# Supplementary material for: Single-nucleus and spatial transcriptomics reveal intestinal cellular heterogeneity, differentiation, and cell communication mechanisms in SAP-induced intestinal injury
Source: Front Immunol. 2026 Jan 30;17:1719902. doi: 10.3389/fimmu.2026.1719902 (PMC12901460; doi:10.3389/fimmu.2026.1719902)
Supplement: Supplementary Table 1 — Summary of snRNA-seq data quality metrics for ileal tissues from CON and SAP rats. [file Table1.csv]

	orig.ident	nCount_RNA	nFeature_RNA	group	replicate	percent.mt	percent.ribo	percent.hb	RNA_snn_res.0.3	seurat_clusters	S.Score	G2M.Score	Phase	RNA_snn_res.0.4	RNA_snn_res.0.5	RNA_snn_res.0.6	RNA_snn_res.0.7	RNA_snn_res.0.8	RNA_snn_res.0.9	RNA_snn_res.1	RNA_snn_res.1.1	RNA_snn_res.1.2	RNA_snn_res.1.3	RNA_snn_res.1.4	RNA_snn_res.1.5	RNA_snn_res.1.6	customclassif	cellcluster	cellgroup
Con_1_CELL1_N3	Con	1285	853	Con	Con_1	1.867704280	2.87937743	0.077821012	0	0	-9.155748e-02	-8.166672e-02	G1	0	0	12	0	0	0	8	7	0	8	8	9	8	TA1	C0	C_0_Con
Con_1_CELL2_N4	Con	1992	1316	Con	Con_1	0.853413655	3.76506024	0.000000000	8	14	7.987799e-02	6.228147e-02	S	8	11	13	12	14	13	13	14	14	15	15	16	16	Tuft	C14	C_14_Con
Con_1_CELL5_N6	Con	4866	2904	Con	Con_1	0.308071473	1.54035736	0.020538098	9	16	3.660792e-01	3.576563e-01	S	9	13	14	14	16	16	16	17	17	18	20	20	18	Macrophage	C16	C_16_Con
Con_1_CELL6_N2	Con	1707	1118	Con	Con_1	0.585137507	2.57460503	0.000000000	3	4	-6.771933e-02	-6.266435e-02	G1	3	3	3	4	4	4	4	8	8	10	11	11	10	Goblet	C4	C_4_Con
Con_1_CELL9_N4	Con	1399	987	Con	Con_1	1.141226819	8.48787447	0.000000000	2	5	2.905742e-01	2.916203e-01	G2M	2	4	4	5	5	5	5	4	3	5	7	6	5	T	C5	C_5_Con
Con_1_CELL11_N4	Con	2435	1660	Con	Con_1	0.492408699	2.37997538	0.000000000	0	1	-3.733630e-02	-3.153136e-02	G1	0	0	0	3	1	1	2	2	1	9	5	4	9	Olfm4+stem	C1	C_1_Con
Con_1_CELL22_N2	Con	2253	1643	Con	Con_1	1.064773736	1.64152618	0.000000000	2	5	2.809057e-01	2.765313e-01	S	2	4	4	5	5	5	5	4	3	5	7	6	5	T	C5	C_5_Con
Con_1_CELL23_N2	Con	2714	1432	Con	Con_1	1.289609433	2.02652911	0.036845984	7	8	-5.462869e-03	-1.577607e-02	G1	7	7	6	8	8	7	10	11	9	11	12	13	11	Lgr5+stem	C8	C_8_Con
Con_1_CELL33_N4	Con	1860	1135	Con	Con_1	0.537634409	2.36559140	0.000000000	7	8	2.343464e-02	9.764891e-03	S	7	7	6	8	8	7	10	11	9	11	12	13	11	Lgr5+stem	C8	C_8_Con
Con_1_CELL37_N3	Con	1586	977	Con	Con_1	0.693131695	5.54505356	0.000000000	6	9	-5.930901e-02	-6.713543e-02	G1	6	8	7	3	9	8	11	10	15	12	19	12	20	TA2	C9	C_9_Con
Con_1_CELL39_N4	Con	1473	1016	Con	Con_1	2.103120760	2.30664858	0.000000000	0	0	1.174358e-01	1.034597e-01	S	0	0	12	0	0	12	8	7	0	8	8	9	8	TA1	C0	C_0_Con
Con_1_CELL40_N3	Con	5219	2724	Con	Con_1	1.683244070	5.64269319	0.000000000	5	10	-9.965005e-02	-9.859032e-02	G1	5	9	8	9	10	9	12	22	19	23	21	21	19	SMC	C10	C_10_Con
Con_1_CELL44_N2	Con	1869	1324	Con	Con_1	0.481540931	2.14018192	0.000000000	0	0	2.668880e-01	2.887160e-01	G2M	0	0	0	0	0	0	0	0	0	0	0	0	0	TA1	C0	C_0_Con
Con_1_CELL48_N3	Con	1218	895	Con	Con_1	0.902378999	2.78917145	0.082034454	0	0	-5.539324e-02	-5.307230e-02	G1	0	0	1	0	0	0	0	0	0	0	0	0	0	TA1	C0	C_0_Con
Con_1_CELL52_N2	Con	1781	842	Con	Con_1	0.953984287	2.52525253	0.000000000	1	15	-7.002253e-02	-6.778360e-02	G1	1	1	1	1	15	15	15	15	20	17	18	19	17	Enterocyte	C15	C_15_Con
Con_1_CELL53_N3	Con	2532	1731	Con	Con_1	0.473933649	2.56714060	0.000000000	0	1	3.714340e-01	3.767573e-01	G2M	0	0	0	3	1	1	2	2	1	9	5	4	9	Olfm4+stem	C1	C_1_Con
Con_1_CELL54_N3	Con	1825	1334	Con	Con_1	0.383561644	2.19178082	0.000000000	9	16	6.476431e-03	1.563440e-04	S	9	13	14	14	16	16	16	17	17	18	20	20	18	Macrophage	C16	C_16_Con
Con_1_CELL67_N3	Con	2206	1425	Con	Con_1	0.543970988	2.90117860	0.000000000	0	1	-7.246186e-02	-6.333696e-02	G1	0	0	0	0	1	1	0	0	1	0	5	2	1	Olfm4+stem	C1	C_1_Con
Con_1_CELL68_N3	Con	1806	1256	Con	Con_1	0.553403431	2.76701716	0.000000000	0	1	-5.699735e-02	-7.048521e-02	G1	0	0	0	0	1	1	2	2	1	9	5	4	9	Olfm4+stem	C1	C_1_Con
Con_1_CELL71_N2	Con	1579	738	Con	Con_1	2.659911336	4.36985434	0.000000000	6	9	4.003898e-02	3.863838e-02	S	6	8	7	3	9	8	11	10	15	4	19	12	20	TA2	C9	C_9_Con
Con_1_CELL73_N3	Con	2579	1618	Con	Con_1	0.542635659	3.33333333	0.000000000	0	1	1.658283e-01	1.551789e-01	S	0	0	0	3	1	1	2	2	1	4	1	12	1	Olfm4+stem	C1	C_1_Con
Con_1_CELL75_N2	Con	1542	1111	Con	Con_1	1.621271077	3.69649805	0.064850843	0	0	5.598141e-02	5.541233e-02	S	0	0	12	0	0	0	8	7	0	8	8	9	8	TA1	C0	C_0_Con
Con_1_CELL77_N4	Con	2616	1700	Con	Con_1	0.458540313	1.91058464	0.000000000	0	2	5.426754e-01	5.268886e-01	S	0	0	0	0	2	2	0	0	5	0	0	0	3	Enterocyte	C2	C_2_Con
Con_1_CELL80_N2	Con	1452	958	Con	Con_1	0.550964187	1.23966942	0.000000000	1	3	-5.893998e-02	-4.342932e-02	G1	1	2	2	2	3	3	3	3	2	2	4	5	2	Enterocyte	C3	C_3_Con
Con_1_CELL81_N4	Con	2291	1459	Con	Con_1	1.221107719	3.70693415	0.043610990	14	22	5.291577e-02	5.064251e-02	S	15	18	19	19	22	24	24	27	27	28	30	29	30	Fat	C22	C_22_Con
Con_1_CELL82_N2	Con	2374	1616	Con	Con_1	0.463352991	3.66470093	0.000000000	0	1	3.798032e-01	3.775378e-01	S	0	0	0	3	1	1	2	2	1	4	1	12	1	Olfm4+stem	C1	C_1_Con
Con_1_CELL90_N2	Con	1368	976	Con	Con_1	1.753104456	2.70270270	0.000000000	0	0	1.723432e-01	1.754952e-01	G2M	0	0	12	0	0	0	8	7	0	8	8	9	8	TA1	C0	C_0_Con
Con_1_CELL92_N3	Con	1287	986	Con	Con_1	0.777000777	2.87490287	0.000000000	0	0	1.952894e-01	1.850241e-01	S	0	0	0	0	0	0	0	0	0	0	0	0	0	TA1	C0	C_0_Con
Con_1_CELL93_N1	Con	1293	966	Con	Con_1	0.154559505	2.08655332	0.000000000	3	4	-9.684670e-02	-1.173216e-01	G1	3	3	3	4	4	4	4	6	7	7	6	7	6	Goblet	C4	C_4_Con
Con_1_CELL95_N3	Con	1759	1259	Con	Con_1	1.078932425	3.18001136	0.000000000	0	1	3.734278e-01	3.589915e-01	S	0	0	0	3	1	1	2	2	1	9	5	4	9	Olfm4+stem	C1	C_1_Con
Con_1_CELL100_N3	Con	2546	1481	Con	Con_1	0.314095014	2.86611700	0.039261877	0	1	6.122168e-02	5.073723e-02	S	0	0	0	3	1	1	2	2	1	4	1	12	1	Olfm4+stem	C1	C_1_Con
Con_1_CELL103_N4	Con	1560	1128	Con	Con_1	1.535508637	2.43122201	0.000000000	0	0	2.830924e-02	4.810200e-02	G2M	0	0	0	0	0	0	2	2	0	9	5	4	8	TA1	C0	C_0_Con
Con_1_CELL105_N2	Con	2529	1770	Con	Con_1	0.710339384	2.09155485	0.078926598	2	7	2.337727e-01	2.345894e-01	G2M	2	6	9	7	7	10	9	9	10	13	13	15	13	B	C7	C_7_Con
Con_1_CELL110_N4	Con	2430	1669	Con	Con_1	0.534539474	2.26151316	0.000000000	0	1	1.018015e-01	1.141160e-01	G2M	0	0	0	0	1	1	0	0	1	0	1	2	1	Olfm4+stem	C1	C_1_Con
Con_1_CELL114_N2	Con	3408	2287	Con	Con_1	0.557184751	1.52492669	0.000000000	2	5	1.850201e-02	4.249989e-02	G2M	2	4	4	5	5	5	5	4	3	5	7	6	5	T	C5	C_5_Con
Con_1_CELL115_N4	Con	3148	1637	Con	Con_1	0.603366148	1.93712290	0.000000000	1	3	-1.845071e-01	-1.842784e-01	G1	1	2	2	2	3	3	3	3	4	2	9	8	4	Enterocyte	C3	C_3_Con
Con_1_CELL116_N6	Con	4733	2859	Con	Con_1	0.485847064	1.52091255	0.042247571	2	5	4.985104e-01	4.749780e-01	S	2	4	4	5	5	5	5	4	3	5	7	6	5	T	C5	C_5_Con
Con_1_CELL117_N3	Con	1300	935	Con	Con_1	0.766871166	2.99079755	0.000000000	0	1	2.621349e-02	2.768816e-02	G2M	0	0	0	0	1	1	0	0	1	0	1	2	1	Olfm4+stem	C1	C_1_Con
Con_1_CELL118_N2	Con	1361	953	Con	Con_1	0.513573001	2.78796772	0.000000000	3	4	-6.775689e-02	-5.987190e-02	G1	3	3	3	4	4	4	4	8	8	10	11	11	10	Goblet	C4	C_4_Con
Con_1_CELL120_N5	Con	1889	1385	Con	Con_1	0.423504500	2.69984119	0.000000000	0	0	2.368647e-01	2.345195e-01	S	0	0	0	0	0	0	0	0	0	0	0	0	0	TA1	C0	C_0_Con
Con_1_CELL122_N3	Con	2333	1390	Con	Con_1	0.728675525	2.10030004	0.000000000	1	3	-6.969296e-02	-4.994566e-02	G1	1	2	2	2	3	3	3	3	4	2	9	8	4	Enterocyte	C3	C_3_Con
Con_1_CELL123_N3	Con	1255	939	Con	Con_1	1.832669323	5.49800797	0.000000000	0	1	6.887464e-02	6.266599e-02	S	0	0	0	0	1	1	2	2	1	9	5	4	9	Olfm4+stem	C1	C_1_Con
Con_1_CELL124_N4	Con	2085	1410	Con	Con_1	1.199040767	1.87050360	0.000000000	3	4	-1.567797e-01	-1.466764e-01	G1	3	3	3	4	4	4	4	6	7	7	6	7	6	Goblet	C4	C_4_Con
Con_1_CELL131_N3	Con	1517	1120	Con	Con_1	0.725115359	2.24126566	0.000000000	0	0	1.751107e-01	2.018097e-01	G2M	0	0	0	0	0	0	0	0	0	0	0	0	0	TA1	C0	C_0_Con
Con_1_CELL132_N2	Con	2952	1386	Con	Con_1	0.575490860	2.43737305	0.000000000	10	17	6.553067e-02	9.084385e-02	G2M	10	14	15	15	17	17	17	18	21	19	23	22	22	Paneth	C17	C_17_Con
Con_1_CELL136_N3	Con	7336	3646	Con	Con_1	0.883512301	4.89329890	0.013592497	5	10	-1.852137e-01	-1.813296e-01	G1	5	9	8	9	10	9	12	22	19	23	21	21	19	SMC	C10	C_10_Con
Con_1_CELL140_N8	Con	4443	2457	Con	Con_1	0.697255960	2.74403959	0.044984256	0	1	-5.570517e-02	-5.007250e-02	G1	0	0	0	3	1	1	2	2	1	4	5	4	9	Olfm4+stem	C1	C_1_Con
Con_1_CELL142_N2	Con	2078	1290	Con	Con_1	0.577200577	2.59740260	0.000000000	0	0	1.038451e-01	1.010089e-01	S	0	0	0	0	0	0	0	0	0	0	1	2	1	TA1	C0	C_0_Con
Con_1_CELL144_N4	Con	1282	856	Con	Con_1	1.940993789	7.06521739	0.077639752	0	1	-4.034847e-02	-3.845920e-02	G1	0	0	0	3	1	1	2	2	1	4	1	12	1	Olfm4+stem	C1	C_1_Con
Con_1_CELL145_N2	Con	1469	846	Con	Con_1	0.816326531	1.49659864	0.000000000	1	2	-1.001167e-01	-7.673693e-02	G1	1	1	1	1	2	2	1	1	2	1	18	19	17	Enterocyte	C2	C_2_Con
Con_1_CELL150_N3	Con	1985	1208	Con	Con_1	1.106083459	2.56410256	0.000000000	3	4	-5.001414e-02	-4.314501e-02	G1	3	3	3	4	4	4	4	8	8	10	11	11	10	Goblet	C4	C_4_Con
Con_1_CELL151_N3	Con	4176	1076	Con	Con_1	2.034953316	2.51376586	0.000000000	1	15	-3.007065e-02	-1.776928e-02	G1	1	1	1	1	15	15	15	15	20	17	18	19	17	Enterocyte	C15	C_15_Con
Con_1_CELL152_N3	Con	1585	673	Con	Con_1	0.880503145	3.71069182	0.000000000	2	5	-7.316735e-02	-5.221128e-02	G1	2	4	4	5	5	5	5	4	3	5	7	6	5	T	C5	C_5_Con
Con_1_CELL165_N3	Con	3624	1452	Con	Con_1	0.607064018	2.20750552	0.027593819	7	8	-9.209162e-02	-1.082993e-01	G1	7	7	6	8	8	7	10	11	9	11	12	13	11	Lgr5+stem	C8	C_8_Con
Con_1_CELL170_N2	Con	1306	1005	Con	Con_1	0.689127106	2.67993874	0.000000000	0	0	3.605664e-01	3.491408e-01	S	0	0	0	0	0	0	0	0	0	0	0	0	0	TA1	C0	C_0_Con
Con_1_CELL174_N4	Con	1858	1027	Con	Con_1	2.099031216	9.58019376	0.000000000	6	9	7.666666e-02	8.314496e-02	G2M	6	8	7	3	9	8	11	10	15	12	19	12	20	TA2	C9	C_9_Con
Con_1_CELL178_N3	Con	1958	1334	Con	Con_1	2.297090352	4.54313425	0.000000000	0	1	-1.183270e-01	-9.543015e-02	G1	0	0	0	3	1	1	2	2	1	4	1	4	1	Olfm4+stem	C1	C_1_Con
Con_1_CELL179_N3	Con	13602	5194	Con	Con_1	0.473209086	1.31770530	0.007280140	12	12	-6.114095e-02	-4.670744e-02	G1	12	10	11	10	12	11	23	25	26	24	27	26	26	NAC	C12	C_12_Con
Con_1_CELL183_N2	Con	3739	858	Con	Con_1	0.454667023	2.30008024	0.000000000	10	17	1.078884e-02	1.863010e-02	G2M	10	14	15	15	17	17	17	18	21	19	23	22	22	Paneth	C17	C_17_Con
Con_1_CELL185_N3	Con	1764	1151	Con	Con_1	0.509915014	2.83286119	0.000000000	3	4	4.659405e-03	2.263693e-02	G2M	3	3	3	4	4	4	4	6	7	7	6	7	6	Goblet	C4	C_4_Con
Con_1_CELL187_N2	Con	2299	1139	Con	Con_1	0.391304348	1.52173913	0.000000000	7	8	-7.169056e-02	-7.140740e-02	G1	7	7	6	8	8	7	10	11	9	11	12	13	11	Lgr5+stem	C8	C_8_Con
Con_1_CELL188_N2	Con	2247	1545	Con	Con_1	0.400355872	2.89145907	0.000000000	0	1	2.302350e-01	2.279659e-01	S	0	0	0	0	1	1	0	0	1	0	1	2	1	Olfm4+stem	C1	C_1_Con
Con_1_CELL191_N2	Con	1347	826	Con	Con_1	2.370370370	5.70370370	0.000000000	2	5	4.675460e-02	4.640533e-02	S	2	4	4	5	5	5	5	4	3	5	7	6	5	T	C5	C_5_Con
Con_1_CELL198_N2	Con	5082	734	Con	Con_1	0.491932310	1.12160567	0.000000000	10	17	-1.501407e-02	-2.285153e-02	G1	10	14	15	15	17	17	17	18	21	19	23	22	22	Paneth	C17	C_17_Con
Con_1_CELL200_N3	Con	1206	916	Con	Con_1	0.745650373	2.98260149	0.000000000	11	18	-6.131931e-02	-5.995329e-02	G1	11	15	16	16	18	18	18	19	22	20	24	24	23	EEC	C18	C_18_Con
Con_1_CELL202_N4	Con	1326	919	Con	Con_1	1.130369254	2.63752826	0.000000000	1	2	-6.620615e-02	-4.673554e-02	G1	1	1	1	1	2	2	1	1	5	1	2	1	3	Enterocyte	C2	C_2_Con
Con_1_CELL203_N4	Con	1379	952	Con	Con_1	1.812907904	2.97316896	0.000000000	0	0	2.997651e-02	2.544541e-02	S	0	0	12	0	0	0	8	7	0	8	8	9	8	TA1	C0	C_0_Con
Con_1_CELL207_N4	Con	4708	2903	Con	Con_1	0.190880170	1.31495228	0.021208908	14	22	-1.033929e-01	-1.021724e-01	G1	15	18	19	19	22	24	24	27	27	28	30	29	30	Fat	C22	C_22_Con
Con_1_CELL217_N3	Con	1544	1074	Con	Con_1	0.517799353	3.36569579	0.000000000	1	2	-1.536678e-01	-1.348972e-01	G1	1	1	1	1	2	2	1	1	2	1	2	1	3	Enterocyte	C2	C_2_Con
Con_1_CELL218_N3	Con	1894	1091	Con	Con_1	0.633245383	1.58311346	0.000000000	1	3	-1.448791e-01	-1.336353e-01	G1	1	2	2	2	3	3	3	3	2	2	4	5	2	Enterocyte	C3	C_3_Con
Con_1_CELL228_N3	Con	1268	850	Con	Con_1	0.786782061	2.98977183	0.078678206	3	4	-9.528899e-02	-8.420232e-02	G1	3	3	3	4	4	4	4	8	8	10	11	11	10	Goblet	C4	C_4_Con
Con_1_CELL229_N3	Con	1376	918	Con	Con_1	1.090116279	3.12500000	0.000000000	3	4	2.264655e-01	2.349077e-01	G2M	3	3	3	4	4	4	4	6	7	7	6	7	6	Goblet	C4	C_4_Con
Con_1_CELL230_N5	Con	2679	1169	Con	Con_1	0.708690787	1.75307721	0.000000000	4	6	-8.948937e-02	-7.564436e-02	G1	4	5	5	6	6	6	6	5	6	3	3	3	7	Enterocyte	C6	C_6_Con
Con_1_CELL237_N4	Con	2860	1829	Con	Con_1	1.677735058	2.16707445	0.000000000	0	0	1.172229e-01	1.051395e-01	S	0	0	12	0	0	0	8	7	0	8	8	9	8	TA1	C0	C_0_Con
Con_1_CELL242_N2	Con	1333	689	Con	Con_1	1.800450113	2.32558140	0.000000000	1	15	-1.138333e-01	-1.021184e-01	G1	1	2	2	2	15	15	3	3	4	2	22	8	4	Enterocyte	C15	C_15_Con
Con_1_CELL247_N3	Con	1887	1128	Con	Con_1	0.582627119	2.38347458	0.000000000	0	0	4.961994e-01	4.698190e-01	S	0	0	0	0	0	0	0	0	0	0	0	0	0	TA1	C0	C_0_Con
Con_1_CELL248_N5	Con	2481	1656	Con	Con_1	0.966962127	1.77276390	0.080580177	3	4	3.589000e-01	3.547206e-01	S	3	3	3	4	4	4	4	6	7	7	6	7	6	Goblet	C4	C_4_Con
Con_1_CELL250_N4	Con	1828	1174	Con	Con_1	0.327868852	2.73224044	0.000000000	1	3	2.635686e-02	1.643855e-02	S	1	2	2	2	3	3	3	3	2	2	4	5	2	Enterocyte	C3	C_3_Con
Con_1_CELL252_N3	Con	5151	2665	Con	Con_1	0.252378179	3.47505339	0.000000000	0	1	-8.172959e-02	-8.234036e-02	G1	0	0	0	3	1	1	2	2	1	4	1	12	1	Olfm4+stem	C1	C_1_Con
Con_1_CELL255_N4	Con	8733	4230	Con	Con_1	0.286106661	1.31609064	0.022888533	0	1	3.099714e-01	3.162172e-01	G2M	0	0	0	3	1	1	2	2	1	4	1	2	1	Olfm4+stem	C1	C_1_Con
Con_1_CELL256_N2	Con	1484	1031	Con	Con_1	0.606060606	3.36700337	0.000000000	0	1	5.118868e-02	8.228979e-02	G2M	0	0	0	3	1	1	2	2	1	4	1	2	1	Olfm4+stem	C1	C_1_Con
Con_1_CELL261_N3	Con	1635	1087	Con	Con_1	0.611620795	1.89602446	0.061162080	1	2	-1.960055e-02	-3.319198e-02	G1	1	1	1	1	2	2	1	1	2	1	2	1	2	Enterocyte	C2	C_2_Con
Con_1_CELL263_N6	Con	5563	3264	Con	Con_1	0.574919152	1.43729788	0.000000000	9	16	3.185873e-01	2.810363e-01	S	9	13	14	14	16	16	16	17	17	18	20	20	18	Macrophage	C16	C_16_Con
Con_1_CELL264_N4	Con	11684	5277	Con	Con_1	0.145435880	1.13782188	0.000000000	2	5	1.544963e-01	1.518445e-01	S	2	4	4	5	5	5	5	4	3	5	7	6	5	T	C5	C_5_Con
Con_1_CELL269_N3	Con	1791	1268	Con	Con_1	1.005025126	7.92853155	0.000000000	6	9	4.389900e-02	4.926972e-02	G2M	6	8	7	3	9	8	11	10	15	12	19	12	20	TA2	C9	C_9_Con
Con_1_CELL274_N3	Con	1753	1145	Con	Con_1	0.683760684	2.90598291	0.000000000	1	2	-7.709702e-03	1.920971e-03	G2M	1	1	1	1	2	2	1	1	2	1	18	19	3	Enterocyte	C2	C_2_Con
Con_1_CELL275_N4	Con	1359	880	Con	Con_1	0.883002208	2.13392200	0.147167035	0	0	4.449075e-02	3.671284e-02	S	0	0	0	0	0	0	0	0	0	0	0	0	0	TA1	C0	C_0_Con
Con_1_CELL279_N3	Con	2864	1478	Con	Con_1	0.488826816	1.57122905	0.034916201	1	3	-2.597797e-03	-3.381175e-03	G1	1	2	2	2	3	3	3	15	2	17	4	5	17	Enterocyte	C3	C_3_Con
Con_1_CELL282_N5	Con	2206	1533	Con	Con_1	1.268690530	2.35613956	0.000000000	3	4	-8.567605e-02	-9.580043e-02	G1	3	3	3	4	4	4	4	6	7	7	6	7	6	Goblet	C4	C_4_Con
Con_1_CELL284_N3	Con	4183	2610	Con	Con_1	0.549713193	1.91204589	0.023900574	3	4	1.462335e-01	1.367575e-01	S	3	3	3	4	4	4	4	6	7	7	6	7	6	Goblet	C4	C_4_Con
Con_1_CELL286_N2	Con	1513	1034	Con	Con_1	0.264375413	2.24719101	0.000000000	1	2	-1.171148e-01	-9.541392e-02	G1	1	1	1	1	2	2	1	1	2	1	2	1	2	Enterocyte	C2	C_2_Con
Con_1_CELL288_N5	Con	3032	1882	Con	Con_1	0.428618530	2.37388724	0.065941312	0	1	-8.986976e-02	-5.556922e-02	G1	0	0	0	3	1	1	2	2	1	4	1	4	1	Olfm4+stem	C1	C_1_Con
Con_1_CELL289_N2	Con	1431	1074	Con	Con_1	0.209351012	4.04745290	0.000000000	0	1	2.252456e-01	2.228350e-01	S	0	0	0	3	1	1	2	2	1	4	1	2	1	Olfm4+stem	C1	C_1_Con
Con_1_CELL290_N2	Con	1375	810	Con	Con_1	1.087744743	1.30529369	0.072516316	9	16	-7.944616e-02	-8.875061e-02	G1	9	13	14	14	16	16	16	17	17	18	20	20	18	Macrophage	C16	C_16_Con
Con_1_CELL294_N5	Con	1981	1352	Con	Con_1	1.513622603	2.52270434	0.050454087	0	0	1.019575e-02	1.892112e-02	G2M	0	0	12	0	0	0	8	7	0	8	8	9	8	TA1	C0	C_0_Con
Con_1_CELL295_N2	Con	6266	1379	Con	Con_1	0.670177118	3.74980054	0.000000000	10	17	-1.234887e-02	-1.543644e-05	G1	10	14	15	15	17	17	17	18	21	19	23	22	22	Paneth	C17	C_17_Con
Con_1_CELL296_N3	Con	1233	905	Con	Con_1	1.134521880	2.91734198	0.000000000	0	0	7.041826e-02	7.867085e-02	G2M	0	0	0	0	0	0	0	0	0	0	0	0	0	TA1	C0	C_0_Con
Con_1_CELL307_N2	Con	1470	830	Con	Con_1	1.631543168	3.05914344	0.000000000	0	0	2.879020e-02	3.764943e-02	G2M	0	0	0	0	0	0	0	0	0	0	0	0	0	TA1	C0	C_0_Con
Con_1_CELL317_N2	Con	2198	1423	Con	Con_1	0.773078672	2.81946339	0.000000000	0	1	6.832294e-02	5.322225e-02	S	0	0	0	3	1	1	2	2	1	4	1	2	1	Olfm4+stem	C1	C_1_Con
Con_1_CELL323_N2	Con	1239	989	Con	Con_1	0.645161290	2.66129032	0.000000000	0	0	6.458995e-02	6.422294e-02	S	0	0	0	0	0	0	0	0	0	0	0	0	0	TA1	C0	C_0_Con
Con_1_CELL326_N3	Con	1351	971	Con	Con_1	2.882483370	3.32594235	0.000000000	0	0	1.119453e-01	1.240656e-01	G2M	0	0	12	0	0	0	8	7	0	8	8	9	8	TA1	C0	C_0_Con
Con_1_CELL333_N2	Con	2720	1779	Con	Con_1	0.367376929	2.09404849	0.036737693	3	4	1.884881e-01	2.068602e-01	G2M	3	3	3	4	4	4	4	6	7	7	6	7	6	Goblet	C4	C_4_Con
Con_1_CELL336_N3	Con	1992	1228	Con	Con_1	0.602409639	2.05823293	0.050200803	3	4	-7.004078e-02	-4.409820e-02	G1	3	3	3	4	4	4	4	8	8	10	11	11	10	Goblet	C4	C_4_Con
Con_1_CELL338_N3	Con	13930	5714	Con	Con_1	0.279509783	1.23987673	0.021500753	2	10	-3.783619e-02	-3.561333e-02	G1	5	4	4	5	10	9	5	4	18	6	10	10	12	SMC	C10	C_10_Con
Con_1_CELL339_N3	Con	1773	1048	Con	Con_1	0.676818951	2.70727580	0.000000000	4	6	-3.362814e-02	-2.745636e-02	G1	4	5	5	6	6	6	6	5	6	3	3	3	7	Enterocyte	C6	C_6_Con
Con_1_CELL340_N3	Con	2156	1485	Con	Con_1	1.159017153	3.05980529	0.046360686	2	5	-3.939691e-02	-4.220509e-02	G1	2	4	4	5	5	5	5	4	3	5	7	6	5	T	C5	C_5_Con
Con_1_CELL353_N5	Con	1753	1205	Con	Con_1	1.140250855	4.33295325	0.000000000	0	1	9.216680e-02	1.060290e-01	G2M	0	0	0	3	1	1	2	2	1	4	1	4	1	Olfm4+stem	C1	C_1_Con
Con_1_CELL354_N2	Con	3759	1371	Con	Con_1	0.904495877	1.91540303	0.000000000	1	15	-9.663463e-02	-8.376314e-02	G1	1	2	2	2	15	15	15	15	20	17	22	23	17	Enterocyte	C15	C_15_Con
Con_1_CELL358_N2	Con	2228	1506	Con	Con_1	0.403587444	1.61434978	0.044843049	0	2	-5.797131e-02	-4.678379e-02	G1	0	0	1	1	2	2	0	1	5	1	0	0	3	Enterocyte	C2	C_2_Con
Con_1_CELL366_N3	Con	6983	3874	Con	Con_1	0.171502072	0.95755324	0.000000000	14	22	-1.473877e-02	7.255700e-03	G2M	15	18	19	19	22	24	24	27	27	28	30	29	30	Fat	C22	C_22_Con
Con_1_CELL367_N3	Con	7722	2675	Con	Con_1	0.220150220	1.06190106	0.000000000	1	15	-1.225280e-01	-9.560265e-02	G1	1	2	2	2	15	15	15	15	4	17	22	23	17	Enterocyte	C15	C_15_Con
Con_1_CELL368_N2	Con	3901	1374	Con	Con_1	0.435785696	2.81978980	0.000000000	10	17	6.335361e-02	6.457877e-02	G2M	10	14	15	15	17	17	17	18	21	19	23	22	22	Paneth	C17	C_17_Con
Con_1_CELL371_N2	Con	2352	1242	Con	Con_1	1.317467063	4.12239694	0.000000000	0	1	8.508735e-02	8.836373e-02	G2M	0	0	0	3	1	1	2	2	1	4	1	4	1	Olfm4+stem	C1	C_1_Con
Con_1_CELL379_N4	Con	1492	1016	Con	Con_1	0.937709310	2.00937709	0.000000000	0	0	2.607919e-01	2.700024e-01	G2M	0	0	0	0	0	0	0	0	0	0	0	0	0	TA1	C0	C_0_Con
Con_1_CELL380_N3	Con	1353	897	Con	Con_1	0.442804428	3.32103321	0.000000000	0	1	2.174582e-01	2.204560e-01	G2M	0	0	0	0	1	1	2	0	1	4	1	2	1	Olfm4+stem	C1	C_1_Con
Con_1_CELL381_N3	Con	1209	928	Con	Con_1	0.578990902	3.63937138	0.000000000	0	0	-5.941652e-02	-5.908079e-02	G1	0	0	0	0	0	0	0	0	0	0	0	0	0	TA1	C0	C_0_Con
Con_1_CELL382_N2	Con	1354	1026	Con	Con_1	0.294767870	2.72660280	0.000000000	0	1	9.836266e-02	8.911427e-02	S	0	0	0	0	1	1	0	0	1	0	1	2	1	Olfm4+stem	C1	C_1_Con
Con_1_CELL386_N4	Con	1504	1038	Con	Con_1	0.464499005	2.98606503	0.000000000	0	1	-4.045095e-02	-4.605865e-02	G1	0	0	0	0	1	1	0	0	1	0	1	2	1	Olfm4+stem	C1	C_1_Con
Con_1_CELL388_N4	Con	1643	1258	Con	Con_1	0.791235545	2.25197809	0.000000000	2	5	1.250926e-01	1.128981e-01	S	2	4	4	5	5	5	5	4	3	5	7	6	5	T	C5	C_5_Con
Con_1_CELL389_N3	Con	1389	996	Con	Con_1	1.151907847	4.82361411	0.000000000	0	1	-8.772400e-02	-5.152363e-02	G1	0	0	0	3	1	1	2	2	1	4	1	4	1	Olfm4+stem	C1	C_1_Con
Con_1_CELL391_N3	Con	1252	901	Con	Con_1	0.399361022	3.59424920	0.000000000	0	1	3.038501e-02	2.901191e-02	S	0	0	0	3	1	1	2	2	1	9	5	4	9	Olfm4+stem	C1	C_1_Con
Con_1_CELL398_N2	Con	1422	822	Con	Con_1	2.601969058	3.02390999	0.000000000	3	4	2.959401e-02	7.170402e-02	G2M	3	3	12	4	4	4	8	7	7	8	8	9	8	Goblet	C4	C_4_Con
Con_1_CELL404_N4	Con	2257	1662	Con	Con_1	0.841825432	3.36730173	0.000000000	0	1	4.364073e-02	5.563942e-02	G2M	0	0	0	3	1	1	2	2	1	4	1	2	1	Olfm4+stem	C1	C_1_Con
Con_1_CELL406_N3	Con	1445	970	Con	Con_1	1.384083045	2.49134948	0.000000000	0	0	1.075998e-01	1.030671e-01	S	0	0	0	0	0	0	0	0	0	0	0	0	0	TA1	C0	C_0_Con
Con_1_CELL409_N2	Con	1276	884	Con	Con_1	1.332288401	4.15360502	0.000000000	0	1	-7.131278e-03	3.864503e-03	G2M	0	0	0	3	1	1	2	2	1	9	5	4	9	Olfm4+stem	C1	C_1_Con
Con_1_CELL411_N3	Con	1678	1124	Con	Con_1	0.774270399	3.09708160	0.000000000	0	1	5.963875e-01	6.023190e-01	G2M	0	0	0	0	1	1	2	2	1	4	1	2	1	Olfm4+stem	C1	C_1_Con
Con_1_CELL413_N2	Con	1881	1241	Con	Con_1	0.531349628	2.70988310	0.000000000	0	1	6.565354e-02	7.950695e-02	G2M	0	0	0	0	1	1	0	0	1	0	1	2	1	Olfm4+stem	C1	C_1_Con
Con_1_CELL415_N3	Con	2156	1314	Con	Con_1	1.065308013	3.70541918	0.000000000	7	8	-7.487091e-02	-6.033029e-02	G1	7	7	6	8	8	7	10	11	9	11	12	13	11	Lgr5+stem	C8	C_8_Con
Con_1_CELL421_N3	Con	3004	1565	Con	Con_1	1.198003328	3.46089850	0.000000000	0	17	-5.876027e-02	-4.605070e-02	G1	10	14	15	3	17	17	2	18	21	4	23	22	22	Paneth	C17	C_17_Con
Con_1_CELL431_N3	Con	6211	2546	Con	Con_1	0.966028015	1.83545323	0.000000000	1	3	-1.688182e-01	-1.492809e-01	G1	1	2	2	2	3	3	15	15	2	17	4	5	17	Enterocyte	C3	C_3_Con
Con_1_CELL433_N5	Con	2014	1136	Con	Con_1	0.844091360	3.27706058	0.000000000	7	8	-1.456301e-01	-1.510271e-01	G1	7	7	6	8	8	7	10	11	9	11	12	13	11	Lgr5+stem	C8	C_8_Con
Con_1_CELL434_N4	Con	1298	999	Con	Con_1	0.770416025	3.62095532	0.000000000	0	1	-5.507186e-02	-5.857507e-02	G1	0	0	0	3	1	1	2	2	1	4	1	2	1	Olfm4+stem	C1	C_1_Con
Con_1_CELL435_N2	Con	1842	1321	Con	Con_1	0.271296799	1.84481823	0.000000000	3	4	1.016658e-01	9.645473e-02	S	3	3	3	4	4	4	4	6	7	7	6	7	6	Goblet	C4	C_4_Con
Con_1_CELL437_N3	Con	4316	1980	Con	Con_1	2.154772938	10.61167748	0.000000000	6	9	3.176895e-01	3.224450e-01	G2M	6	8	7	3	9	8	11	10	15	12	19	12	20	TA2	C9	C_9_Con
Con_1_CELL438_N8	Con	7102	3628	Con	Con_1	0.450513867	2.02731240	0.028157117	0	1	4.837727e-02	5.284776e-02	G2M	0	0	0	3	1	1	2	2	1	4	1	12	1	Olfm4+stem	C1	C_1_Con
Con_1_CELL439_N3	Con	1678	1242	Con	Con_1	0.536033353	2.08457415	0.059559261	0	0	2.879509e-01	2.855356e-01	S	0	0	0	0	0	0	0	0	0	0	0	0	0	TA1	C0	C_0_Con
Con_1_CELL446_N5	Con	2176	1223	Con	Con_1	0.826825907	3.44510795	0.000000000	0	1	4.651934e-02	4.529860e-02	S	0	0	0	3	1	1	2	2	1	4	5	4	9	Olfm4+stem	C1	C_1_Con
Con_1_CELL452_N3	Con	2902	1934	Con	Con_1	0.654720882	1.75740868	0.000000000	0	0	1.728736e-01	1.889010e-01	G2M	0	0	0	0	0	0	0	0	0	0	0	0	0	TA1	C0	C_0_Con
Con_1_CELL453_N2	Con	1280	866	Con	Con_1	2.031250000	3.35937500	0.078125000	7	8	-8.873930e-02	-6.884087e-02	G1	7	7	6	8	8	7	10	11	9	11	12	13	11	Lgr5+stem	C8	C_8_Con
Con_1_CELL454_N2	Con	2077	1414	Con	Con_1	0.481463649	1.78141550	0.000000000	0	1	-8.248077e-03	-1.553007e-02	G1	0	0	0	0	1	1	2	0	1	0	1	2	1	Olfm4+stem	C1	C_1_Con
Con_1_CELL456_N3	Con	1309	950	Con	Con_1	1.906941266	3.81388253	0.000000000	0	0	-7.810983e-02	-5.466811e-02	G1	0	0	0	0	0	0	2	2	0	9	5	4	8	TA1	C0	C_0_Con
Con_1_CELL457_N3	Con	1529	1143	Con	Con_1	0.392413342	2.61608895	0.000000000	0	1	5.698784e-01	5.629347e-01	S	0	0	0	0	1	1	0	0	1	0	1	2	1	Olfm4+stem	C1	C_1_Con
Con_1_CELL458_N3	Con	1555	1119	Con	Con_1	0.900321543	3.60128617	0.000000000	1	2	-1.385949e-01	-1.225184e-01	G1	1	1	1	1	2	2	1	1	5	1	2	1	3	Enterocyte	C2	C_2_Con
Con_1_CELL469_N3	Con	1435	817	Con	Con_1	1.740947075	3.27298050	0.069637883	3	4	-3.936272e-02	-2.298917e-02	G1	3	3	3	4	4	4	4	8	8	10	11	11	10	Goblet	C4	C_4_Con
Con_1_CELL473_N2	Con	1951	1083	Con	Con_1	3.073770492	1.99795082	0.000000000	4	6	-7.126723e-02	-7.260671e-02	G1	4	5	5	6	6	6	6	5	6	3	3	3	4	Enterocyte	C6	C_6_Con
Con_1_CELL475_N2	Con	1891	1207	Con	Con_1	0.581702803	2.16816499	0.000000000	0	0	4.754369e-01	4.838797e-01	G2M	0	0	0	0	0	0	0	0	0	0	0	0	0	TA1	C0	C_0_Con
Con_1_CELL478_N3	Con	5647	3044	Con	Con_1	0.459932779	1.94586945	0.017689722	11	18	-8.726297e-02	-7.606971e-02	G1	11	15	16	16	18	18	18	19	22	20	24	24	23	EEC	C18	C_18_Con
Con_1_CELL480_N2	Con	1295	765	Con	Con_1	0.694980695	3.01158301	0.000000000	0	0	3.735335e-01	3.689882e-01	S	0	0	0	0	0	0	0	0	0	0	0	0	0	TA1	C0	C_0_Con
Con_1_CELL482_N6	Con	2630	1623	Con	Con_1	0.456273764	1.55893536	0.038022814	7	8	-1.319479e-01	-1.195487e-01	G1	7	7	6	8	8	7	10	11	9	11	12	13	11	Lgr5+stem	C8	C_8_Con
Con_1_CELL484_N2	Con	1200	839	Con	Con_1	1.998334721	5.57868443	0.000000000	0	0	-2.199609e-02	-3.851617e-02	G1	0	0	0	0	0	0	2	2	0	9	5	4	8	TA1	C0	C_0_Con
Con_1_CELL485_N3	Con	2031	1402	Con	Con_1	0.640078779	3.39734121	0.000000000	0	1	2.473239e-01	2.561408e-01	G2M	0	0	0	0	1	1	0	0	1	0	1	2	1	Olfm4+stem	C1	C_1_Con
Con_1_CELL489_N4	Con	2937	1805	Con	Con_1	0.783112019	2.89410964	0.034048349	0	1	-3.561961e-02	-2.602350e-02	G1	0	0	0	3	1	1	2	2	1	4	1	4	1	Olfm4+stem	C1	C_1_Con
Con_1_CELL490_N3	Con	2521	1715	Con	Con_1	0.752475248	2.37623762	0.000000000	2	5	3.426384e-01	3.235199e-01	S	2	4	4	5	5	5	5	4	3	5	7	6	5	T	C5	C_5_Con
Con_1_CELL493_N2	Con	1466	834	Con	Con_1	1.158827539	3.06748466	0.000000000	0	0	-8.258642e-02	-9.442789e-02	G1	0	0	0	0	0	0	0	0	0	0	0	0	0	TA1	C0	C_0_Con
Con_1_CELL494_N4	Con	1440	899	Con	Con_1	2.222222222	6.94444444	0.000000000	0	1	1.407158e-01	1.481366e-01	G2M	0	0	0	3	1	1	2	2	1	4	1	2	1	Olfm4+stem	C1	C_1_Con
Con_1_CELL495_N5	Con	2882	1904	Con	Con_1	0.589459085	1.52565881	0.000000000	0	1	5.765318e-01	5.925776e-01	G2M	0	0	0	3	1	1	2	2	1	9	5	4	9	Olfm4+stem	C1	C_1_Con
Con_1_CELL498_N5	Con	9514	4654	Con	Con_1	0.199516959	1.23910532	0.010500893	2	5	4.833556e-02	4.467907e-02	S	2	4	4	5	5	5	5	4	3	6	10	10	14	T	C5	C_5_Con
Con_1_CELL499_N2	Con	6752	3752	Con	Con_1	0.207284572	1.55463429	0.000000000	2	5	3.499371e-01	3.412246e-01	S	2	4	4	5	5	5	5	4	3	5	7	6	5	T	C5	C_5_Con
Con_1_CELL500_N3	Con	7158	3392	Con	Con_1	1.005165433	1.67527572	0.000000000	3	4	-8.105926e-02	-6.810045e-02	G1	3	3	3	4	4	4	4	6	7	7	6	7	6	Goblet	C4	C_4_Con
Con_1_CELL502_N3	Con	1873	1242	Con	Con_1	1.013333333	2.56000000	0.000000000	7	8	-1.668128e-01	-1.698974e-01	G1	7	7	6	8	8	7	10	11	9	11	12	13	11	Lgr5+stem	C8	C_8_Con
Con_1_CELL504_N3	Con	3804	2394	Con	Con_1	0.183871815	2.52167061	0.026267402	0	1	2.231862e-01	2.265388e-01	G2M	0	0	0	3	1	1	2	2	1	4	1	4	1	Olfm4+stem	C1	C_1_Con
Con_1_CELL505_N3	Con	1568	1160	Con	Con_1	1.019757808	3.37794774	0.000000000	0	1	3.863572e-01	3.955512e-01	G2M	0	0	0	3	1	1	2	2	1	9	5	4	9	Olfm4+stem	C1	C_1_Con
Con_1_CELL509_N2	Con	6275	1446	Con	Con_1	0.430210325	1.80050988	0.000000000	10	17	-3.616210e-02	-3.072592e-02	G1	10	14	15	15	17	17	17	18	21	19	23	22	22	Paneth	C17	C_17_Con
Con_1_CELL511_N3	Con	1267	867	Con	Con_1	0.947119179	1.65745856	0.000000000	1	3	-5.638613e-02	-3.643474e-02	G1	1	1	1	1	3	3	1	1	2	8	4	5	2	Enterocyte	C3	C_3_Con
Con_1_CELL514_N3	Con	3537	2107	Con	Con_1	0.932994063	4.80633305	0.000000000	6	9	3.577057e-01	3.798664e-01	G2M	6	8	7	3	9	8	11	10	15	12	19	12	20	TA2	C9	C_9_Con
Con_1_CELL516_N3	Con	5422	2483	Con	Con_1	0.387310955	0.90372556	0.000000000	1	3	2.869150e-03	2.374503e-02	G2M	1	2	2	2	3	3	3	3	4	2	9	8	4	Enterocyte	C3	C_3_Con
Con_1_CELL517_N3	Con	10155	3254	Con	Con_1	0.551343901	1.03376981	0.009845427	3	4	-1.466437e-01	-1.317687e-01	G1	3	3	3	4	4	19	19	20	11	21	25	14	24	Goblet	C4	C_4_Con
Con_1_CELL518_N2	Con	1814	1110	Con	Con_1	1.212121212	3.08539945	0.000000000	11	18	-8.380788e-02	-9.210394e-02	G1	11	15	16	16	18	18	18	19	22	20	24	24	23	EEC	C18	C_18_Con
Con_1_CELL519_N3	Con	1376	785	Con	Con_1	2.398255814	4.57848837	0.000000000	0	0	3.861466e-02	3.758233e-02	S	0	0	12	0	0	0	8	7	0	8	8	9	8	TA1	C0	C_0_Con
Con_1_CELL520_N3	Con	2393	1670	Con	Con_1	0.709515860	2.17028381	0.000000000	2	5	1.072742e-01	1.036241e-01	S	2	4	4	5	5	5	5	4	3	5	7	6	5	T	C5	C_5_Con
Con_1_CELL522_N2	Con	1556	1061	Con	Con_1	1.670951157	4.24164524	0.000000000	0	0	1.506053e-01	1.668402e-01	G2M	0	0	0	0	0	0	2	2	0	9	5	4	9	TA1	C0	C_0_Con
Con_1_CELL523_N2	Con	1449	1088	Con	Con_1	0.551724138	3.86206897	0.000000000	0	1	1.681376e-01	1.643552e-01	S	0	0	0	3	1	1	2	2	1	4	1	12	1	Olfm4+stem	C1	C_1_Con
Con_1_CELL526_N2	Con	2366	1181	Con	Con_1	0.929446557	1.77439797	0.000000000	1	2	-1.008656e-01	-9.894068e-02	G1	1	1	1	1	2	2	1	1	2	1	18	19	3	Enterocyte	C2	C_2_Con
Con_1_CELL532_N3	Con	1265	921	Con	Con_1	0.790513834	2.84584980	0.000000000	0	0	1.824011e-01	1.909553e-01	G2M	0	0	0	0	0	0	0	0	0	0	0	0	0	TA1	C0	C_0_Con
Con_1_CELL540_N4	Con	2657	1653	Con	Con_1	0.752728641	3.83891607	0.000000000	0	1	9.630451e-02	9.135288e-02	S	0	0	0	3	1	1	2	2	1	4	1	2	1	Olfm4+stem	C1	C_1_Con
Con_1_CELL541_N3	Con	3859	1830	Con	Con_1	1.554001554	1.13960114	0.000000000	1	3	-1.076627e-01	-9.746777e-02	G1	1	2	2	2	3	3	3	3	4	2	9	8	4	Enterocyte	C3	C_3_Con
Con_1_CELL545_N2	Con	1654	1154	Con	Con_1	0.845410628	2.29468599	0.000000000	2	5	4.080458e-01	4.136629e-01	G2M	2	4	4	5	5	5	5	4	3	5	7	6	5	T	C5	C_5_Con
Con_1_CELL547_N3	Con	2449	1745	Con	Con_1	0.408163265	1.87755102	0.040816327	0	2	4.485468e-01	4.510430e-01	G2M	0	0	1	1	2	2	2	2	1	1	18	19	3	Enterocyte	C2	C_2_Con
Con_1_CELL548_N2	Con	1598	1167	Con	Con_1	0.250156348	2.56410256	0.000000000	8	14	-2.963133e-02	-2.108342e-02	G1	8	11	13	12	14	13	13	14	14	15	15	16	16	Tuft	C14	C_14_Con
Con_1_CELL551_N3	Con	1471	966	Con	Con_1	1.019714480	6.32222978	0.000000000	0	1	-1.011317e-01	-8.980469e-02	G1	0	0	0	3	1	1	2	2	1	4	1	12	1	Olfm4+stem	C1	C_1_Con
Con_1_CELL557_N5	Con	2468	1534	Con	Con_1	1.983805668	4.49392713	0.000000000	0	1	2.708181e-02	2.408491e-02	S	0	0	0	3	1	1	2	2	1	4	1	4	1	Olfm4+stem	C1	C_1_Con
Con_1_CELL558_N5	Con	10629	4560	Con	Con_1	0.206922498	1.21331828	0.009405568	1	2	2.751367e-01	2.887043e-01	G2M	1	1	1	1	2	2	1	1	5	1	2	1	3	Enterocyte	C2	C_2_Con
Con_1_CELL561_N2	Con	1688	1189	Con	Con_1	0.888099467	4.02605092	0.000000000	0	1	3.067350e-01	3.080156e-01	G2M	0	0	0	3	1	1	2	2	1	4	1	12	1	Olfm4+stem	C1	C_1_Con
Con_1_CELL562_N5	Con	2511	1702	Con	Con_1	0.796178344	1.95063694	0.000000000	0	1	9.142368e-02	1.036072e-01	G2M	0	0	0	0	1	1	2	0	1	9	5	4	9	Olfm4+stem	C1	C_1_Con
Con_1_CELL564_N3	Con	2455	1351	Con	Con_1	1.506514658	3.29804560	0.000000000	0	1	-1.560697e-03	-1.020644e-02	G1	0	0	0	3	1	1	2	2	1	9	5	4	9	Olfm4+stem	C1	C_1_Con
Con_1_CELL568_N3	Con	1257	931	Con	Con_1	0.874403816	3.02066773	0.000000000	0	1	1.387381e-02	2.650427e-02	G2M	0	0	0	0	1	1	0	0	1	0	1	2	1	Olfm4+stem	C1	C_1_Con
Con_1_CELL570_N3	Con	1693	1254	Con	Con_1	0.886001181	2.00826934	0.000000000	0	1	1.715973e-01	1.792602e-01	G2M	0	0	0	0	1	1	2	2	1	9	5	4	9	Olfm4+stem	C1	C_1_Con
Con_1_CELL571_N3	Con	2474	1703	Con	Con_1	0.404040404	1.65656566	0.000000000	1	2	-2.245286e-02	3.491549e-04	G2M	1	1	1	1	2	2	1	1	5	1	2	1	3	Enterocyte	C2	C_2_Con
Con_1_CELL572_N2	Con	2200	1393	Con	Con_1	0.499545867	1.86194369	0.000000000	1	3	-1.108774e-01	-1.176606e-01	G1	1	2	2	2	3	3	3	3	2	2	4	5	2	Enterocyte	C3	C_3_Con
Con_1_CELL574_N2	Con	1516	1110	Con	Con_1	0.263852243	3.69393140	0.065963061	0	1	2.777360e-01	2.715550e-01	S	0	0	0	0	1	1	0	0	1	0	1	2	1	Olfm4+stem	C1	C_1_Con
Con_1_CELL575_N4	Con	1502	1022	Con	Con_1	0.598802395	6.98602794	0.000000000	0	1	-1.086885e-01	-9.098632e-02	G1	0	0	0	3	1	1	2	2	1	4	1	12	1	Olfm4+stem	C1	C_1_Con
Con_1_CELL577_N4	Con	1379	862	Con	Con_1	0.362581581	2.75562001	0.000000000	1	2	-9.230820e-02	-7.030908e-02	G1	1	1	1	1	2	2	1	1	2	1	2	1	2	Enterocyte	C2	C_2_Con
Con_1_CELL582_N2	Con	1273	1024	Con	Con_1	0.941915228	2.51177394	0.000000000	0	0	3.499439e-01	3.248644e-01	S	0	0	0	0	0	0	0	0	0	0	0	0	0	TA1	C0	C_0_Con
Con_1_CELL584_N2	Con	8704	3357	Con	Con_1	1.710481001	1.77935943	0.022959477	1	15	-1.525154e-01	-1.369612e-01	G1	1	2	2	2	15	15	15	15	20	17	22	23	17	Enterocyte	C15	C_15_Con
Con_1_CELL589_N3	Con	2178	1206	Con	Con_1	1.606241395	3.62551629	0.000000000	1	3	1.978689e-02	3.803157e-02	G2M	1	2	2	2	3	3	3	3	4	2	9	8	4	Enterocyte	C3	C_3_Con
Con_1_CELL590_N3	Con	1431	1118	Con	Con_1	0.838574423	1.95667365	0.000000000	0	0	1.553488e-01	1.455473e-01	S	0	0	12	0	0	0	8	7	0	8	8	9	8	TA1	C0	C_0_Con
Con_1_CELL591_N2	Con	1526	1116	Con	Con_1	0.719895288	1.83246073	0.000000000	0	0	2.879128e-01	2.828262e-01	S	0	0	0	0	0	0	0	0	0	0	0	0	0	TA1	C0	C_0_Con
Con_1_CELL592_N5	Con	2257	1483	Con	Con_1	1.150951749	2.87737937	0.000000000	0	0	-3.015005e-03	1.105173e-02	G2M	0	0	0	0	0	0	0	0	0	0	0	0	0	TA1	C0	C_0_Con
Con_1_CELL593_N2	Con	1676	1195	Con	Con_1	1.132975552	4.05485987	0.000000000	0	1	1.269339e-01	1.090223e-01	S	0	0	0	3	1	1	2	2	1	9	5	4	9	Olfm4+stem	C1	C_1_Con
Con_1_CELL594_N4	Con	1280	907	Con	Con_1	0.234375000	2.57812500	0.000000000	3	4	-6.086782e-02	-6.930115e-02	G1	3	3	3	4	4	4	4	8	8	10	11	11	10	Goblet	C4	C_4_Con
Con_1_CELL596_N2	Con	2064	1497	Con	Con_1	0.290697674	2.47093023	0.000000000	3	4	1.460869e-02	3.411928e-02	G2M	3	3	3	4	4	4	4	6	7	7	6	7	6	Goblet	C4	C_4_Con
Con_1_CELL599_N4	Con	2132	1282	Con	Con_1	1.218369260	3.37394564	0.000000000	7	8	-1.654798e-01	-1.567513e-01	G1	7	7	6	8	8	7	10	11	9	11	12	13	11	Lgr5+stem	C8	C_8_Con
Con_1_CELL601_N4	Con	2034	1366	Con	Con_1	0.737463127	3.09734513	0.000000000	0	1	-6.196043e-02	-7.871656e-02	G1	0	0	0	3	1	1	2	2	1	4	1	4	1	Olfm4+stem	C1	C_1_Con
Con_1_CELL604_N5	Con	2147	1493	Con	Con_1	1.024685608	2.37540755	0.046576619	0	1	-9.407319e-02	-8.271762e-02	G1	0	0	0	3	1	1	2	2	1	9	5	4	9	Olfm4+stem	C1	C_1_Con
Con_1_CELL608_N2	Con	1318	943	Con	Con_1	1.213040182	2.88097043	0.000000000	0	0	-2.910317e-02	-2.582310e-02	G1	0	0	0	0	0	0	0	0	0	0	0	0	0	TA1	C0	C_0_Con
Con_1_CELL612_N3	Con	1343	922	Con	Con_1	0.670141474	3.79746835	0.000000000	0	1	-9.083639e-02	-8.189969e-02	G1	0	0	0	3	1	1	2	2	1	4	1	4	9	Olfm4+stem	C1	C_1_Con
Con_1_CELL619_N3	Con	1689	1107	Con	Con_1	0.472813239	2.83687943	0.000000000	0	0	2.645272e-01	2.666535e-01	G2M	0	0	0	0	0	0	0	0	0	0	0	2	0	TA1	C0	C_0_Con
Con_1_CELL620_N3	Con	1219	863	Con	Con_1	0.902378999	3.28137818	0.000000000	2	5	2.242870e-02	3.736145e-02	G2M	2	4	4	5	5	5	5	4	3	5	7	6	5	T	C5	C_5_Con
Con_1_CELL628_N3	Con	2308	1642	Con	Con_1	0.649631875	3.16154179	0.000000000	3	4	3.213024e-01	3.075823e-01	S	3	3	3	4	4	4	4	6	7	7	6	7	6	Goblet	C4	C_4_Con
Con_1_CELL629_N3	Con	1834	1324	Con	Con_1	0.926430518	3.81471390	0.000000000	0	1	-8.904988e-03	-1.322149e-02	G1	0	0	0	3	1	1	2	2	1	4	1	2	1	Olfm4+stem	C1	C_1_Con
Con_1_CELL632_N3	Con	2067	1053	Con	Con_1	1.451378810	2.99951621	0.000000000	3	4	-1.301516e-01	-1.065636e-01	G1	3	3	3	4	4	4	4	8	8	10	11	11	10	Goblet	C4	C_4_Con
Con_1_CELL635_N2	Con	1220	724	Con	Con_1	0.655737705	4.34426230	0.000000000	0	17	-6.319134e-02	-5.843004e-02	G1	0	0	0	15	17	17	17	18	21	19	23	22	22	Paneth	C17	C_17_Con
Con_1_CELL636_N3	Con	4778	3011	Con	Con_1	0.167189133	1.90177638	0.000000000	5	13	1.215803e-01	8.659440e-02	S	5	12	10	11	13	14	14	16	12	16	16	18	14	Fibroblast	C13	C_13_Con
Con_1_CELL637_N5	Con	1814	1206	Con	Con_1	2.701212789	3.36273429	0.000000000	0	0	2.214453e-01	2.273745e-01	G2M	0	0	12	0	0	12	8	7	0	8	8	9	8	TA1	C0	C_0_Con
Con_1_CELL638_N4	Con	1477	773	Con	Con_1	1.692620176	4.94245091	0.000000000	3	4	1.664773e-02	1.418435e-02	S	3	3	3	4	4	4	4	6	7	7	6	7	6	Goblet	C4	C_4_Con
Con_1_CELL640_N4	Con	3190	2091	Con	Con_1	0.657688694	1.87911055	0.000000000	3	4	1.509867e-01	1.472234e-01	S	3	3	3	4	4	4	4	6	7	7	6	7	6	Goblet	C4	C_4_Con
Con_1_CELL641_N2	Con	1490	871	Con	Con_1	1.877934272	4.62776660	0.000000000	0	1	7.514956e-02	8.939582e-02	G2M	0	0	0	3	1	1	2	2	1	4	1	2	1	Olfm4+stem	C1	C_1_Con
Con_1_CELL644_N2	Con	1225	916	Con	Con_1	0.570962480	3.18107667	0.000000000	3	4	-1.336199e-01	-1.367742e-01	G1	3	3	3	4	4	4	4	6	7	7	6	7	6	Goblet	C4	C_4_Con
Con_1_CELL645_N3	Con	2816	1546	Con	Con_1	0.319262150	2.19936148	0.000000000	7	8	-1.844631e-01	-1.750393e-01	G1	7	7	6	8	8	7	10	11	9	11	12	13	11	Lgr5+stem	C8	C_8_Con
Con_1_CELL648_N2	Con	7455	3566	Con	Con_1	0.402306558	3.24527290	0.026820437	6	9	1.460907e-01	1.526598e-01	G2M	6	8	7	3	9	8	11	10	15	12	19	12	19	TA2	C9	C_9_Con
Con_1_CELL649_N3	Con	1392	835	Con	Con_1	0.574712644	2.80172414	0.000000000	7	8	-8.584004e-02	-6.747236e-02	G1	7	7	6	8	8	7	10	11	9	11	12	13	11	Lgr5+stem	C8	C_8_Con
Con_1_CELL650_N5	Con	2233	1198	Con	Con_1	1.386404293	3.80143113	0.000000000	1	2	1.790791e-02	1.844115e-02	G2M	1	1	1	1	2	2	1	1	2	1	18	19	3	Enterocyte	C2	C_2_Con
Con_1_CELL651_N3	Con	1841	1154	Con	Con_1	1.032047800	3.91091798	0.054318305	0	1	-9.178926e-02	-7.933477e-02	G1	0	0	0	3	1	1	2	2	1	4	1	4	1	Olfm4+stem	C1	C_1_Con
Con_1_CELL653_N3	Con	4509	2659	Con	Con_1	0.088711466	1.02018186	0.066533599	1	3	4.526040e-01	4.492396e-01	S	1	2	2	5	3	3	5	4	2	5	14	5	2	Enterocyte	C3	C_3_Con
Con_1_CELL654_N2	Con	1619	1150	Con	Con_1	0.741198271	3.15009265	0.061766523	0	0	6.267172e-02	4.822582e-02	S	0	0	0	0	0	0	0	0	0	0	0	0	0	TA1	C0	C_0_Con
Con_1_CELL656_N5	Con	4299	827	Con	Con_1	0.395256917	1.58102767	0.000000000	10	17	-5.220568e-02	-3.335053e-02	G1	10	14	15	15	17	17	17	18	21	19	23	22	22	Paneth	C17	C_17_Con
Con_1_CELL657_N3	Con	3893	1094	Con	Con_1	0.513742615	3.15951708	0.000000000	10	17	-2.430634e-02	-2.696327e-02	G1	10	14	15	15	17	17	17	18	21	19	23	22	22	Paneth	C17	C_17_Con
Con_1_CELL660_N2	Con	1363	898	Con	Con_1	0.660308144	2.64123258	0.000000000	3	4	-9.939903e-02	-9.102352e-02	G1	3	3	3	4	4	4	4	6	7	7	6	7	6	Goblet	C4	C_4_Con
Con_1_CELL665_N3	Con	1937	1373	Con	Con_1	0.671140940	3.25245225	0.000000000	3	4	-5.188961e-02	-5.086281e-02	G1	3	3	3	4	4	4	4	6	7	7	6	7	6	Goblet	C4	C_4_Con
Con_1_CELL666_N4	Con	3326	2118	Con	Con_1	1.292455666	2.01382627	0.000000000	0	1	-5.973820e-02	-4.045954e-02	G1	0	0	0	0	1	1	2	2	1	9	5	4	9	Olfm4+stem	C1	C_1_Con
Con_1_CELL668_N4	Con	2058	1146	Con	Con_1	1.068999028	2.42954325	0.000000000	0	0	-8.210542e-02	-8.704188e-02	G1	0	0	0	0	0	0	0	0	0	0	0	0	0	TA1	C0	C_0_Con
Con_1_CELL676_N2	Con	2583	1577	Con	Con_1	0.425696594	2.05108359	0.077399381	1	3	-1.265405e-02	1.535904e-02	G2M	1	1	1	1	3	3	1	1	2	1	4	5	2	Enterocyte	C3	C_3_Con
Con_1_CELL678_N2	Con	1878	1330	Con	Con_1	0.691489362	2.71276596	0.000000000	0	0	-1.983716e-02	-2.497488e-02	G1	0	0	0	0	0	0	0	0	0	0	0	0	0	TA1	C0	C_0_Con
Con_1_CELL680_N3	Con	2224	1459	Con	Con_1	1.438848921	1.79856115	0.000000000	1	11	-1.303648e-01	-1.448117e-01	G1	1	1	1	1	11	12	8	7	16	8	8	9	8	Enterocyte	C11	C_11_Con
Con_1_CELL685_N3	Con	1211	897	Con	Con_1	0.660066007	1.73267327	0.000000000	3	4	-4.460355e-02	-5.524605e-02	G1	3	3	3	4	4	4	4	6	7	7	6	7	6	Goblet	C4	C_4_Con
Con_1_CELL691_N5	Con	3081	1888	Con	Con_1	1.232965607	2.75794938	0.032446463	0	1	4.496135e-02	4.877710e-02	G2M	0	0	0	4	1	1	4	6	7	7	6	7	6	Olfm4+stem	C1	C_1_Con
Con_1_CELL695_N3	Con	1214	775	Con	Con_1	1.482701812	4.44810544	0.000000000	3	4	1.271277e-02	1.093876e-02	S	3	3	3	4	4	4	4	6	7	10	11	11	10	Goblet	C4	C_4_Con
Con_1_CELL696_N2	Con	1707	884	Con	Con_1	2.226127709	7.73286467	0.000000000	6	9	7.290645e-02	8.920361e-02	G2M	6	8	7	3	9	8	11	10	15	12	19	12	20	TA2	C9	C_9_Con
Con_1_CELL701_N1	Con	1575	970	Con	Con_1	0.506970849	2.91508238	0.000000000	5	13	-5.789059e-02	-6.145335e-02	G1	5	12	10	11	13	14	14	16	12	16	16	18	14	Fibroblast	C13	C_13_Con
Con_1_CELL705_N4	Con	1310	876	Con	Con_1	0.457665904	2.21205187	0.000000000	3	4	2.668769e-02	4.658815e-02	G2M	3	3	3	4	4	4	4	6	7	7	6	7	6	Goblet	C4	C_4_Con
Con_1_CELL706_N3	Con	3055	1993	Con	Con_1	1.374345550	3.30497382	0.000000000	0	1	3.127306e-01	3.051230e-01	S	0	0	0	3	1	1	2	2	1	4	1	2	1	Olfm4+stem	C1	C_1_Con
Con_1_CELL710_N4	Con	1497	987	Con	Con_1	0.534402138	2.47160989	0.000000000	1	2	-2.031322e-02	6.731817e-03	G2M	1	1	1	1	2	2	1	1	5	1	2	1	3	Enterocyte	C2	C_2_Con
Con_1_CELL712_N2	Con	1672	1002	Con	Con_1	0.897129187	4.42583732	0.000000000	3	4	-1.805269e-02	-1.079181e-02	G1	3	3	3	4	4	4	4	6	7	7	6	7	6	Goblet	C4	C_4_Con
Con_1_CELL716_N2	Con	24410	6018	Con	Con_1	0.911431724	5.13344505	0.032697102	5	10	-1.492224e-01	-1.530937e-01	G1	5	9	8	9	10	9	12	22	19	23	21	21	19	SMC	C10	C_10_Con
Con_1_CELL717_N3	Con	3907	2337	Con	Con_1	0.281329923	2.83887468	0.000000000	9	16	2.690761e-02	2.760597e-02	G2M	9	13	14	14	16	16	16	17	17	18	20	20	18	Macrophage	C16	C_16_Con
Con_1_CELL719_N3	Con	1755	1247	Con	Con_1	0.854700855	2.05128205	0.056980057	3	4	-2.317104e-02	-2.335047e-02	G1	3	3	3	4	4	4	4	6	7	7	6	7	6	Goblet	C4	C_4_Con
Con_1_CELL721_N4	Con	3102	1866	Con	Con_1	0.966494845	7.73195876	0.000000000	2	5	7.393157e-01	7.580643e-01	G2M	2	4	4	5	5	5	5	4	3	5	7	6	5	T	C5	C_5_Con
Con_1_CELL728_N3	Con	1399	988	Con	Con_1	0.929235168	4.14581844	0.000000000	0	1	-6.131169e-02	-5.957463e-02	G1	0	0	0	3	1	1	2	2	1	9	5	4	9	Olfm4+stem	C1	C_1_Con
Con_1_CELL730_N3	Con	1584	1172	Con	Con_1	0.946372240	3.72239748	0.000000000	0	1	1.208534e-01	1.182830e-01	S	0	0	0	0	1	1	0	0	1	0	1	2	1	Olfm4+stem	C1	C_1_Con
Con_1_CELL732_N2	Con	2779	1924	Con	Con_1	0.539568345	1.72661871	0.000000000	7	8	1.926907e-01	1.894122e-01	S	7	7	6	8	8	7	10	11	9	11	12	13	11	Lgr5+stem	C8	C_8_Con
Con_1_CELL733_N2	Con	3132	1846	Con	Con_1	0.510529675	1.53158902	0.000000000	1	3	-3.514477e-02	-2.133197e-02	G1	1	1	2	1	3	3	3	1	2	1	4	5	2	Enterocyte	C3	C_3_Con
Con_1_CELL736_N2	Con	3402	2080	Con	Con_1	0.587716721	1.88069351	0.000000000	0	1	3.468549e-01	3.340883e-01	S	0	0	0	3	1	1	2	2	1	4	1	2	1	Olfm4+stem	C1	C_1_Con
Con_1_CELL738_N2	Con	2061	1120	Con	Con_1	0.290979631	4.02521823	0.000000000	0	1	1.763118e-01	1.634335e-01	S	0	0	0	3	1	1	2	2	1	4	1	12	1	Olfm4+stem	C1	C_1_Con
Con_1_CELL739_N2	Con	4504	2316	Con	Con_1	0.465941868	2.01908143	0.022187708	0	1	1.912222e-01	1.965427e-01	G2M	0	0	0	0	1	1	0	0	1	4	1	2	1	Olfm4+stem	C1	C_1_Con
Con_1_CELL740_N4	Con	3672	2289	Con	Con_1	0.408274360	2.55851932	0.054436581	3	4	3.280880e-02	4.527635e-02	G2M	3	3	3	4	4	4	4	6	7	7	6	7	6	Goblet	C4	C_4_Con
Con_1_CELL743_N4	Con	3329	2105	Con	Con_1	0.599520384	4.55635492	0.029976019	5	13	-1.866611e-01	-1.735848e-01	G1	5	12	10	11	13	14	14	16	12	16	16	18	14	Fibroblast	C13	C_13_Con
Con_1_CELL744_N2	Con	2693	1851	Con	Con_1	0.370096225	2.33160622	0.037009623	8	14	-7.300759e-02	-6.565447e-02	G1	8	11	13	12	14	13	13	14	14	15	15	16	16	Tuft	C14	C_14_Con
Con_1_CELL749_N2	Con	1829	1294	Con	Con_1	0.656096227	7.49043193	0.000000000	2	5	2.510210e-01	2.699880e-01	G2M	2	4	4	5	5	5	5	4	3	5	7	6	5	T	C5	C_5_Con
Con_1_CELL750_N2	Con	4968	1109	Con	Con_1	0.503119340	3.17971423	0.000000000	10	17	-4.198355e-03	-1.098661e-02	G1	10	14	15	15	17	17	17	18	21	19	23	22	22	Paneth	C17	C_17_Con
Con_1_CELL751_N3	Con	3560	1391	Con	Con_1	0.730337079	2.38764045	0.000000000	7	8	-9.728660e-02	-8.095417e-02	G1	7	7	6	8	8	7	10	11	9	11	12	13	11	Lgr5+stem	C8	C_8_Con
Con_1_CELL755_N4	Con	1298	910	Con	Con_1	1.155624037	5.70107858	0.000000000	0	1	-5.421108e-02	-5.569071e-02	G1	0	0	0	3	1	1	2	2	1	4	1	2	1	Olfm4+stem	C1	C_1_Con
Con_1_CELL757_N3	Con	1268	975	Con	Con_1	0.788022065	3.38849488	0.000000000	0	1	6.068793e-01	6.213954e-01	G2M	0	0	0	0	1	1	2	0	1	0	1	2	1	Olfm4+stem	C1	C_1_Con
Con_1_CELL758_N3	Con	1803	1325	Con	Con_1	0.720620843	2.60532151	0.000000000	0	1	-1.026599e-01	-1.248939e-01	G1	0	0	0	3	1	1	2	2	1	9	5	4	9	Olfm4+stem	C1	C_1_Con
Con_1_CELL760_N2	Con	1211	828	Con	Con_1	1.073492981	3.38563171	0.082576383	1	2	-7.445389e-02	-6.975668e-02	G1	1	1	1	1	2	2	1	1	2	1	2	1	3	Enterocyte	C2	C_2_Con
Con_1_CELL761_N5	Con	2860	1782	Con	Con_1	0.454545455	2.86713287	0.034965035	0	1	3.474086e-01	3.499803e-01	G2M	0	0	0	3	1	1	2	2	1	4	1	4	1	Olfm4+stem	C1	C_1_Con
Con_1_CELL762_N4	Con	15764	2935	Con	Con_1	0.437595129	3.12658549	0.000000000	10	17	-4.861981e-02	-4.944171e-02	G1	10	14	15	15	17	17	17	18	21	19	23	22	22	Paneth	C17	C_17_Con
Con_1_CELL764_N3	Con	1393	1011	Con	Con_1	0.860832138	3.01291248	0.000000000	3	4	-7.298828e-02	-4.091028e-02	G1	3	3	3	4	4	4	4	8	8	10	11	11	10	Goblet	C4	C_4_Con
Con_1_CELL765_N3	Con	2360	1625	Con	Con_1	0.423549343	2.58365100	0.000000000	11	18	-5.348820e-02	-4.017400e-02	G1	11	15	16	16	18	18	18	19	22	20	24	24	23	EEC	C18	C_18_Con
Con_1_CELL766_N2	Con	1325	532	Con	Con_1	3.471698113	3.92452830	0.000000000	1	15	-5.362287e-02	-3.806058e-02	G1	1	1	1	1	15	15	15	15	20	17	18	19	17	Enterocyte	C15	C_15_Con
Con_1_CELL767_N2	Con	2882	1942	Con	Con_1	0.901838363	2.21990982	0.034686091	0	1	-1.732289e-01	-1.602163e-01	G1	0	0	0	3	1	1	2	2	1	9	5	4	9	Olfm4+stem	C1	C_1_Con
Con_1_CELL768_N2	Con	4097	2574	Con	Con_1	0.341213746	2.07165489	0.024372410	0	1	5.616379e-01	5.554384e-01	S	0	0	0	3	1	1	2	2	1	4	1	2	1	Olfm4+stem	C1	C_1_Con
Con_1_CELL773_N2	Con	1845	1197	Con	Con_1	1.516793066	3.41278440	0.000000000	2	5	5.921488e-02	5.091888e-02	S	2	4	4	5	5	5	5	4	3	5	7	6	5	T	C5	C_5_Con
Con_1_CELL776_N2	Con	1505	669	Con	Con_1	4.983388704	3.05647841	0.000000000	1	15	-1.129849e-01	-1.012071e-01	G1	1	1	1	1	15	15	15	15	20	17	18	19	17	Enterocyte	C15	C_15_Con
Con_1_CELL779_N3	Con	1382	972	Con	Con_1	3.545586107	2.96671491	0.000000000	1	11	-9.236871e-02	-1.065888e-01	G1	0	1	12	1	11	12	8	7	16	8	8	9	8	Enterocyte	C11	C_11_Con
Con_1_CELL780_N4	Con	2130	1543	Con	Con_1	0.798122066	2.58215962	0.093896714	0	1	1.489388e-01	1.375325e-01	S	0	0	0	0	1	1	0	0	1	0	1	2	1	Olfm4+stem	C1	C_1_Con
Con_1_CELL782_N2	Con	7535	3845	Con	Con_1	0.278366914	1.56415695	0.000000000	1	3	6.027589e-02	6.853998e-02	G2M	1	1	1	1	3	3	7	1	11	1	14	14	12	Enterocyte	C3	C_3_Con
Con_1_CELL783_N3	Con	1977	1363	Con	Con_1	0.657561963	2.32675771	0.000000000	0	0	3.183727e-01	3.374999e-01	G2M	0	0	0	0	0	0	0	0	0	0	0	0	0	TA1	C0	C_0_Con
Con_1_CELL784_N3	Con	2127	884	Con	Con_1	2.679830748	3.52609309	0.000000000	1	15	7.588817e-03	1.316917e-02	G2M	1	1	1	1	15	15	15	15	20	17	18	19	17	Enterocyte	C15	C_15_Con
Con_1_CELL785_N3	Con	1590	932	Con	Con_1	1.132075472	2.01257862	0.000000000	1	3	-1.308558e-01	-1.289731e-01	G1	1	2	2	2	3	3	3	3	4	2	9	8	4	Enterocyte	C3	C_3_Con
Con_1_CELL789_N3	Con	2150	1485	Con	Con_1	0.651162791	2.46511628	0.000000000	0	1	2.230703e-01	2.219079e-01	S	0	0	0	3	1	1	2	2	1	9	5	4	9	Olfm4+stem	C1	C_1_Con
Con_1_CELL792_N4	Con	2946	1721	Con	Con_1	0.984051578	2.88428911	0.000000000	0	1	3.169986e-02	2.921775e-02	S	0	0	0	3	1	1	2	2	1	4	1	4	1	Olfm4+stem	C1	C_1_Con
Con_1_CELL797_N3	Con	2400	1571	Con	Con_1	0.749375520	1.79017485	0.000000000	0	0	1.625260e-01	1.611242e-01	S	0	0	0	0	0	0	0	0	0	0	0	0	0	TA1	C0	C_0_Con
Con_1_CELL798_N2	Con	4910	2445	Con	Con_1	0.508854061	1.22124975	0.000000000	1	3	-1.216906e-01	-1.018455e-01	G1	1	2	2	2	3	3	3	3	4	2	9	8	4	Enterocyte	C3	C_3_Con
Con_1_CELL803_N3	Con	1672	1139	Con	Con_1	1.135005974	2.62843489	0.000000000	0	0	2.777917e-01	2.856268e-01	G2M	0	0	0	0	0	0	0	0	0	0	0	0	0	TA1	C0	C_0_Con
Con_1_CELL812_N3	Con	2048	1472	Con	Con_1	0.634455832	3.31869204	0.048804295	0	1	1.305546e-01	1.326131e-01	G2M	0	0	0	3	1	1	2	2	1	4	1	2	1	Olfm4+stem	C1	C_1_Con
Con_1_CELL816_N3	Con	2099	1455	Con	Con_1	0.570342205	2.61406844	0.000000000	14	22	-1.729599e-01	-1.714683e-01	G1	15	18	19	19	22	24	24	27	27	28	30	29	30	Fat	C22	C_22_Con
Con_1_CELL817_N4	Con	2080	1510	Con	Con_1	0.817307692	2.54807692	0.000000000	0	0	3.103523e-01	3.147009e-01	G2M	0	0	0	0	0	0	0	0	0	0	0	0	0	TA1	C0	C_0_Con
Con_1_CELL821_N2	Con	1967	1272	Con	Con_1	0.965937977	1.88103711	0.050838841	1	3	-6.681145e-02	-4.642034e-02	G1	1	2	2	2	3	3	3	3	2	2	4	5	2	Enterocyte	C3	C_3_Con
Con_1_CELL829_N2	Con	1617	1041	Con	Con_1	1.852995676	3.95305744	0.000000000	0	0	1.938642e-01	1.829548e-01	S	0	0	0	0	0	0	2	2	0	9	5	4	8	TA1	C0	C_0_Con
Con_1_CELL831_N2	Con	1750	1152	Con	Con_1	0.914285714	2.80000000	0.000000000	0	1	-8.709619e-02	-8.469400e-02	G1	0	0	0	3	1	1	2	2	1	9	5	4	9	Olfm4+stem	C1	C_1_Con
Con_1_CELL838_N2	Con	2213	1260	Con	Con_1	0.497062811	3.75056484	0.000000000	0	1	1.684067e-01	1.722118e-01	G2M	0	0	0	3	1	1	2	2	1	4	1	12	1	Olfm4+stem	C1	C_1_Con
Con_1_CELL845_N3	Con	2344	1657	Con	Con_1	0.383959044	2.43174061	0.042662116	0	1	2.880066e-01	2.573974e-01	S	0	0	0	3	1	1	2	2	1	4	1	2	1	Olfm4+stem	C1	C_1_Con
Con_1_CELL851_N6	Con	3291	2106	Con	Con_1	0.303674461	1.82204677	0.030367446	2	5	7.431639e-02	7.020453e-02	S	2	4	4	5	5	5	5	4	3	5	7	6	5	T	C5	C_5_Con
Con_1_CELL854_N3	Con	2297	1589	Con	Con_1	0.652741514	2.56744996	0.043516101	3	4	-7.528381e-02	-6.041440e-02	G1	3	3	3	4	4	4	4	6	7	7	6	7	6	Goblet	C4	C_4_Con
Con_1_CELL856_N3	Con	1401	687	Con	Con_1	2.993585175	4.56165360	0.000000000	5	10	-6.952293e-02	-4.904587e-02	G1	5	9	8	9	10	9	12	12	12	14	17	17	14	SMC	C10	C_10_Con
Con_1_CELL864_N3	Con	1654	1076	Con	Con_1	1.330108827	4.23216445	0.000000000	3	4	2.574402e-01	2.621086e-01	G2M	3	3	3	4	4	4	4	6	7	7	6	7	6	Goblet	C4	C_4_Con
Con_1_CELL865_N4	Con	5950	2786	Con	Con_1	0.302470173	1.12586120	0.000000000	1	3	1.964312e-02	5.052062e-02	G2M	1	2	2	2	3	3	3	3	2	2	4	5	2	Enterocyte	C3	C_3_Con
Con_1_CELL866_N5	Con	2060	1384	Con	Con_1	0.291120815	2.28044639	0.097040272	0	1	2.590546e-02	4.199735e-02	G2M	0	0	0	3	1	1	2	2	1	9	5	4	9	Olfm4+stem	C1	C_1_Con
Con_1_CELL868_N4	Con	1356	973	Con	Con_1	1.622418879	3.39233038	0.073746313	2	5	-8.134973e-02	-5.563110e-02	G1	2	4	4	5	5	5	5	4	3	5	7	6	5	T	C5	C_5_Con
Con_1_CELL874_N3	Con	1397	967	Con	Con_1	2.147458840	3.65068003	0.000000000	0	0	8.377705e-02	1.028359e-01	G2M	0	0	12	0	0	0	8	7	0	8	8	9	8	TA1	C0	C_0_Con
Con_1_CELL878_N4	Con	8683	2380	Con	Con_1	0.541038333	3.07355819	0.034534362	10	17	-7.255659e-02	-5.621272e-02	G1	10	14	15	15	17	17	17	18	21	19	23	22	22	Paneth	C17	C_17_Con
Con_1_CELL887_N2	Con	1593	1140	Con	Con_1	1.252348153	3.25610520	0.000000000	8	14	-2.620230e-03	-1.165160e-02	G1	8	11	13	12	14	13	13	14	14	15	15	16	16	Tuft	C14	C_14_Con
Con_1_CELL889_N3	Con	2307	1508	Con	Con_1	0.823223570	2.94627383	0.000000000	0	1	2.365921e-01	2.332782e-01	S	0	0	0	0	1	1	0	0	1	0	1	2	1	Olfm4+stem	C1	C_1_Con
Con_1_CELL890_N6	Con	2448	1348	Con	Con_1	1.388321764	5.30828910	0.000000000	0	1	1.901792e-01	1.906439e-01	G2M	0	0	0	3	1	1	2	2	1	4	1	12	1	Olfm4+stem	C1	C_1_Con
Con_1_CELL892_N3	Con	1416	925	Con	Con_1	1.412429379	4.09604520	0.000000000	0	1	-5.640894e-02	-5.262758e-02	G1	0	0	0	3	1	1	2	2	1	4	1	2	1	Olfm4+stem	C1	C_1_Con
Con_1_CELL895_N4	Con	1408	645	Con	Con_1	2.414772727	3.55113636	0.071022727	0	1	-5.076768e-02	-4.871725e-02	G1	0	0	0	3	1	1	11	2	20	4	19	12	20	Olfm4+stem	C1	C_1_Con
Con_1_CELL896_N4	Con	1767	1063	Con	Con_1	1.979638009	2.43212670	0.000000000	1	11	-2.165606e-02	-1.109033e-02	G1	1	1	1	1	11	12	8	7	16	8	8	9	8	Enterocyte	C11	C_11_Con
Con_1_CELL897_N4	Con	3505	2280	Con	Con_1	0.484883058	2.02509983	0.000000000	0	1	1.469825e-01	1.364610e-01	S	0	0	0	0	1	1	2	2	1	9	5	4	9	Olfm4+stem	C1	C_1_Con
Con_1_CELL901_N2	Con	5384	3202	Con	Con_1	0.166975881	1.31725417	0.000000000	2	5	2.253659e-01	2.161748e-01	S	2	4	4	5	5	5	5	4	3	5	7	6	5	T	C5	C_5_Con
Con_1_CELL904_N6	Con	3811	1966	Con	Con_1	0.813221406	3.17418678	0.000000000	0	1	-1.676097e-02	-1.142108e-02	G1	0	0	0	3	1	1	2	2	1	4	1	12	1	Olfm4+stem	C1	C_1_Con
Con_1_CELL905_N2	Con	5629	1460	Con	Con_1	0.550523886	4.72385012	0.000000000	10	17	-6.444354e-02	-4.877345e-02	G1	10	14	15	15	17	17	17	18	21	19	23	22	22	Paneth	C17	C_17_Con
Con_1_CELL908_N3	Con	1933	836	Con	Con_1	1.034661148	3.36264873	0.000000000	1	15	-3.188159e-02	-2.405005e-02	G1	1	2	2	2	15	15	15	15	20	17	22	23	17	Enterocyte	C15	C_15_Con
Con_1_CELL912_N2	Con	4137	1661	Con	Con_1	1.232181686	17.46798744	0.000000000	6	9	1.567268e-01	1.761997e-01	G2M	6	8	7	3	9	8	11	10	15	12	19	12	20	TA2	C9	C_9_Con
Con_1_CELL914_N3	Con	1348	986	Con	Con_1	0.593031875	3.03928836	0.000000000	0	0	-8.814885e-02	-9.581655e-02	G1	0	0	0	0	0	0	0	0	0	0	0	0	0	TA1	C0	C_0_Con
Con_1_CELL922_N3	Con	3767	2366	Con	Con_1	0.344827586	1.83023873	0.000000000	0	1	4.006740e-01	4.007106e-01	G2M	0	0	0	3	1	1	2	2	1	9	5	4	9	Olfm4+stem	C1	C_1_Con
Con_1_CELL924_N3	Con	2058	1472	Con	Con_1	0.777453839	2.33236152	0.000000000	2	5	2.185211e-01	2.323265e-01	G2M	2	4	4	5	5	5	5	4	3	5	7	6	5	T	C5	C_5_Con
Con_1_CELL925_N3	Con	7841	2196	Con	Con_1	0.408059169	2.00204030	0.025503698	0	1	1.837532e-01	1.802902e-01	S	0	0	0	3	1	1	2	2	1	4	1	2	1	Olfm4+stem	C1	C_1_Con
Con_1_CELL926_N2	Con	4857	2987	Con	Con_1	0.082304527	1.21399177	0.020576132	5	10	2.610577e-01	2.535858e-01	S	5	9	8	9	10	9	12	12	12	14	17	17	14	SMC	C10	C_10_Con
Con_1_CELL930_N3	Con	1475	1035	Con	Con_1	0.811907984	2.57104195	0.000000000	5	10	-7.739134e-02	-9.050154e-02	G1	5	9	8	9	10	9	12	12	18	14	17	17	21	SMC	C10	C_10_Con
Con_1_CELL932_N3	Con	1512	1122	Con	Con_1	0.661375661	2.44708995	0.000000000	0	2	2.038843e-01	2.182694e-01	G2M	0	0	0	0	2	2	0	0	5	0	0	0	3	Enterocyte	C2	C_2_Con
Con_1_CELL940_N3	Con	1785	1232	Con	Con_1	0.671892497	2.29563270	0.000000000	9	16	-5.597219e-02	-6.181343e-02	G1	9	13	14	14	16	16	16	17	17	18	20	20	18	Macrophage	C16	C_16_Con
Con_1_CELL941_N2	Con	1306	820	Con	Con_1	0.918133129	2.52486611	0.000000000	3	4	-1.094973e-01	-1.310085e-01	G1	3	3	3	4	4	4	4	8	8	10	11	11	10	Goblet	C4	C_4_Con
Con_1_CELL942_N4	Con	5307	1377	Con	Con_1	0.734878462	3.24100245	0.000000000	10	17	3.505376e-02	4.094705e-02	G2M	10	14	15	15	17	17	17	18	21	19	23	22	22	Paneth	C17	C_17_Con
Con_1_CELL943_N6	Con	2899	1626	Con	Con_1	1.103448276	3.82758621	0.034482759	2	5	-2.291477e-02	-1.561804e-02	G1	2	4	4	5	5	5	5	4	3	5	7	6	5	T	C5	C_5_Con
Con_1_CELL945_N3	Con	1442	874	Con	Con_1	1.525658807	3.74479889	0.000000000	7	8	1.341492e-01	1.414060e-01	G2M	7	7	6	8	8	7	10	11	9	11	12	13	11	Lgr5+stem	C8	C_8_Con
Con_1_CELL949_N6	Con	4243	2428	Con	Con_1	0.282685512	1.55477032	0.000000000	3	4	-1.053617e-01	-8.618037e-02	G1	3	3	3	4	4	4	4	6	7	7	6	7	6	Goblet	C4	C_4_Con
Con_1_CELL950_N3	Con	4296	1939	Con	Con_1	0.418994413	1.46648045	0.023277467	3	4	2.140396e-02	3.535380e-02	G2M	3	3	3	4	4	4	4	8	8	10	11	11	10	Goblet	C4	C_4_Con
Con_1_CELL951_N4	Con	1349	899	Con	Con_1	0.444115470	5.55144338	0.000000000	0	1	-2.257435e-02	-1.499686e-02	G1	0	0	0	3	1	1	2	2	1	4	1	12	1	Olfm4+stem	C1	C_1_Con
Con_1_CELL953_N5	Con	1656	1210	Con	Con_1	0.543478261	2.53623188	0.000000000	0	1	-1.060927e-01	-9.216873e-02	G1	0	0	0	0	1	1	2	2	1	9	5	4	9	Olfm4+stem	C1	C_1_Con
Con_1_CELL954_N2	Con	1553	1181	Con	Con_1	0.257400257	2.25225225	0.000000000	0	0	3.167587e-01	3.079404e-01	S	0	0	0	0	0	0	0	0	0	0	0	0	0	TA1	C0	C_0_Con
Con_1_CELL955_N3	Con	3764	1688	Con	Con_1	2.576361222	2.78884462	0.000000000	1	15	-1.137027e-01	-1.148541e-01	G1	1	1	1	1	15	15	15	15	20	17	18	19	17	Enterocyte	C15	C_15_Con
Con_1_CELL959_N2	Con	1403	902	Con	Con_1	0.997861725	1.99572345	0.000000000	0	0	-9.222252e-03	-9.943484e-03	G1	0	0	0	0	0	0	0	0	0	0	0	0	0	TA1	C0	C_0_Con
Con_1_CELL967_N4	Con	1507	1077	Con	Con_1	0.663570007	2.38885202	0.000000000	6	19	-1.487755e-01	-1.563100e-01	G1	6	16	17	13	19	20	20	21	23	22	26	25	25	Endothelial	C19	C_19_Con
Con_1_CELL969_N3	Con	3599	2337	Con	Con_1	0.111049417	1.30483065	0.000000000	2	5	-1.027616e-01	-8.995589e-02	G1	2	4	4	5	5	5	5	4	3	5	7	6	5	T	C5	C_5_Con
Con_1_CELL971_N4	Con	2636	1827	Con	Con_1	0.265553869	1.36570561	0.000000000	0	2	1.099862e-01	9.344856e-02	S	0	0	1	1	2	2	0	1	5	1	0	0	3	Enterocyte	C2	C_2_Con
Con_1_CELL974_N4	Con	1868	1232	Con	Con_1	1.284109149	2.99625468	0.000000000	3	4	-2.045125e-02	-3.261066e-02	G1	3	3	3	4	4	4	4	6	7	7	6	7	6	Goblet	C4	C_4_Con
Con_1_CELL975_N4	Con	1413	1035	Con	Con_1	1.415428167	2.76008493	0.070771408	3	4	6.035623e-03	2.531966e-02	G2M	3	3	3	4	4	4	4	6	7	7	6	7	6	Goblet	C4	C_4_Con
Con_1_CELL981_N2	Con	1274	967	Con	Con_1	1.019607843	2.35294118	0.000000000	0	0	5.779445e-01	5.812889e-01	G2M	0	0	0	0	0	0	0	0	0	0	0	0	0	TA1	C0	C_0_Con
Con_1_CELL982_N4	Con	3144	2069	Con	Con_1	0.222363405	1.74714104	0.000000000	2	5	9.040978e-03	-1.653189e-02	S	2	4	4	5	5	5	5	4	3	5	7	6	5	T	C5	C_5_Con
Con_1_CELL986_N4	Con	1586	966	Con	Con_1	1.322418136	4.15617128	0.000000000	0	1	-9.829367e-02	-8.616981e-02	G1	0	0	0	3	1	1	2	2	1	9	5	4	9	Olfm4+stem	C1	C_1_Con
Con_1_CELL987_N2	Con	2031	1212	Con	Con_1	0.590551181	2.90354331	0.000000000	2	5	3.458518e-01	3.402670e-01	S	2	4	4	5	5	5	5	4	3	5	7	6	5	T	C5	C_5_Con
Con_1_CELL988_N2	Con	2362	1548	Con	Con_1	0.380388842	1.69061708	0.000000000	1	2	9.227295e-02	1.155138e-01	G2M	1	1	1	1	2	2	1	1	2	1	2	1	2	Enterocyte	C2	C_2_Con
Con_1_CELL998_N2	Con	7650	4175	Con	Con_1	0.182743767	0.97898447	0.013053126	13	20	7.208867e-02	6.094076e-02	S	13	17	18	17	20	21	21	23	24	25	28	27	28	Fibroblast	C20	C_20_Con
Con_1_CELL1002_N5	Con	3734	1015	Con	Con_1	1.365827531	3.32083557	0.000000000	0	1	-5.064312e-02	-4.813857e-02	G1	0	0	0	3	1	1	2	2	1	4	1	12	1	Olfm4+stem	C1	C_1_Con
Con_1_CELL1003_N3	Con	2108	1466	Con	Con_1	0.474383302	2.70398482	0.094876660	0	1	4.617527e-01	4.659038e-01	G2M	0	0	0	3	1	1	2	2	1	4	1	2	1	Olfm4+stem	C1	C_1_Con
Con_1_CELL1007_N2	Con	2120	1450	Con	Con_1	0.613207547	3.53773585	0.000000000	0	1	4.751033e-03	-5.771005e-03	S	0	0	0	3	1	1	2	2	1	4	1	2	1	Olfm4+stem	C1	C_1_Con
Con_1_CELL1008_N2	Con	2108	1274	Con	Con_1	1.091081594	4.50664137	0.000000000	0	1	5.304727e-02	6.977089e-02	G2M	0	0	0	3	1	1	2	2	1	4	1	12	1	Olfm4+stem	C1	C_1_Con
Con_1_CELL1011_N4	Con	3586	2276	Con	Con_1	0.418060201	2.64771460	0.000000000	0	1	4.293396e-02	4.196033e-02	S	0	0	0	3	1	1	2	2	1	4	1	2	1	Olfm4+stem	C1	C_1_Con
Con_1_CELL1015_N3	Con	1887	1212	Con	Con_1	0.688559322	2.33050847	0.052966102	0	1	-5.226488e-02	-6.143403e-02	G1	0	0	0	0	1	1	0	0	1	0	1	2	1	Olfm4+stem	C1	C_1_Con
Con_1_CELL1017_N3	Con	1232	901	Con	Con_1	0.811030008	3.00081103	0.000000000	0	1	-3.708794e-02	-6.263798e-02	G1	0	0	0	0	1	1	2	2	1	9	5	4	9	Olfm4+stem	C1	C_1_Con
Con_1_CELL1028_N2	Con	2703	1613	Con	Con_1	0.849649058	2.29035833	0.000000000	3	4	-4.334246e-02	-6.013004e-02	G1	3	3	3	4	4	4	4	6	7	7	6	7	6	Goblet	C4	C_4_Con
Con_1_CELL1029_N2	Con	2224	1497	Con	Con_1	0.672344240	5.10981623	0.000000000	2	5	1.636760e-01	1.840795e-01	G2M	2	4	4	5	5	5	5	4	3	5	7	6	5	T	C5	C_5_Con
Con_1_CELL1030_N5	Con	2395	1707	Con	Con_1	0.584307179	2.42070117	0.000000000	1	2	3.417286e-01	3.350719e-01	S	1	1	1	1	2	2	1	1	2	1	2	1	3	Enterocyte	C2	C_2_Con
Con_1_CELL1031_N2	Con	1235	789	Con	Con_1	1.211631664	4.76575121	0.000000000	6	19	-3.684330e-02	-3.805984e-02	G1	6	16	17	13	19	20	20	21	23	22	26	25	25	Endothelial	C19	C_19_Con
Con_1_CELL1032_N6	Con	3236	1991	Con	Con_1	1.605929586	3.79864114	0.030883261	0	1	2.133454e-01	2.308670e-01	G2M	0	0	0	3	1	1	2	2	1	4	1	12	1	Olfm4+stem	C1	C_1_Con
Con_1_CELL1033_N4	Con	6840	2740	Con	Con_1	0.584112150	2.33644860	0.000000000	7	8	-7.108200e-02	-6.345838e-02	G1	7	7	6	8	8	7	10	11	9	11	12	13	11	Lgr5+stem	C8	C_8_Con
Con_1_CELL1038_N2	Con	1544	992	Con	Con_1	1.941747573	4.07766990	0.129449838	3	4	1.679585e-01	1.594439e-01	S	3	3	3	4	4	4	4	6	7	7	6	7	6	Goblet	C4	C_4_Con
Con_1_CELL1039_N5	Con	1992	1164	Con	Con_1	2.308078274	5.01756147	0.000000000	3	4	3.512531e-02	3.505575e-02	S	3	3	3	4	4	4	4	6	7	7	6	7	6	Goblet	C4	C_4_Con
Con_1_CELL1040_N2	Con	2144	1524	Con	Con_1	0.513059701	3.91791045	0.000000000	0	1	4.512700e-01	4.391497e-01	S	0	0	0	3	1	1	2	2	1	4	1	12	1	Olfm4+stem	C1	C_1_Con
Con_1_CELL1045_N2	Con	1847	1371	Con	Con_1	0.974025974	2.70562771	0.054112554	0	0	3.309941e-01	3.353922e-01	G2M	0	0	0	0	0	0	0	0	0	0	0	0	0	TA1	C0	C_0_Con
Con_1_CELL1046_N4	Con	2587	1685	Con	Con_1	0.657131813	4.48395825	0.038654813	6	9	1.400151e-01	1.511449e-01	G2M	6	8	7	3	9	8	11	10	15	12	19	12	20	TA2	C9	C_9_Con
Con_1_CELL1051_N2	Con	1689	1078	Con	Con_1	0.355239787	2.30905861	0.059206631	1	3	-3.069821e-02	-2.867405e-02	G1	1	2	2	2	3	3	3	3	2	2	4	5	2	Enterocyte	C3	C_3_Con
Con_1_CELL1052_N4	Con	3418	1499	Con	Con_1	0.701959637	1.66715414	0.000000000	7	8	-1.706664e-01	-1.513898e-01	G1	7	7	6	8	8	7	10	11	9	11	12	13	11	Lgr5+stem	C8	C_8_Con
Con_1_CELL1056_N3	Con	1625	915	Con	Con_1	1.537515375	11.80811808	0.000000000	6	9	2.106553e-01	2.197736e-01	G2M	6	8	7	3	9	8	11	10	15	12	19	12	20	TA2	C9	C_9_Con
Con_1_CELL1060_N4	Con	1640	1069	Con	Con_1	0.548446069	2.43753809	0.121876904	3	4	8.180778e-02	8.560220e-02	G2M	3	3	3	4	4	4	4	6	7	7	6	7	6	Goblet	C4	C_4_Con
Con_1_CELL1061_N3	Con	1638	1186	Con	Con_1	1.096892139	3.10786106	0.060938452	0	1	-1.168835e-01	-1.346853e-01	G1	0	0	0	3	1	1	2	2	1	9	5	4	9	Olfm4+stem	C1	C_1_Con
Con_1_CELL1063_N2	Con	2572	1735	Con	Con_1	0.738724728	3.69362364	0.000000000	0	1	3.469567e-02	2.861403e-02	S	0	0	0	3	1	1	2	2	1	4	1	12	1	Olfm4+stem	C1	C_1_Con
Con_1_CELL1066_N3	Con	1277	990	Con	Con_1	0.391542678	2.66249021	0.000000000	0	0	2.953219e-02	2.372878e-02	S	0	0	0	0	0	0	0	0	0	0	0	2	0	TA1	C0	C_0_Con
Con_1_CELL1073_N3	Con	4339	2710	Con	Con_1	0.506912442	1.93548387	0.000000000	3	4	2.991517e-01	3.018287e-01	G2M	3	3	3	4	4	4	4	6	7	7	6	7	6	Goblet	C4	C_4_Con
Con_1_CELL1074_N3	Con	2409	1546	Con	Con_1	0.539643005	2.11706102	0.000000000	0	2	4.245122e-01	4.292161e-01	G2M	0	0	1	1	2	2	0	1	5	1	0	0	3	Enterocyte	C2	C_2_Con
Con_1_CELL1078_N2	Con	1274	970	Con	Con_1	0.627450980	1.41176471	0.000000000	0	0	-2.681896e-02	-4.370788e-02	G1	0	0	0	0	0	0	8	7	0	8	8	9	8	TA1	C0	C_0_Con
Con_1_CELL1082_N2	Con	3280	1700	Con	Con_1	0.761035008	1.46118721	0.000000000	1	3	-5.763696e-02	-4.110648e-02	G1	1	2	2	2	3	3	3	3	4	2	9	8	4	Enterocyte	C3	C_3_Con
Con_1_CELL1086_N2	Con	1316	889	Con	Con_1	0.987841945	4.10334347	0.000000000	0	1	7.244310e-02	7.756518e-02	G2M	0	0	0	3	1	1	2	2	1	4	1	12	1	Olfm4+stem	C1	C_1_Con
Con_1_CELL1088_N3	Con	1624	1115	Con	Con_1	0.676090965	2.64290104	0.000000000	2	5	-8.709071e-02	-8.211338e-02	G1	2	4	4	5	5	5	5	4	3	5	7	6	5	T	C5	C_5_Con
Con_1_CELL1096_N4	Con	3425	1683	Con	Con_1	0.408639813	1.92644483	0.058377116	1	2	-3.927595e-02	-3.419719e-02	G1	1	1	1	1	2	2	1	1	5	1	2	1	3	Enterocyte	C2	C_2_Con
Con_1_CELL1098_N6	Con	1685	948	Con	Con_1	1.364985163	4.56973294	0.000000000	0	1	1.354747e-01	1.357359e-01	G2M	0	0	0	3	1	1	2	2	1	4	1	2	1	Olfm4+stem	C1	C_1_Con
Con_1_CELL1100_N2	Con	1555	1151	Con	Con_1	0.321543408	2.57234727	0.000000000	0	2	6.736161e-02	7.074512e-02	G2M	0	0	0	1	2	2	0	1	5	0	0	0	3	Enterocyte	C2	C_2_Con
Con_1_CELL1102_N2	Con	1984	1430	Con	Con_1	0.151133501	1.91435768	0.201511335	0	1	2.109628e-01	2.018032e-01	S	0	0	0	0	1	1	0	0	1	0	1	2	1	Olfm4+stem	C1	C_1_Con
Con_1_CELL1107_N4	Con	1661	883	Con	Con_1	1.143200963	2.70758123	0.000000000	1	2	-2.947181e-02	-4.740568e-02	G1	1	1	1	1	2	2	1	1	5	1	2	1	3	Enterocyte	C2	C_2_Con
Con_1_CELL1110_N3	Con	1202	920	Con	Con_1	1.825726141	2.32365145	0.000000000	0	0	-1.896692e-02	-2.063410e-02	G1	0	0	12	0	0	0	8	7	0	8	8	9	8	TA1	C0	C_0_Con
Con_1_CELL1116_N3	Con	3533	2309	Con	Con_1	0.198131899	1.86810076	0.084913671	0	1	2.028232e-01	1.881053e-01	S	0	0	0	3	1	1	2	2	1	4	1	4	1	Olfm4+stem	C1	C_1_Con
Con_1_CELL1120_N4	Con	1736	1243	Con	Con_1	0.403225806	2.36175115	0.057603687	0	1	-8.626501e-02	-8.268359e-02	G1	0	0	0	0	1	1	0	0	1	0	1	2	1	Olfm4+stem	C1	C_1_Con
Con_1_CELL1121_N2	Con	2454	1726	Con	Con_1	0.855048860	3.05374593	0.000000000	9	16	1.833822e-01	1.812551e-01	S	9	13	14	14	16	16	16	17	17	18	20	20	18	Macrophage	C16	C_16_Con
Con_1_CELL1125_N2	Con	9449	3530	Con	Con_1	0.730004232	0.76174355	0.010579771	1	3	-1.420917e-01	-1.282528e-01	G1	1	2	2	2	3	3	3	3	4	2	9	8	4	Enterocyte	C3	C_3_Con
Con_1_CELL1130_N2	Con	1560	1090	Con	Con_1	0.512163892	5.31370038	0.000000000	0	1	-4.542596e-02	-5.023003e-02	G1	0	0	0	3	1	1	2	2	1	4	1	12	1	Olfm4+stem	C1	C_1_Con
Con_1_CELL1132_N3	Con	1758	1252	Con	Con_1	1.365187713	3.52673493	0.000000000	0	1	-1.943111e-02	-1.123399e-02	G1	0	0	0	3	1	1	2	2	1	9	5	4	9	Olfm4+stem	C1	C_1_Con
Con_1_CELL1134_N2	Con	1404	1016	Con	Con_1	0.498575499	2.13675214	0.000000000	0	0	7.506153e-01	7.336704e-01	S	0	0	0	0	0	0	0	0	5	0	0	0	0	TA1	C0	C_0_Con
Con_1_CELL1140_N2	Con	1506	1036	Con	Con_1	0.862641009	3.05242203	0.000000000	0	1	-1.126529e-01	-1.015195e-01	G1	0	0	0	0	1	1	0	0	1	0	1	2	1	Olfm4+stem	C1	C_1_Con
Con_1_CELL1145_N5	Con	12774	3530	Con	Con_1	0.414775395	0.88433245	0.015651902	1	15	-1.333081e-01	-1.281922e-01	G1	1	2	2	2	15	15	15	15	4	17	22	23	17	Enterocyte	C15	C_15_Con
Con_1_CELL1151_N3	Con	1569	1158	Con	Con_1	0.764331210	2.61146497	0.000000000	0	0	2.417092e-01	2.560222e-01	G2M	0	0	0	0	0	0	0	0	0	0	0	0	0	TA1	C0	C_0_Con
Con_1_CELL1152_N3	Con	16277	6276	Con	Con_1	0.245504204	1.22138342	0.006137605	9	16	2.758197e-01	2.705412e-01	S	9	13	14	14	16	16	16	17	17	18	20	20	18	Macrophage	C16	C_16_Con
Con_1_CELL1159_N4	Con	2824	1883	Con	Con_1	0.389518414	1.77053824	0.000000000	0	1	2.789196e-01	2.712215e-01	S	0	0	0	0	1	1	0	0	1	0	1	2	1	Olfm4+stem	C1	C_1_Con
Con_1_CELL1164_N2	Con	1802	1215	Con	Con_1	0.887902331	2.49722531	0.000000000	0	0	2.930573e-02	2.139220e-02	S	0	0	0	0	0	0	0	0	0	0	0	0	0	TA1	C0	C_0_Con
Con_1_CELL1167_N3	Con	7404	3294	Con	Con_1	0.189086980	1.21555916	0.027012426	3	4	-8.374401e-02	-5.839683e-02	G1	3	3	3	4	4	19	19	20	11	21	25	14	24	Goblet	C4	C_4_Con
Con_1_CELL1168_N3	Con	1623	988	Con	Con_1	0.984615385	2.15384615	0.000000000	0	0	4.775310e-02	3.326172e-02	S	0	0	0	0	0	0	0	0	0	0	0	0	0	TA1	C0	C_0_Con
Con_1_CELL1170_N3	Con	2003	1356	Con	Con_1	1.447105788	2.34530938	0.000000000	1	2	-6.275777e-02	-6.326550e-02	G1	1	1	1	1	2	2	1	1	5	1	2	1	3	Enterocyte	C2	C_2_Con
Con_1_CELL1174_N4	Con	3026	2053	Con	Con_1	0.330250991	1.45310436	0.000000000	0	0	3.057564e-01	2.821600e-01	S	0	0	4	0	0	0	0	4	0	5	7	6	5	TA1	C0	C_0_Con
Con_1_CELL1178_N3	Con	1327	985	Con	Con_1	0.904295403	3.61718161	0.075357950	0	0	3.340410e-01	3.288719e-01	S	0	0	0	0	0	0	0	0	0	0	0	0	0	TA1	C0	C_0_Con
Con_1_CELL1181_N3	Con	3067	1895	Con	Con_1	0.618892508	2.01954397	0.000000000	0	1	-6.840367e-02	-6.626780e-02	G1	0	0	0	0	1	1	0	2	1	4	1	2	1	Olfm4+stem	C1	C_1_Con
Con_1_CELL1186_N2	Con	3087	1813	Con	Con_1	1.197798640	3.43153124	0.000000000	2	5	-1.130034e-01	-9.958356e-02	G1	2	4	4	5	5	5	5	4	3	5	7	6	5	T	C5	C_5_Con
Con_1_CELL1189_N4	Con	16926	2450	Con	Con_1	0.448960302	2.61105860	0.000000000	10	17	-2.392351e-02	-2.436882e-02	G1	10	14	15	15	17	17	17	18	21	19	23	22	22	Paneth	C17	C_17_Con
Con_1_CELL1193_N8	Con	2618	1508	Con	Con_1	2.252768232	5.84192440	0.000000000	6	9	9.111808e-03	1.360727e-02	G2M	6	8	7	3	9	8	11	10	15	12	19	12	20	TA2	C9	C_9_Con
Con_1_CELL1200_N2	Con	4818	3087	Con	Con_1	0.372979693	1.26398674	0.000000000	5	10	2.342596e-01	2.221591e-01	S	5	9	8	9	10	9	12	12	18	14	17	17	21	SMC	C10	C_10_Con
Con_1_CELL1201_N2	Con	1860	1376	Con	Con_1	0.591397849	1.93548387	0.000000000	0	0	-1.463495e-01	-1.502670e-01	G1	0	0	0	0	0	0	0	0	0	0	0	0	0	TA1	C0	C_0_Con
Con_1_CELL1203_N3	Con	2714	1659	Con	Con_1	1.104565538	1.98821797	0.036818851	2	5	-1.666802e-02	-9.862891e-03	G1	2	4	4	5	5	5	5	4	3	5	7	6	5	T	C5	C_5_Con
Con_1_CELL1204_N3	Con	5111	2860	Con	Con_1	0.312438977	1.54266745	0.019527436	5	10	-1.084484e-01	-1.195239e-01	G1	5	9	8	9	10	9	12	22	19	23	21	21	19	SMC	C10	C_10_Con
Con_1_CELL1205_N2	Con	1719	1158	Con	Con_1	0.523560209	2.67597440	0.000000000	1	3	-8.062026e-02	-7.346926e-02	G1	1	2	2	5	3	3	3	4	4	2	14	8	4	Enterocyte	C3	C_3_Con
Con_1_CELL1207_N4	Con	1841	1299	Con	Con_1	0.869092884	5.05160239	0.000000000	0	1	1.273515e-02	2.525703e-03	S	0	0	0	3	1	1	2	2	1	4	1	12	1	Olfm4+stem	C1	C_1_Con
Con_1_CELL1208_N2	Con	1679	1111	Con	Con_1	1.012507445	3.21620012	0.059559261	0	0	1.425004e-01	1.662844e-01	G2M	0	0	0	0	0	1	0	0	0	0	1	2	1	TA1	C0	C_0_Con
Con_1_CELL1211_N2	Con	1419	1070	Con	Con_1	1.409443270	2.88935870	0.140944327	0	0	2.649657e-01	2.490483e-01	S	0	0	12	0	0	0	8	7	0	9	8	9	8	TA1	C0	C_0_Con
Con_1_CELL1213_N4	Con	1750	1327	Con	Con_1	0.399771559	1.94174757	0.000000000	0	0	3.269587e-01	3.386689e-01	G2M	0	0	0	0	0	0	0	0	0	0	0	0	0	TA1	C0	C_0_Con
Con_1_CELL1214_N4	Con	9117	1930	Con	Con_1	0.515520456	4.08028957	0.010968520	10	17	-1.059744e-02	-9.002010e-03	G1	10	14	15	15	17	17	17	18	21	19	23	22	22	Paneth	C17	C_17_Con
Con_1_CELL1216_N2	Con	1933	1257	Con	Con_1	0.362131402	2.69011899	0.000000000	1	2	-9.881519e-02	-9.889048e-02	G1	1	1	1	1	2	2	1	1	2	1	2	1	3	Enterocyte	C2	C_2_Con
Con_1_CELL1218_N3	Con	1593	1114	Con	Con_1	1.129943503	2.51098556	0.000000000	0	1	3.038393e-01	2.949449e-01	S	0	0	0	0	1	1	2	2	1	9	5	4	9	Olfm4+stem	C1	C_1_Con
Con_1_CELL1220_N4	Con	1933	973	Con	Con_1	1.447028424	3.97932817	0.000000000	6	19	-4.058714e-02	-2.700059e-02	G1	6	16	17	13	19	20	20	21	23	22	26	25	25	Endothelial	C19	C_19_Con
Con_1_CELL1221_N3	Con	2124	1479	Con	Con_1	0.423529412	2.40000000	0.000000000	2	5	6.558869e-02	5.944806e-02	S	2	4	4	5	5	5	5	4	3	5	7	6	5	T	C5	C_5_Con
Con_1_CELL1222_N3	Con	2187	1462	Con	Con_1	1.737540009	7.91037952	0.045724737	6	9	4.336320e-01	4.454474e-01	G2M	6	8	7	3	9	8	11	10	15	12	19	12	20	TA2	C9	C_9_Con
Con_1_CELL1223_N3	Con	4851	2735	Con	Con_1	0.535971965	1.15440115	0.020614306	3	4	-1.015619e-01	-9.891347e-02	G1	3	3	3	4	4	4	4	8	8	10	11	11	10	Goblet	C4	C_4_Con
Con_1_CELL1224_N3	Con	1660	1295	Con	Con_1	0.421686747	1.80722892	0.060240964	2	5	3.194214e-01	2.913779e-01	S	2	4	4	5	5	5	5	4	3	5	7	6	5	T	C5	C_5_Con
Con_1_CELL1225_N4	Con	1664	1117	Con	Con_1	1.201923077	5.40865385	0.000000000	0	1	-1.119009e-01	-1.038599e-01	G1	0	0	0	3	1	1	2	2	1	4	1	12	1	Olfm4+stem	C1	C_1_Con
Con_1_CELL1226_N2	Con	1665	1025	Con	Con_1	1.560624250	4.32172869	0.000000000	11	18	-4.100155e-02	-2.795677e-02	G1	11	15	16	16	18	18	18	19	22	20	24	24	23	EEC	C18	C_18_Con
Con_1_CELL1229_N3	Con	2912	1909	Con	Con_1	0.240302094	1.68211466	0.000000000	0	1	1.883159e-01	1.756059e-01	S	0	0	0	0	1	1	0	0	1	0	1	2	1	Olfm4+stem	C1	C_1_Con
Con_1_CELL1230_N3	Con	19163	4085	Con	Con_1	0.140867115	1.03824281	0.010434601	7	8	2.375590e-02	2.800859e-02	G2M	7	7	6	8	8	7	10	11	9	11	12	13	11	Lgr5+stem	C8	C_8_Con
Con_1_CELL1234_N5	Con	13393	5284	Con	Con_1	0.246305419	1.07478728	0.007463801	3	4	4.175171e-01	4.200212e-01	G2M	3	3	3	4	4	4	4	6	7	7	6	7	6	Goblet	C4	C_4_Con
Con_1_CELL1235_N1	Con	1500	938	Con	Con_1	1.266666667	4.40000000	0.000000000	0	1	-5.251542e-02	-6.086964e-02	G1	0	0	0	3	1	1	2	2	1	4	1	2	1	Olfm4+stem	C1	C_1_Con
Con_1_CELL1236_N5	Con	3666	2346	Con	Con_1	0.544959128	2.01634877	0.000000000	0	1	3.185048e-01	3.170652e-01	S	0	0	0	0	1	1	2	2	1	9	5	4	9	Olfm4+stem	C1	C_1_Con
Con_1_CELL1237_N3	Con	3807	1672	Con	Con_1	0.525210084	2.33718487	0.000000000	7	8	2.135043e-03	1.866943e-02	G2M	7	7	6	8	8	7	10	11	9	11	12	13	11	Lgr5+stem	C8	C_8_Con
Con_1_CELL1238_N2	Con	1323	1011	Con	Con_1	1.206636501	2.41327300	0.000000000	0	0	-7.746518e-02	-5.915252e-02	G1	0	0	12	0	0	0	8	7	0	8	8	9	8	TA1	C0	C_0_Con
Con_1_CELL1243_N4	Con	1773	1174	Con	Con_1	1.128031585	2.82007896	0.000000000	3	4	-1.537723e-01	-1.522909e-01	G1	3	3	3	4	4	4	4	6	7	7	6	7	6	Goblet	C4	C_4_Con
Con_1_CELL1244_N4	Con	31723	4192	Con	Con_1	0.498029945	5.38691883	0.003152088	6	9	1.405225e-01	1.456312e-01	G2M	6	8	7	15	9	8	11	10	15	19	19	22	20	TA2	C9	C_9_Con
Con_1_CELL1249_N3	Con	2385	1465	Con	Con_1	1.005867561	1.67644593	0.000000000	1	2	-8.272072e-02	-7.968859e-02	G1	1	1	1	1	2	2	1	1	2	1	2	1	2	Enterocyte	C2	C_2_Con
Con_1_CELL1251_N2	Con	1205	789	Con	Con_1	1.493775934	14.68879668	0.000000000	6	9	2.159857e-02	5.754803e-02	G2M	6	8	7	3	9	8	11	10	15	12	19	12	20	TA2	C9	C_9_Con
Con_1_CELL1253_N2	Con	8279	2334	Con	Con_1	0.482975127	4.43129679	0.000000000	10	17	-9.500989e-02	-9.973370e-02	G1	10	14	15	15	17	17	17	18	21	19	23	22	22	Paneth	C17	C_17_Con
Con_1_CELL1255_N4	Con	1266	916	Con	Con_1	2.053712480	5.21327014	0.000000000	0	0	7.827030e-02	6.413832e-02	S	0	0	12	0	0	0	8	7	0	8	8	9	8	TA1	C0	C_0_Con
Con_1_CELL1256_N2	Con	1563	1160	Con	Con_1	1.791426743	4.03071017	0.000000000	0	0	-5.591920e-02	-4.295485e-02	G1	0	0	0	0	0	0	0	0	0	0	0	0	0	TA1	C0	C_0_Con
Con_1_CELL1259_N2	Con	2007	1433	Con	Con_1	0.498256104	3.03936223	0.000000000	0	1	6.738038e-02	6.380375e-02	S	0	0	0	3	1	1	2	2	1	4	1	2	1	Olfm4+stem	C1	C_1_Con
Con_1_CELL1260_N3	Con	1310	970	Con	Con_1	0.687022901	2.97709924	0.000000000	0	0	1.229477e-01	1.215288e-01	S	0	0	0	0	0	0	0	0	0	0	0	0	0	TA1	C0	C_0_Con
Con_1_CELL1267_N3	Con	1200	915	Con	Con_1	1.083333333	3.75000000	0.083333333	0	0	-3.982371e-02	-4.568780e-02	G1	0	0	0	0	0	0	0	0	0	0	0	0	0	TA1	C0	C_0_Con
Con_1_CELL1272_N3	Con	1770	1238	Con	Con_1	0.564652739	1.80688876	0.000000000	1	2	-7.225349e-02	-5.914700e-02	G1	1	1	1	1	2	2	1	1	2	1	2	1	2	Enterocyte	C2	C_2_Con
Con_1_CELL1275_N2	Con	1230	734	Con	Con_1	0.731112916	3.33062551	0.000000000	1	2	-7.017373e-02	-7.534487e-02	G1	1	1	1	1	2	2	1	1	2	1	18	19	3	Enterocyte	C2	C_2_Con
Con_1_CELL1277_N3	Con	1236	717	Con	Con_1	0.889248181	4.28455942	0.161681487	3	4	-3.904426e-02	-3.074853e-02	G1	3	3	3	4	4	4	4	6	7	7	6	7	6	Goblet	C4	C_4_Con
Con_1_CELL1282_N2	Con	3439	1874	Con	Con_1	1.104330137	6.39349026	0.000000000	6	9	-4.570659e-02	-3.485629e-02	G1	6	8	7	3	9	8	11	10	15	12	19	12	20	TA2	C9	C_9_Con
Con_1_CELL1288_N3	Con	2629	1755	Con	Con_1	0.342075257	1.55834284	0.000000000	7	8	2.566718e-01	2.563672e-01	S	7	7	6	8	8	7	10	11	9	11	12	13	11	Lgr5+stem	C8	C_8_Con
Con_1_CELL1289_N5	Con	1859	1075	Con	Con_1	0.860677784	1.99031737	0.053792361	1	2	-8.063473e-02	-5.276694e-02	G1	1	1	1	1	2	2	1	1	2	1	2	1	2	Enterocyte	C2	C_2_Con
Con_1_CELL1291_N5	Con	1784	1257	Con	Con_1	0.672645740	2.85874439	0.000000000	0	0	-6.573854e-02	-6.040198e-02	G1	0	0	0	0	0	0	0	0	0	0	0	2	0	TA1	C0	C_0_Con
Con_1_CELL1295_N3	Con	2198	1545	Con	Con_1	0.636653024	1.36425648	0.000000000	0	0	6.332462e-01	6.364330e-01	G2M	0	0	0	0	0	0	0	0	0	0	0	0	0	TA1	C0	C_0_Con
Con_1_CELL1296_N2	Con	2490	1098	Con	Con_1	0.682730924	2.57028112	0.000000000	3	4	1.986537e-02	3.720259e-02	G2M	3	3	3	4	4	4	4	6	7	7	6	7	6	Goblet	C4	C_4_Con
Con_1_CELL1298_N3	Con	1845	1055	Con	Con_1	0.921409214	4.44444444	0.000000000	0	1	1.946265e-01	1.986856e-01	G2M	0	0	0	3	1	1	2	2	1	4	1	12	1	Olfm4+stem	C1	C_1_Con
Con_1_CELL1299_N2	Con	3465	1118	Con	Con_1	2.337662338	3.17460317	0.000000000	1	15	-8.221657e-02	-7.108818e-02	G1	1	2	2	2	15	15	15	15	20	17	22	23	17	Enterocyte	C15	C_15_Con
Con_1_CELL1300_N2	Con	1502	1116	Con	Con_1	0.998668442	3.59520639	0.000000000	0	0	5.047217e-02	6.915269e-02	G2M	0	0	0	0	0	0	0	0	0	0	0	0	0	TA1	C0	C_0_Con
Con_1_CELL1303_N6	Con	2397	1587	Con	Con_1	1.793160967	1.87656380	0.041701418	0	11	-6.953107e-02	-8.457329e-02	G1	0	1	12	0	11	12	8	7	16	8	8	9	8	Enterocyte	C11	C_11_Con
Con_1_CELL1314_N3	Con	3715	1202	Con	Con_1	2.099596231	2.88021534	0.000000000	0	1	5.803633e-03	1.323738e-02	G2M	0	0	0	3	1	1	11	2	1	4	1	2	1	Olfm4+stem	C1	C_1_Con
Con_1_CELL1316_N2	Con	1643	1247	Con	Con_1	0.547778454	3.16494218	0.060864273	0	1	-9.963277e-02	-1.009400e-01	G1	0	0	0	3	1	1	2	2	1	9	1	2	1	Olfm4+stem	C1	C_1_Con
Con_1_CELL1322_N4	Con	1689	1082	Con	Con_1	1.360141928	4.96747487	0.000000000	3	4	-7.018251e-02	-7.785662e-02	G1	3	3	3	4	4	4	4	6	7	7	6	7	6	Goblet	C4	C_4_Con
Con_1_CELL1326_N3	Con	1368	1005	Con	Con_1	0.438596491	2.77777778	0.000000000	0	1	-1.616528e-02	-1.564380e-02	G1	0	0	0	3	1	1	2	2	1	9	5	4	9	Olfm4+stem	C1	C_1_Con
Con_1_CELL1327_N3	Con	1200	950	Con	Con_1	1.081530782	2.49584027	0.000000000	0	0	-3.191581e-02	-1.375864e-02	G1	0	0	12	0	0	0	8	7	0	8	8	9	8	TA1	C0	C_0_Con
Con_1_CELL1329_N3	Con	1969	1412	Con	Con_1	0.609137056	2.48730964	0.000000000	0	1	4.046816e-01	4.057484e-01	G2M	0	0	0	0	1	1	2	2	1	9	5	4	9	Olfm4+stem	C1	C_1_Con
Con_1_CELL1330_N2	Con	1349	972	Con	Con_1	1.111934766	4.74425500	0.000000000	0	1	1.514025e-01	1.739406e-01	G2M	0	0	0	3	1	1	2	2	1	4	1	12	1	Olfm4+stem	C1	C_1_Con
Con_1_CELL1332_N4	Con	2478	1765	Con	Con_1	1.088709677	2.05645161	0.000000000	2	5	-8.457476e-02	-9.004747e-02	G1	2	4	4	5	5	5	5	4	3	5	7	6	5	T	C5	C_5_Con
Con_1_CELL1335_N3	Con	1387	1040	Con	Con_1	1.081470800	5.11896179	0.072098053	0	1	1.367971e-01	1.373644e-01	G2M	0	0	0	3	1	1	2	2	1	4	1	12	1	Olfm4+stem	C1	C_1_Con
Con_1_CELL1336_N2	Con	1961	1344	Con	Con_1	0.509943906	2.34574197	0.000000000	1	2	-5.458909e-02	-4.572825e-02	G1	1	1	1	1	2	2	1	1	2	1	2	1	3	Enterocyte	C2	C_2_Con
Con_1_CELL1338_N3	Con	2878	1714	Con	Con_1	0.486111111	2.22222222	0.000000000	0	2	3.857348e-01	3.820307e-01	S	0	0	4	5	2	2	5	4	5	5	7	6	5	Enterocyte	C2	C_2_Con
Con_1_CELL1343_N2	Con	1425	1085	Con	Con_1	0.280701754	3.22807018	0.000000000	0	1	-7.880198e-02	-7.889731e-02	G1	0	0	0	3	1	1	2	2	1	9	5	4	9	Olfm4+stem	C1	C_1_Con
Con_1_CELL1346_N4	Con	3799	1851	Con	Con_1	0.473684211	1.57894737	0.052631579	7	8	-5.085379e-02	-3.961080e-02	G1	7	7	6	8	8	7	10	11	9	11	12	13	11	Lgr5+stem	C8	C_8_Con
Con_1_CELL1348_N3	Con	3741	2471	Con	Con_1	0.320598450	2.13732300	0.000000000	8	14	-2.443521e-02	-2.107943e-02	G1	8	11	13	12	14	13	13	14	14	15	15	16	16	Tuft	C14	C_14_Con
Con_1_CELL1351_N2	Con	1353	797	Con	Con_1	0.369549150	2.29120473	0.000000000	3	4	-7.222689e-02	-7.938811e-02	G1	3	3	3	4	4	4	4	6	7	7	6	7	6	Goblet	C4	C_4_Con
Con_1_CELL1357_N2	Con	5555	2646	Con	Con_1	0.809643757	1.38539043	0.035984167	1	3	-1.672552e-01	-1.710378e-01	G1	1	2	2	2	3	3	3	3	2	2	4	5	2	Enterocyte	C3	C_3_Con
Con_1_CELL1359_N3	Con	3769	2411	Con	Con_1	0.530082163	1.69626292	0.026504108	2	5	7.156564e-02	7.311682e-02	G2M	2	4	4	5	5	5	5	4	3	5	7	6	5	T	C5	C_5_Con
Con_1_CELL1362_N2	Con	1669	814	Con	Con_1	0.958657879	2.57639305	0.000000000	1	2	-8.348270e-02	-7.920239e-02	G1	1	1	1	1	2	2	1	1	20	1	18	19	3	Enterocyte	C2	C_2_Con
Con_1_CELL1367_N2	Con	1318	771	Con	Con_1	0.758725341	4.77996965	0.000000000	10	17	1.441341e-02	1.647832e-02	G2M	10	14	15	15	17	17	17	18	21	19	23	22	22	Paneth	C17	C_17_Con
Con_1_CELL1368_N3	Con	1629	1155	Con	Con_1	0.674432863	1.83936235	0.061312078	3	4	9.049392e-02	7.180475e-02	S	3	3	3	4	4	4	4	6	7	7	6	7	6	Goblet	C4	C_4_Con
Con_1_CELL1375_N3	Con	1306	956	Con	Con_1	0.765696784	2.83307810	0.000000000	0	0	2.842246e-02	4.400717e-02	G2M	0	0	0	0	0	0	0	0	0	0	0	0	0	TA1	C0	C_0_Con
Con_1_CELL1377_N2	Con	18638	7742	Con	Con_1	0.183169353	1.11994976	0.015700230	2	12	-4.680889e-03	-1.765947e-03	G1	2	10	11	10	12	11	7	13	13	6	10	10	15	NAC	C12	C_12_Con
Con_1_CELL1379_N4	Con	1383	967	Con	Con_1	1.732851986	2.74368231	0.000000000	9	16	-4.229960e-02	-2.846089e-02	G1	9	13	14	14	16	16	16	17	17	18	20	20	18	Macrophage	C16	C_16_Con
Con_1_CELL1381_N3	Con	2340	1604	Con	Con_1	0.426985482	1.83603757	0.085397096	0	1	-5.214606e-02	-4.330831e-02	G1	0	0	0	0	1	1	0	0	1	0	1	2	1	Olfm4+stem	C1	C_1_Con
Con_1_CELL1388_N4	Con	1527	1041	Con	Con_1	0.523903078	2.55402750	0.000000000	0	2	-6.409424e-02	-7.179643e-02	G1	0	0	0	0	2	2	0	0	5	0	0	0	3	Enterocyte	C2	C_2_Con
Con_1_CELL1391_N4	Con	1903	1325	Con	Con_1	1.838235294	2.46848739	0.000000000	0	0	1.711181e-01	1.810095e-01	G2M	0	0	12	0	0	0	8	7	0	8	8	9	8	TA1	C0	C_0_Con
Con_1_CELL1392_N3	Con	3134	1934	Con	Con_1	0.510366826	1.72248804	0.000000000	3	4	-5.388563e-02	-4.275496e-02	G1	3	3	3	4	4	4	4	6	7	7	6	7	6	Goblet	C4	C_4_Con
Con_1_CELL1400_N3	Con	2799	1891	Con	Con_1	0.785994998	1.39335477	0.000000000	0	0	3.011816e-01	3.076666e-01	G2M	0	0	0	0	0	0	0	0	0	0	0	0	0	TA1	C0	C_0_Con
Con_1_CELL1401_N4	Con	1219	926	Con	Con_1	0.656275636	3.11730927	0.000000000	0	1	1.477204e-01	1.568519e-01	G2M	0	0	0	0	1	1	2	2	1	9	5	4	9	Olfm4+stem	C1	C_1_Con
Con_1_CELL1402_N4	Con	3066	1799	Con	Con_1	0.586701434	2.08604954	0.000000000	0	1	1.189943e-01	1.090893e-01	S	0	0	0	3	1	1	2	2	1	9	5	4	9	Olfm4+stem	C1	C_1_Con
Con_1_CELL1407_N2	Con	1728	1114	Con	Con_1	0.231347600	1.79294390	0.057836900	3	4	-4.840607e-02	-4.307512e-02	G1	3	3	3	4	4	4	4	6	7	7	6	7	6	Goblet	C4	C_4_Con
Con_1_CELL1412_N3	Con	1725	1131	Con	Con_1	0.636205899	3.23886640	0.000000000	9	16	1.385409e-01	1.380547e-01	S	9	13	14	14	16	16	16	17	17	18	20	20	18	Macrophage	C16	C_16_Con
Con_1_CELL1414_N3	Con	2717	1658	Con	Con_1	0.368053000	1.28818550	0.000000000	1	3	-4.078938e-02	-3.423472e-02	G1	1	2	2	2	3	3	3	3	4	2	9	8	4	Enterocyte	C3	C_3_Con
Con_1_CELL1415_N6	Con	4588	2040	Con	Con_1	0.806451613	3.31299041	0.021795990	10	17	1.743315e-01	1.838385e-01	G2M	10	14	15	15	17	17	17	18	21	19	23	22	22	Paneth	C17	C_17_Con
Con_1_CELL1417_N2	Con	1697	1261	Con	Con_1	0.353356890	2.23792697	0.000000000	0	0	3.624369e-01	3.588012e-01	S	0	0	0	0	0	0	0	0	0	0	0	0	0	TA1	C0	C_0_Con
Con_1_CELL1418_N2	Con	1940	1040	Con	Con_1	2.162718847	8.75386200	0.000000000	6	9	1.933776e-01	1.892205e-01	S	6	8	7	3	9	8	11	10	15	12	19	12	20	TA2	C9	C_9_Con
Con_1_CELL1420_N3	Con	8414	1783	Con	Con_1	0.320779375	2.24545563	0.011880718	10	17	-3.369661e-02	-4.324758e-02	G1	10	14	15	15	17	17	17	18	21	19	23	22	22	Paneth	C17	C_17_Con
Con_1_CELL1427_N3	Con	3210	2019	Con	Con_1	0.622858922	2.08657739	0.062285892	3	4	2.549380e-01	2.402280e-01	S	3	3	3	4	4	4	4	6	7	7	6	7	6	Goblet	C4	C_4_Con
Con_1_CELL1429_N4	Con	5230	2698	Con	Con_1	0.534963699	2.35001911	0.000000000	9	16	-2.984482e-02	-3.265942e-02	G1	9	13	14	14	16	16	16	17	17	18	20	20	18	Macrophage	C16	C_16_Con
Con_1_CELL1435_N2	Con	1437	738	Con	Con_1	0.763888889	4.72222222	0.000000000	3	4	-8.294746e-02	-6.934772e-02	G1	3	3	3	4	4	4	4	6	7	7	6	7	6	Goblet	C4	C_4_Con
Con_1_CELL1436_N2	Con	1249	789	Con	Con_1	1.040000000	4.00000000	0.000000000	0	1	-1.219491e-01	-1.067534e-01	G1	0	0	0	0	1	1	0	0	1	0	1	2	1	Olfm4+stem	C1	C_1_Con
Con_1_CELL1443_N2	Con	1854	1248	Con	Con_1	1.024811219	4.80043150	0.000000000	0	1	-6.525771e-02	-7.488289e-02	G1	0	0	0	3	1	1	2	2	1	4	1	2	1	Olfm4+stem	C1	C_1_Con
Con_1_CELL1444_N3	Con	1444	954	Con	Con_1	1.452282158	3.11203320	0.000000000	3	4	7.797131e-02	5.586094e-02	S	3	3	3	4	4	4	4	6	7	7	6	7	6	Goblet	C4	C_4_Con
Con_1_CELL1446_N2	Con	1754	1260	Con	Con_1	0.798175599	2.50855188	0.000000000	8	14	9.440333e-02	8.019284e-02	S	8	11	13	12	14	13	13	14	14	15	15	16	16	Tuft	C14	C_14_Con
Con_1_CELL1448_N4	Con	3952	2274	Con	Con_1	0.910931174	2.73279352	0.000000000	0	1	-8.900947e-03	1.290016e-02	G2M	0	0	0	3	1	1	2	2	1	4	1	4	1	Olfm4+stem	C1	C_1_Con
Con_1_CELL1449_N5	Con	2127	1472	Con	Con_1	0.845864662	2.25563910	0.046992481	2	5	-1.221831e-02	-2.503829e-03	G1	2	4	4	5	5	5	5	4	3	5	7	6	5	T	C5	C_5_Con
Con_1_CELL1450_N2	Con	1236	809	Con	Con_1	2.508090615	3.88349515	0.000000000	0	0	-1.633475e-02	2.159285e-03	G2M	0	0	12	0	0	0	8	7	0	8	8	9	8	TA1	C0	C_0_Con
Con_1_CELL1451_N3	Con	1834	1274	Con	Con_1	0.326441785	1.14254625	0.000000000	5	13	-8.924265e-02	-1.117602e-01	G1	5	12	10	11	13	14	14	16	12	16	16	18	27	Fibroblast	C13	C_13_Con
Con_1_CELL1458_N5	Con	4827	2171	Con	Con_1	1.221279238	3.12564686	0.000000000	1	3	-6.001674e-02	-5.033159e-02	G1	1	2	2	2	3	3	3	3	11	2	14	14	12	Enterocyte	C3	C_3_Con
Con_1_CELL1465_N4	Con	2266	1426	Con	Con_1	0.749889722	1.98500221	0.000000000	0	2	-1.175883e-01	-1.085194e-01	G1	0	0	1	1	2	2	0	1	5	1	0	0	3	Enterocyte	C2	C_2_Con
Con_1_CELL1466_N3	Con	1740	1229	Con	Con_1	0.459770115	3.16091954	0.000000000	0	1	1.847360e-01	1.609173e-01	S	0	0	0	0	1	1	0	0	1	0	1	2	1	Olfm4+stem	C1	C_1_Con
Con_1_CELL1468_N2	Con	1695	936	Con	Con_1	0.353773585	3.06603774	0.000000000	8	14	-5.689118e-02	-5.176869e-02	G1	8	11	13	12	14	13	13	14	14	15	15	16	16	Tuft	C14	C_14_Con
Con_1_CELL1469_N2	Con	1472	992	Con	Con_1	0.407608696	2.58152174	0.000000000	1	2	-3.317382e-02	-3.236890e-02	G1	1	1	1	1	2	2	1	1	5	1	2	1	3	Enterocyte	C2	C_2_Con
Con_1_CELL1471_N3	Con	1594	1022	Con	Con_1	2.823086575	2.00752823	0.062735257	1	11	-5.388043e-02	-5.748408e-02	G1	1	1	1	1	11	12	8	7	16	8	8	9	8	Enterocyte	C11	C_11_Con
Con_1_CELL1474_N8	Con	2340	1364	Con	Con_1	1.878736123	7.08795901	0.042698548	6	9	8.234534e-02	9.762117e-02	G2M	6	8	7	3	9	8	11	10	15	12	19	12	19	TA2	C9	C_9_Con
Con_1_CELL1481_N4	Con	1549	992	Con	Con_1	2.453195610	1.87217560	0.000000000	1	11	-4.435666e-02	-5.604667e-02	G1	1	1	1	1	11	12	3	3	16	8	8	9	4	Enterocyte	C11	C_11_Con
Con_1_CELL1491_N4	Con	1423	1052	Con	Con_1	0.070175439	4.84210526	0.000000000	0	1	3.380553e-01	3.261291e-01	S	0	0	0	3	1	1	2	2	1	4	1	12	1	Olfm4+stem	C1	C_1_Con
Con_1_CELL1493_N2	Con	1263	777	Con	Con_1	1.740506329	4.90506329	0.000000000	2	5	-8.559076e-02	-7.985551e-02	G1	2	4	4	5	5	5	5	4	3	5	7	6	5	T	C5	C_5_Con
Con_1_CELL1495_N4	Con	2530	1772	Con	Con_1	0.394321767	2.28706625	0.039432177	9	16	-3.447237e-02	-2.689976e-02	G1	9	13	14	14	16	16	16	17	17	18	20	20	18	Macrophage	C16	C_16_Con
Con_1_CELL1503_N3	Con	12226	2435	Con	Con_1	0.474360023	2.74801668	0.000000000	10	17	-1.249641e-01	-1.038730e-01	G1	10	14	15	15	17	17	17	18	21	19	23	22	22	Paneth	C17	C_17_Con
Con_1_CELL1504_N2	Con	1368	749	Con	Con_1	0.584795322	2.26608187	0.000000000	3	4	2.017792e-02	2.353460e-02	G2M	3	3	3	4	4	4	4	6	7	7	6	7	6	Goblet	C4	C_4_Con
Con_1_CELL1505_N4	Con	4579	2410	Con	Con_1	1.419213974	2.07423581	0.000000000	0	1	9.942372e-02	9.944565e-02	G2M	0	0	0	3	1	1	2	2	1	4	1	2	1	Olfm4+stem	C1	C_1_Con
Con_1_CELL1507_N2	Con	2261	1499	Con	Con_1	1.194161875	3.71517028	0.000000000	0	1	3.689394e-01	3.628732e-01	S	0	0	0	3	1	1	2	2	1	4	1	12	1	Olfm4+stem	C1	C_1_Con
Con_1_CELL1508_N3	Con	17932	5680	Con	Con_1	0.529365875	11.42315836	0.005572272	6	9	1.279452e-01	1.256522e-01	S	6	8	7	3	9	8	11	10	15	12	19	12	20	TA2	C9	C_9_Con
Con_1_CELL1517_N2	Con	1483	991	Con	Con_1	1.615074024	3.29744280	0.000000000	0	0	-6.303264e-02	-5.183097e-02	G1	0	0	0	0	0	0	0	0	0	0	0	0	0	TA1	C0	C_0_Con
Con_1_CELL1518_N2	Con	1463	943	Con	Con_1	0.956937799	2.25563910	0.000000000	1	3	-1.014882e-01	-1.042193e-01	G1	1	2	2	2	3	3	3	3	2	2	4	5	2	Enterocyte	C3	C_3_Con
Con_1_CELL1522_N3	Con	1713	1236	Con	Con_1	0.525087515	2.50875146	0.000000000	0	2	-1.331775e-01	-1.334662e-01	G1	0	0	1	1	2	2	0	1	5	1	0	0	3	Enterocyte	C2	C_2_Con
Con_1_CELL1523_N2	Con	1833	1290	Con	Con_1	0.981996727	3.16421167	0.000000000	0	1	4.215030e-02	3.750266e-02	S	0	0	0	0	1	1	0	0	1	0	1	2	1	Olfm4+stem	C1	C_1_Con
Con_1_CELL1525_N3	Con	1393	573	Con	Con_1	3.586800574	3.51506456	0.000000000	1	15	-4.076544e-02	-4.182700e-02	G1	1	1	1	1	15	15	15	15	20	17	18	19	17	Enterocyte	C15	C_15_Con
Con_1_CELL1526_N3	Con	1488	913	Con	Con_1	1.007387508	3.69375420	0.000000000	3	4	-8.152492e-02	-9.755672e-02	G1	3	3	3	4	4	4	4	8	8	10	11	11	10	Goblet	C4	C_4_Con
Con_1_CELL1529_N5	Con	1466	867	Con	Con_1	2.046384720	4.63847203	0.000000000	0	1	-1.222255e-02	-3.396159e-02	G1	0	0	0	3	1	1	11	2	15	4	19	12	20	Olfm4+stem	C1	C_1_Con
Con_1_CELL1531_N5	Con	1481	1077	Con	Con_1	0.472653612	3.17353140	0.000000000	0	1	2.091596e-01	2.137040e-01	G2M	0	0	0	0	1	1	0	0	1	0	1	2	1	Olfm4+stem	C1	C_1_Con
Con_1_CELL1532_N2	Con	1461	949	Con	Con_1	0.820793434	1.98358413	0.000000000	2	5	5.125173e-02	4.270626e-02	S	2	4	4	5	5	5	5	4	3	5	7	6	5	T	C5	C_5_Con
Con_1_CELL1535_N2	Con	1832	1005	Con	Con_1	0.873362445	3.32969432	0.000000000	0	1	1.822540e-01	1.930978e-01	G2M	0	0	0	3	1	1	2	2	1	4	1	2	1	Olfm4+stem	C1	C_1_Con
Con_1_CELL1536_N5	Con	6139	3144	Con	Con_1	0.716379030	1.85607294	0.016281342	0	1	9.898391e-02	9.727295e-02	S	0	0	0	3	1	1	2	2	1	4	1	2	1	Olfm4+stem	C1	C_1_Con
Con_1_CELL1538_N3	Con	1763	1062	Con	Con_1	0.397050482	3.80034033	0.000000000	7	8	-8.096805e-02	-8.103993e-02	G1	7	7	6	8	8	7	10	11	9	11	12	13	11	Lgr5+stem	C8	C_8_Con
Con_1_CELL1539_N2	Con	2970	2001	Con	Con_1	0.706832716	2.28879165	0.000000000	0	1	5.134127e-01	5.108214e-01	S	0	0	0	3	1	1	2	2	1	4	1	4	1	Olfm4+stem	C1	C_1_Con
Con_1_CELL1540_N2	Con	1547	887	Con	Con_1	1.420271143	5.74564235	0.064557779	3	4	-9.966060e-02	-9.070177e-02	G1	3	3	3	4	4	4	4	6	7	7	6	7	6	Goblet	C4	C_4_Con
Con_1_CELL1543_N3	Con	2250	1413	Con	Con_1	0.488888889	2.57777778	0.000000000	3	4	-4.986744e-02	-3.709664e-02	G1	3	3	3	4	4	4	4	8	8	10	11	11	10	Goblet	C4	C_4_Con
Con_1_CELL1544_N2	Con	7346	3867	Con	Con_1	0.339858619	1.87601958	0.013594345	5	10	4.046691e-02	5.030381e-02	G2M	5	9	8	9	10	9	12	12	18	14	17	17	21	SMC	C10	C_10_Con
Con_1_CELL1546_N2	Con	1543	1110	Con	Con_1	0.388852884	2.72197019	0.000000000	0	1	1.637591e-01	1.499440e-01	S	0	0	0	3	1	1	2	2	1	4	1	2	1	Olfm4+stem	C1	C_1_Con
Con_1_CELL1547_N2	Con	1557	944	Con	Con_1	2.182284981	4.68549422	0.000000000	0	1	-2.558603e-02	-1.911417e-02	G1	0	0	0	3	1	1	2	2	1	9	1	2	9	Olfm4+stem	C1	C_1_Con
Con_1_CELL1548_N3	Con	2530	1720	Con	Con_1	0.237154150	2.52964427	0.079051383	0	1	4.900512e-01	4.987879e-01	G2M	0	0	0	3	1	1	2	2	1	4	1	4	1	Olfm4+stem	C1	C_1_Con
Con_1_CELL1550_N2	Con	2214	1574	Con	Con_1	0.677200903	3.65688488	0.045146727	0	1	1.683469e-01	1.692506e-01	G2M	0	0	0	3	1	1	2	2	1	4	1	12	1	Olfm4+stem	C1	C_1_Con
Con_1_CELL1551_N3	Con	2820	1884	Con	Con_1	0.388829975	0.91905267	0.000000000	9	16	-1.940249e-01	-1.770143e-01	G1	9	13	14	14	16	16	16	17	17	18	20	20	18	Macrophage	C16	C_16_Con
Con_1_CELL1556_N2	Con	2483	1562	Con	Con_1	0.201288245	1.93236715	0.000000000	7	8	-8.361074e-02	-8.866666e-02	G1	7	7	6	8	8	7	10	11	9	11	12	13	11	Lgr5+stem	C8	C_8_Con
Con_1_CELL1560_N2	Con	1397	1054	Con	Con_1	0.501073729	3.29277022	0.000000000	0	1	3.192653e-02	5.816518e-02	G2M	0	0	0	3	1	1	2	2	1	9	5	4	9	Olfm4+stem	C1	C_1_Con
Con_1_CELL1561_N5	Con	3452	1567	Con	Con_1	0.811123986	1.73812283	0.028968714	1	2	-1.103908e-01	-1.080872e-01	G1	1	1	1	1	2	2	1	1	5	1	2	1	3	Enterocyte	C2	C_2_Con
Con_1_CELL1565_N3	Con	1424	827	Con	Con_1	1.334269663	3.51123596	0.000000000	7	8	-3.481630e-02	-4.083507e-02	G1	7	7	6	8	8	7	10	11	9	11	12	13	11	Lgr5+stem	C8	C_8_Con
Con_1_CELL1568_N4	Con	1695	817	Con	Con_1	2.535377358	2.77122642	0.000000000	1	15	-5.067163e-02	-3.213716e-02	G1	1	2	2	2	15	15	15	15	4	17	22	23	17	Enterocyte	C15	C_15_Con
Con_1_CELL1570_N5	Con	1769	1077	Con	Con_1	1.752402487	5.20067835	0.000000000	0	1	2.693406e-01	2.733295e-01	G2M	0	0	0	3	1	1	2	2	1	4	1	2	1	Olfm4+stem	C1	C_1_Con
Con_1_CELL1572_N2	Con	4697	1431	Con	Con_1	0.595998297	3.98041720	0.000000000	10	17	-8.714101e-02	-7.383278e-02	G1	10	14	15	15	17	17	17	18	21	19	23	22	22	Paneth	C17	C_17_Con
Con_1_CELL1576_N2	Con	2274	1456	Con	Con_1	0.043975374	2.19876869	0.000000000	0	1	4.937023e-01	4.855033e-01	S	0	0	0	3	1	1	2	2	1	4	1	2	1	Olfm4+stem	C1	C_1_Con
Con_1_CELL1578_N3	Con	2092	1262	Con	Con_1	2.676864245	6.40535373	0.000000000	6	9	-5.155681e-02	-4.748051e-02	G1	6	8	7	3	9	8	11	10	15	12	19	12	20	TA2	C9	C_9_Con
Con_1_CELL1582_N4	Con	1478	700	Con	Con_1	4.465493911	3.65358593	0.000000000	1	11	-7.777504e-02	-5.774331e-02	G1	1	1	1	1	11	12	8	7	16	8	8	9	8	Enterocyte	C11	C_11_Con
Con_1_CELL1583_N3	Con	1871	1237	Con	Con_1	0.908119658	2.40384615	0.000000000	1	2	-5.261576e-02	-7.503794e-02	G1	1	1	1	1	2	2	1	1	2	1	2	1	2	Enterocyte	C2	C_2_Con
Con_1_CELL1586_N4	Con	21830	6701	Con	Con_1	0.096140640	0.66382823	0.013734377	2	5	6.601376e-02	6.892577e-02	G2M	2	4	4	5	5	5	7	4	11	6	14	14	12	T	C5	C_5_Con
Con_1_CELL1590_N2	Con	1904	1433	Con	Con_1	0.471698113	1.10062893	0.000000000	9	16	-9.609817e-02	-9.543273e-02	G1	9	13	14	14	16	16	16	17	17	18	20	20	18	Macrophage	C16	C_16_Con
Con_1_CELL1592_N2	Con	1497	1098	Con	Con_1	0.732844770	2.13191206	0.000000000	11	18	-3.681399e-02	-5.063800e-02	G1	11	15	16	16	18	18	18	19	22	20	24	24	23	EEC	C18	C_18_Con
Con_1_CELL1594_N3	Con	1685	1184	Con	Con_1	0.652431791	2.60972716	0.000000000	0	1	-1.873104e-02	-1.151293e-02	G1	0	0	0	0	1	1	0	0	1	0	5	4	9	Olfm4+stem	C1	C_1_Con
Con_1_CELL1595_N3	Con	1487	996	Con	Con_1	0.537634409	3.22580645	0.000000000	0	1	-6.928817e-04	2.491743e-02	G2M	0	0	0	3	1	1	2	2	1	4	1	2	1	Olfm4+stem	C1	C_1_Con
Con_1_CELL1598_N2	Con	1374	1022	Con	Con_1	0.509461426	2.83842795	0.000000000	0	0	5.224527e-02	7.886035e-02	G2M	0	0	0	0	0	0	0	0	0	0	0	0	0	TA1	C0	C_0_Con
Con_1_CELL1600_N2	Con	1902	1398	Con	Con_1	0.578034682	2.73252759	0.052548607	0	1	9.694088e-02	1.114353e-01	G2M	0	0	0	3	1	1	2	2	1	9	5	4	9	Olfm4+stem	C1	C_1_Con
Con_1_CELL1604_N3	Con	3375	1034	Con	Con_1	0.444444444	1.24444444	0.000000000	4	6	-1.107354e-01	-8.013746e-02	G1	4	5	5	6	6	6	6	5	6	3	3	3	7	Enterocyte	C6	C_6_Con
Con_1_CELL1605_N4	Con	1655	1134	Con	Con_1	0.422960725	1.93353474	0.000000000	1	3	-1.165230e-01	-1.211635e-01	G1	1	2	2	2	3	3	3	3	2	2	4	5	2	Enterocyte	C3	C_3_Con
Con_1_CELL1606_N3	Con	1629	1205	Con	Con_1	1.043585021	4.29711479	0.000000000	8	14	1.413438e-01	1.167320e-01	S	8	11	13	12	14	13	13	14	14	15	15	16	16	Tuft	C14	C_14_Con
Con_1_CELL1611_N4	Con	3636	2365	Con	Con_1	0.302530253	2.44774477	0.027502750	0	1	5.678030e-02	1.761586e-02	S	0	0	0	3	1	1	2	2	1	4	1	12	1	Olfm4+stem	C1	C_1_Con
Con_1_CELL1612_N2	Con	1641	1078	Con	Con_1	2.740560292	3.53227771	0.000000000	2	5	2.800229e-01	2.682796e-01	S	2	4	4	5	5	5	5	4	3	5	7	6	5	T	C5	C_5_Con
Con_1_CELL1617_N3	Con	1517	1037	Con	Con_1	2.439024390	5.00988794	0.000000000	0	1	1.248199e-01	1.171901e-01	S	0	0	0	3	1	1	11	2	15	4	19	12	20	Olfm4+stem	C1	C_1_Con
Con_1_CELL1618_N5	Con	18642	4896	Con	Con_1	0.434293067	3.02932819	0.010723286	10	17	-5.466516e-02	-6.395816e-02	G1	10	14	15	15	17	17	17	18	21	19	23	22	22	Paneth	C17	C_17_Con
Con_1_CELL1624_N2	Con	1760	1221	Con	Con_1	0.852272727	4.31818182	0.056818182	0	1	1.565099e-01	1.421726e-01	S	0	0	0	3	1	1	2	2	1	4	1	2	1	Olfm4+stem	C1	C_1_Con
Con_1_CELL1626_N3	Con	2025	1249	Con	Con_1	0.444225074	2.27048371	0.049358342	1	3	1.331740e-02	8.040393e-03	S	1	1	2	1	3	3	3	1	2	1	4	5	2	Enterocyte	C3	C_3_Con
Con_1_CELL1629_N2	Con	2095	1299	Con	Con_1	0.954653938	2.38663484	0.047732697	0	0	-1.811709e-01	-1.662372e-01	G1	0	0	0	0	0	0	0	0	0	0	0	0	0	TA1	C0	C_0_Con
Con_1_CELL1632_N3	Con	3617	2283	Con	Con_1	0.497512438	1.68601437	0.027639580	0	2	6.059467e-01	6.306106e-01	G2M	0	0	0	0	2	2	0	0	5	0	0	0	3	Enterocyte	C2	C_2_Con
Con_1_CELL1639_N3	Con	1836	1265	Con	Con_1	0.544662309	2.61437908	0.000000000	0	0	2.826507e-01	2.820072e-01	S	0	0	0	0	0	0	0	0	0	0	0	0	0	TA1	C0	C_0_Con
Con_1_CELL1640_N5	Con	4120	2539	Con	Con_1	0.776133883	2.86199369	0.000000000	2	5	-8.199068e-02	-9.120362e-02	G1	2	4	4	5	5	5	5	4	3	5	7	6	5	T	C5	C_5_Con
Con_1_CELL1642_N5	Con	1755	1330	Con	Con_1	1.082621083	3.87464387	0.000000000	0	1	1.667665e-02	2.216938e-02	G2M	0	0	0	0	1	1	2	2	1	4	1	2	1	Olfm4+stem	C1	C_1_Con
Con_1_CELL1644_N4	Con	3037	1488	Con	Con_1	0.559026636	2.63071358	0.032883920	7	8	3.374673e-02	6.143505e-02	G2M	7	7	6	8	8	7	10	11	9	11	12	13	11	Lgr5+stem	C8	C_8_Con
Con_1_CELL1648_N3	Con	2533	1729	Con	Con_1	0.157790927	1.89349112	0.000000000	0	1	4.639147e-01	4.664265e-01	G2M	0	0	0	0	1	1	2	2	1	9	5	4	9	Olfm4+stem	C1	C_1_Con
Con_1_CELL1652_N4	Con	1686	1247	Con	Con_1	0.770142180	3.13981043	0.000000000	0	1	3.126026e-02	5.807201e-03	S	0	0	0	3	1	1	2	2	1	9	5	4	9	Olfm4+stem	C1	C_1_Con
Con_1_CELL1655_N3	Con	1514	1066	Con	Con_1	0.921658986	2.04081633	0.065832785	13	20	-6.691723e-02	-5.932005e-02	G1	13	17	18	17	20	21	21	23	24	25	28	27	28	Fibroblast	C20	C_20_Con
Con_1_CELL1665_N3	Con	4581	2728	Con	Con_1	0.371098014	2.13927090	0.021829295	1	2	-1.443410e-01	-1.372582e-01	G1	1	1	1	1	2	2	1	1	2	1	18	19	3	Enterocyte	C2	C_2_Con
Con_1_CELL1670_N2	Con	2005	993	Con	Con_1	3.142144638	3.34164589	0.000000000	1	15	-8.716639e-02	-8.643485e-02	G1	1	1	1	1	15	15	15	15	20	17	18	19	17	Enterocyte	C15	C_15_Con
Con_1_CELL1671_N3	Con	1425	883	Con	Con_1	0.350877193	2.66666667	0.000000000	3	4	3.810977e-01	3.841252e-01	G2M	3	3	3	4	4	4	4	6	7	7	6	7	6	Goblet	C4	C_4_Con
Con_1_CELL1673_N2	Con	2897	1788	Con	Con_1	0.690131125	1.93236715	0.000000000	1	2	-6.690707e-02	-7.269198e-02	G1	1	1	1	1	2	2	1	1	2	1	18	19	3	Enterocyte	C2	C_2_Con
Con_1_CELL1678_N4	Con	1542	1087	Con	Con_1	0.972762646	4.47470817	0.000000000	0	1	7.086942e-02	7.102591e-02	G2M	0	0	0	3	1	1	2	2	1	4	1	2	1	Olfm4+stem	C1	C_1_Con
Con_1_CELL1681_N3	Con	1294	934	Con	Con_1	1.004636785	4.09582689	0.000000000	0	1	3.877670e-01	3.814953e-01	S	0	0	0	0	1	1	2	2	1	9	5	4	9	Olfm4+stem	C1	C_1_Con
Con_1_CELL1684_N3	Con	1993	1326	Con	Con_1	1.652478718	4.75713570	0.000000000	5	13	1.065821e-01	1.088631e-01	G2M	5	12	10	11	13	14	14	16	12	16	16	18	14	Fibroblast	C13	C_13_Con
Con_1_CELL1685_N5	Con	7042	2266	Con	Con_1	0.255500355	1.49041874	0.028388928	7	8	-7.379289e-02	-6.833914e-02	G1	7	7	6	8	8	7	10	11	9	11	12	13	11	Lgr5+stem	C8	C_8_Con
Con_1_CELL1687_N4	Con	1499	1094	Con	Con_1	1.265822785	3.13124584	0.000000000	2	5	1.108266e-02	9.271062e-03	S	2	4	4	5	5	5	5	4	3	5	7	6	5	T	C5	C_5_Con
Con_1_CELL1688_N3	Con	1551	1145	Con	Con_1	0.644329897	2.77061856	0.000000000	0	0	8.788127e-02	7.148850e-02	S	0	0	0	0	0	0	0	0	0	0	0	0	0	TA1	C0	C_0_Con
Con_1_CELL1689_N2	Con	1681	897	Con	Con_1	0.892325996	3.98572278	0.000000000	10	17	2.512390e-02	3.271740e-02	G2M	10	14	15	15	17	17	17	18	21	19	23	22	22	Paneth	C17	C_17_Con
Con_1_CELL1690_N2	Con	1310	924	Con	Con_1	1.068702290	3.74045802	0.000000000	0	1	4.735426e-02	4.067426e-02	S	0	0	0	0	1	1	0	0	1	0	1	2	1	Olfm4+stem	C1	C_1_Con
Con_1_CELL1694_N2	Con	1343	859	Con	Con_1	0.893521966	3.49962770	0.000000000	0	1	1.326415e-01	1.257165e-01	S	0	0	0	0	1	1	0	2	1	0	1	2	1	Olfm4+stem	C1	C_1_Con
Con_1_CELL1695_N4	Con	2674	1640	Con	Con_1	0.523560209	2.28122663	0.000000000	0	1	2.927187e-01	2.867592e-01	S	0	0	0	0	1	1	0	0	1	0	1	2	1	Olfm4+stem	C1	C_1_Con
Con_1_CELL1696_N2	Con	1349	824	Con	Con_1	1.334321720	6.96812454	0.000000000	0	1	1.141381e-01	1.130424e-01	S	0	0	0	3	1	1	2	2	1	4	1	12	1	Olfm4+stem	C1	C_1_Con
Con_1_CELL1700_N3	Con	1777	1079	Con	Con_1	1.406865504	5.51491277	0.000000000	0	1	-1.081326e-01	-1.085799e-01	G1	0	0	0	3	1	1	2	2	1	4	1	12	1	Olfm4+stem	C1	C_1_Con
Con_1_CELL1701_N2	Con	1304	983	Con	Con_1	0.690184049	4.60122699	0.000000000	0	1	1.214060e-01	1.519345e-01	G2M	0	0	0	0	1	1	0	0	1	0	1	2	1	Olfm4+stem	C1	C_1_Con
Con_1_CELL1702_N2	Con	1498	1027	Con	Con_1	0.267022697	2.46995995	0.066755674	2	5	-2.161841e-02	-1.645013e-02	G1	2	4	4	5	5	5	5	4	3	5	10	10	5	T	C5	C_5_Con
Con_1_CELL1705_N3	Con	1724	1124	Con	Con_1	1.276102088	2.20417633	0.000000000	1	2	-8.051013e-02	-7.431372e-02	G1	1	1	1	1	2	2	1	1	2	1	2	1	2	Enterocyte	C2	C_2_Con
Con_1_CELL1708_N4	Con	3389	2090	Con	Con_1	0.530503979	3.03566166	0.000000000	0	1	-8.763408e-02	-9.301251e-02	G1	0	0	0	3	1	1	2	2	1	4	1	4	1	Olfm4+stem	C1	C_1_Con
Con_1_CELL1709_N2	Con	1566	913	Con	Con_1	1.084875558	3.95660498	0.000000000	3	4	5.925684e-02	6.921262e-02	G2M	3	3	3	4	4	4	4	6	7	7	6	7	6	Goblet	C4	C_4_Con
Con_1_CELL1711_N3	Con	6151	1473	Con	Con_1	4.957737321	1.64174252	0.000000000	1	15	-1.011377e-01	-9.538994e-02	G1	1	1	1	1	15	15	15	15	20	17	18	19	17	Enterocyte	C15	C_15_Con
Con_1_CELL1713_N3	Con	2627	1677	Con	Con_1	0.875190259	3.08219178	0.000000000	0	1	-9.443541e-02	-1.073482e-01	G1	0	0	0	3	1	1	2	2	1	4	1	2	1	Olfm4+stem	C1	C_1_Con
Con_1_CELL1714_N3	Con	1779	745	Con	Con_1	1.460674157	2.64044944	0.000000000	1	15	-1.768405e-02	7.820273e-03	G2M	1	1	1	1	15	15	15	15	20	17	18	19	17	Enterocyte	C15	C_15_Con
Con_1_CELL1715_N2	Con	2725	1780	Con	Con_1	1.210564930	3.19148936	0.036683786	0	1	1.524328e-01	1.308345e-01	S	0	0	0	3	1	1	2	2	1	4	1	4	1	Olfm4+stem	C1	C_1_Con
Con_1_CELL1717_N2	Con	1428	918	Con	Con_1	1.049685094	4.05878237	0.000000000	0	1	-8.882754e-02	-8.408917e-02	G1	0	0	0	3	1	1	2	2	1	4	1	2	1	Olfm4+stem	C1	C_1_Con
Con_1_CELL1720_N4	Con	1212	835	Con	Con_1	0.825082508	2.80528053	0.000000000	0	0	5.580560e-02	5.500762e-02	S	0	0	0	0	0	0	0	0	0	0	0	0	0	TA1	C0	C_0_Con
Con_1_CELL1723_N4	Con	23001	6428	Con	Con_1	0.291190404	1.35599113	0.004346125	3	4	-1.116096e-01	-1.087042e-01	G1	3	3	3	4	4	4	4	6	7	7	6	7	6	Goblet	C4	C_4_Con
Con_1_CELL1726_N4	Con	2660	1501	Con	Con_1	1.051051051	3.71621622	0.000000000	0	1	9.017295e-02	9.449114e-02	G2M	0	0	0	3	1	1	2	2	1	4	1	12	1	Olfm4+stem	C1	C_1_Con
Con_1_CELL1731_N3	Con	16186	5404	Con	Con_1	0.481630133	4.48903983	0.000000000	6	9	3.150230e-01	3.191547e-01	G2M	6	8	7	3	9	8	11	10	15	12	19	12	20	TA2	C9	C_9_Con
Con_1_CELL1732_N5	Con	1830	1289	Con	Con_1	0.163844894	1.69306390	0.000000000	0	1	-1.339804e-01	-1.451138e-01	G1	0	0	0	3	1	1	2	2	1	9	5	4	9	Olfm4+stem	C1	C_1_Con
Con_1_CELL1737_N3	Con	1654	1249	Con	Con_1	0.241691843	1.26888218	0.000000000	0	0	4.350125e-02	4.170849e-02	S	0	0	0	0	0	0	0	0	0	0	0	0	0	TA1	C0	C_0_Con
Con_1_CELL1739_N2	Con	1562	837	Con	Con_1	0.896286812	1.79257362	0.000000000	0	0	-7.153892e-02	-6.328257e-02	G1	0	0	0	0	0	0	0	0	0	0	0	0	0	TA1	C0	C_0_Con
Con_1_CELL1741_N2	Con	1495	970	Con	Con_1	0.668896321	4.41471572	0.000000000	0	1	-2.892991e-02	-1.146959e-02	G1	0	0	0	3	1	1	2	2	1	4	1	4	1	Olfm4+stem	C1	C_1_Con
Con_1_CELL1754_N3	Con	1669	1119	Con	Con_1	1.198322349	3.29538646	0.000000000	0	0	1.436205e-01	1.433406e-01	S	0	0	0	0	0	0	0	0	0	0	0	0	0	TA1	C0	C_0_Con
Con_1_CELL1755_N5	Con	2728	1565	Con	Con_1	2.087912088	3.11355311	0.000000000	1	3	-2.832267e-02	-9.915865e-03	G1	1	1	1	1	3	3	1	1	2	1	4	5	2	Enterocyte	C3	C_3_Con
Con_1_CELL1757_N3	Con	2266	1636	Con	Con_1	0.352578228	2.29175848	0.000000000	2	5	1.728396e-02	2.554247e-02	G2M	2	4	4	5	5	5	5	4	3	5	7	6	5	T	C5	C_5_Con
Con_1_CELL1766_N4	Con	1900	1310	Con	Con_1	0.893326327	2.57488177	0.000000000	0	1	2.095355e-02	3.014586e-02	G2M	0	0	0	3	1	1	2	2	1	9	5	4	9	Olfm4+stem	C1	C_1_Con
Con_1_CELL1775_N4	Con	3535	2287	Con	Con_1	0.932730356	3.70265687	0.056529112	0	1	1.639199e-01	1.759034e-01	G2M	0	0	0	3	1	1	2	2	1	4	1	12	1	Olfm4+stem	C1	C_1_Con
Con_1_CELL1776_N5	Con	5255	3047	Con	Con_1	0.342335489	1.36934196	0.000000000	0	1	4.251294e-01	4.485005e-01	G2M	0	0	0	0	1	1	2	2	1	4	1	2	1	Olfm4+stem	C1	C_1_Con
Con_1_CELL1780_N2	Con	1972	1388	Con	Con_1	0.404858300	1.97368421	0.000000000	14	22	-1.201821e-01	-1.204381e-01	G1	15	18	19	19	22	24	24	27	27	28	30	29	30	Fat	C22	C_22_Con
Con_1_CELL1784_N2	Con	3970	2531	Con	Con_1	0.276590395	2.58989188	0.000000000	6	19	7.993194e-02	6.999725e-02	S	6	16	17	13	19	20	20	21	23	22	26	25	25	Endothelial	C19	C_19_Con
Con_1_CELL1788_N3	Con	1493	1085	Con	Con_1	0.870730074	2.61219022	0.000000000	0	0	6.733076e-03	7.092918e-03	G2M	0	0	0	0	0	0	2	2	0	9	5	4	9	TA1	C0	C_0_Con
Con_1_CELL1793_N1	Con	2507	1804	Con	Con_1	0.278219396	1.74880763	0.039745628	2	5	-1.054929e-01	-1.120866e-01	G1	2	4	4	5	5	5	5	4	3	5	7	6	5	T	C5	C_5_Con
Con_1_CELL1805_N3	Con	1738	1117	Con	Con_1	2.013808976	5.12082854	0.057537399	0	1	-2.859596e-02	-3.315404e-02	G1	0	0	0	3	1	1	2	2	1	4	1	2	1	Olfm4+stem	C1	C_1_Con
Con_1_CELL1806_N2	Con	7547	3559	Con	Con_1	0.383953396	6.97735999	0.013239772	6	9	1.182584e-01	1.182002e-01	S	6	8	7	3	9	8	11	10	15	12	19	12	20	TA2	C9	C_9_Con
Con_1_CELL1810_N6	Con	4603	663	Con	Con_1	0.629887055	1.84622068	0.000000000	10	17	-1.070340e-02	5.099055e-04	G2M	10	14	15	15	17	17	17	18	21	19	23	22	22	Paneth	C17	C_17_Con
Con_1_CELL1813_N4	Con	2410	1638	Con	Con_1	0.954356846	2.19917012	0.041493776	0	1	-1.294250e-01	-1.451327e-01	G1	0	0	0	0	1	1	2	2	1	9	5	4	9	Olfm4+stem	C1	C_1_Con
Con_1_CELL1814_N3	Con	1327	993	Con	Con_1	0.979653353	3.39110776	0.000000000	0	0	1.625975e-01	1.575685e-01	S	0	0	0	0	0	0	0	0	0	0	0	0	0	TA1	C0	C_0_Con
Con_1_CELL1822_N2	Con	1536	958	Con	Con_1	1.106770833	3.45052083	0.000000000	0	1	-6.292202e-02	-4.438269e-02	G1	0	0	0	0	1	1	0	2	1	4	1	2	1	Olfm4+stem	C1	C_1_Con
Con_1_CELL1823_N3	Con	5772	3107	Con	Con_1	0.311742293	1.55871147	0.017319016	2	5	3.093537e-01	3.074941e-01	S	2	4	4	5	5	5	5	4	3	5	7	6	5	T	C5	C_5_Con
Con_1_CELL1824_N3	Con	2449	1497	Con	Con_1	0.408163265	2.00000000	0.000000000	0	1	-3.254337e-02	-4.659967e-02	G1	0	0	0	3	1	1	2	2	1	9	1	2	1	Olfm4+stem	C1	C_1_Con
Con_1_CELL1825_N2	Con	1228	810	Con	Con_1	1.791530945	4.96742671	0.000000000	0	0	4.632883e-02	5.112435e-02	G2M	0	0	12	0	0	0	8	7	0	8	8	9	8	TA1	C0	C_0_Con
Con_1_CELL1826_N3	Con	11132	4329	Con	Con_1	0.260416667	1.13146552	0.008979885	4	6	-5.395148e-04	2.397350e-02	G2M	4	5	5	6	6	6	6	5	4	3	3	3	7	Enterocyte	C6	C_6_Con
Con_1_CELL1827_N4	Con	1879	1009	Con	Con_1	1.011176158	4.25758382	0.000000000	10	17	-4.641253e-02	-4.414342e-02	G1	10	14	15	15	17	17	17	18	21	19	23	22	22	Paneth	C17	C_17_Con
Con_1_CELL1833_N3	Con	1504	998	Con	Con_1	1.529255319	2.12765957	0.066489362	1	3	-3.905113e-03	1.387446e-02	G2M	1	2	2	2	3	3	3	3	4	2	9	8	4	Enterocyte	C3	C_3_Con
Con_1_CELL1835_N2	Con	1998	1186	Con	Con_1	0.450225113	2.80140070	0.000000000	7	8	-1.820919e-01	-1.487471e-01	G1	7	7	6	8	8	7	10	11	9	11	12	13	11	Lgr5+stem	C8	C_8_Con
Con_1_CELL1837_N2	Con	1661	999	Con	Con_1	3.251053582	8.85009031	0.000000000	6	9	7.080031e-02	6.731201e-02	S	6	8	7	3	9	8	11	10	15	12	19	12	20	TA2	C9	C_9_Con
Con_1_CELL1839_N3	Con	1278	733	Con	Con_1	3.518373729	6.72400313	0.000000000	0	1	-7.089775e-02	-6.773017e-02	G1	0	0	0	3	1	1	11	2	15	4	19	12	20	Olfm4+stem	C1	C_1_Con
Con_1_CELL1840_N2	Con	1254	911	Con	Con_1	1.115537849	4.06374502	0.000000000	0	0	-3.532365e-03	-8.128044e-03	G1	0	0	0	0	0	0	0	0	0	0	0	0	0	TA1	C0	C_0_Con
Con_1_CELL1841_N3	Con	8071	1056	Con	Con_1	0.235410730	2.18064676	0.012390038	10	17	-2.054046e-02	-1.544283e-02	G1	10	14	15	15	17	17	17	18	21	19	23	22	22	Paneth	C17	C_17_Con
Con_1_CELL1843_N3	Con	1540	993	Con	Con_1	2.207792208	2.53246753	0.000000000	1	3	-1.479652e-02	9.055691e-03	G2M	1	2	2	2	3	3	3	3	4	2	9	8	4	Enterocyte	C3	C_3_Con
Con_1_CELL1847_N4	Con	2251	1362	Con	Con_1	0.666074600	2.79751332	0.000000000	3	4	-9.930821e-02	-1.075075e-01	G1	3	3	3	4	4	4	4	6	7	7	6	7	6	Goblet	C4	C_4_Con
Con_1_CELL1852_N3	Con	1600	986	Con	Con_1	0.312109863	3.49563046	0.000000000	0	1	-6.049387e-02	-5.608811e-02	G1	0	0	0	3	1	1	2	2	1	4	1	22	1	Olfm4+stem	C1	C_1_Con
Con_1_CELL1853_N3	Con	2264	1409	Con	Con_1	0.573951435	3.04635762	0.000000000	0	1	2.624469e-02	4.069898e-02	G2M	0	0	0	3	1	1	2	2	1	4	1	2	1	Olfm4+stem	C1	C_1_Con
Con_1_CELL1855_N2	Con	2742	1707	Con	Con_1	0.619759388	2.91651476	0.000000000	3	4	3.655402e-01	3.450394e-01	S	3	3	3	4	4	4	4	6	7	7	6	7	6	Goblet	C4	C_4_Con
Con_1_CELL1859_N2	Con	2458	1810	Con	Con_1	0.325335502	1.05734038	0.081333876	2	5	4.177975e-01	4.127863e-01	S	2	4	4	5	5	5	5	4	3	5	7	6	5	T	C5	C_5_Con
Con_1_CELL1861_N3	Con	3752	2364	Con	Con_1	0.373034905	2.66453504	0.000000000	0	1	1.727374e-01	1.726511e-01	S	0	0	0	3	1	1	2	2	1	4	1	12	1	Olfm4+stem	C1	C_1_Con
Con_1_CELL1866_N2	Con	1475	967	Con	Con_1	0.947867299	4.94245091	0.000000000	0	1	-5.138545e-03	-3.217642e-02	G1	0	0	0	3	1	1	2	2	1	4	1	2	1	Olfm4+stem	C1	C_1_Con
Con_1_CELL1868_N2	Con	3369	2200	Con	Con_1	0.712377560	2.37459187	0.000000000	0	1	4.514408e-01	4.265318e-01	S	0	0	0	3	1	1	2	2	1	4	1	2	1	Olfm4+stem	C1	C_1_Con
Con_1_CELL1869_N2	Con	1835	1242	Con	Con_1	0.490196078	3.64923747	0.000000000	0	1	4.417709e-01	4.519153e-01	G2M	0	0	0	3	1	1	2	2	1	9	5	4	9	Olfm4+stem	C1	C_1_Con
Con_1_CELL1870_N3	Con	3604	1855	Con	Con_1	0.443951165	1.91453940	0.000000000	1	3	-1.201499e-01	-1.134641e-01	G1	1	2	2	2	3	3	3	3	4	2	9	8	4	Enterocyte	C3	C_3_Con
Con_1_CELL1871_N5	Con	2097	1406	Con	Con_1	0.380408940	2.56776034	0.000000000	2	5	-1.495727e-01	-1.436359e-01	G1	2	4	4	5	5	5	5	4	3	5	7	6	5	T	C5	C_5_Con
Con_1_CELL1875_N5	Con	1506	975	Con	Con_1	0.863213811	1.99203187	0.000000000	1	2	-1.023238e-01	-8.914265e-02	G1	1	1	1	1	2	2	1	1	2	1	2	1	2	Enterocyte	C2	C_2_Con
Con_1_CELL1876_N2	Con	7968	4078	Con	Con_1	0.213192877	1.22899423	0.000000000	0	1	2.152271e-01	2.212274e-01	G2M	0	0	0	3	1	1	2	2	1	4	1	2	1	Olfm4+stem	C1	C_1_Con
Con_1_CELL1877_N2	Con	5559	3157	Con	Con_1	0.413520316	3.46997483	0.017979144	6	9	1.278704e-01	1.298997e-01	G2M	6	8	7	3	9	8	11	10	15	12	19	12	20	TA2	C9	C_9_Con
Con_1_CELL1878_N3	Con	1472	796	Con	Con_1	0.745257453	3.59078591	0.000000000	9	21	-4.670449e-02	-3.339164e-02	G1	9	13	14	18	21	23	25	26	28	27	31	30	31	Neutrophil	C21	C_21_Con
Con_1_CELL1879_N3	Con	2537	1713	Con	Con_1	1.457266640	3.15084679	0.000000000	6	19	-1.900959e-01	-1.833070e-01	G1	6	16	17	13	19	20	20	21	23	22	26	25	25	Endothelial	C19	C_19_Con
Con_1_CELL1880_N3	Con	1528	1035	Con	Con_1	0.784313725	3.20261438	0.000000000	6	19	-5.569658e-02	-6.635736e-02	G1	6	16	17	13	19	20	20	21	12	22	26	25	14	Endothelial	C19	C_19_Con
Con_1_CELL1895_N2	Con	6752	2820	Con	Con_1	0.443786982	1.27218935	0.000000000	9	16	-9.699768e-02	-8.618409e-02	G1	9	13	14	14	16	16	16	17	17	18	20	20	18	Macrophage	C16	C_16_Con
Con_1_CELL1900_N4	Con	1481	881	Con	Con_1	1.417960837	2.63335584	0.000000000	1	11	-8.310812e-02	-6.740251e-02	G1	1	1	1	1	11	12	1	1	2	8	8	9	2	Enterocyte	C11	C_11_Con
Con_1_CELL1906_N3	Con	1940	1173	Con	Con_1	1.235839341	2.93511843	0.000000000	3	4	5.086915e-02	6.717164e-02	G2M	3	3	3	4	4	4	4	6	7	7	6	7	6	Goblet	C4	C_4_Con
Con_1_CELL1907_N2	Con	5567	3180	Con	Con_1	0.305206463	1.32854578	0.017953321	0	1	1.947647e-01	1.796661e-01	S	0	0	0	0	1	1	2	2	1	9	5	4	9	Olfm4+stem	C1	C_1_Con
Con_1_CELL1908_N3	Con	1662	1138	Con	Con_1	0.959808038	2.45950810	0.000000000	9	16	-8.487111e-02	-8.223048e-02	G1	9	13	14	14	16	16	16	17	17	18	20	20	18	Macrophage	C16	C_16_Con
Con_1_CELL1912_N2	Con	1994	1155	Con	Con_1	0.751126690	2.65398097	0.000000000	7	8	-7.121371e-02	-6.414657e-02	G1	7	7	6	8	8	7	10	11	9	11	12	13	11	Lgr5+stem	C8	C_8_Con
Con_1_CELL1916_N5	Con	1920	1248	Con	Con_1	1.560874089	3.79812695	0.000000000	0	1	8.586187e-03	2.041388e-02	G2M	0	0	0	0	1	1	2	2	1	9	5	4	1	Olfm4+stem	C1	C_1_Con
Con_1_CELL1918_N4	Con	2478	1757	Con	Con_1	0.886381950	2.73972603	0.000000000	5	13	1.571343e-01	1.531113e-01	S	5	12	10	11	13	14	14	16	12	16	16	18	14	Fibroblast	C13	C_13_Con
Con_1_CELL1919_N5	Con	2116	1270	Con	Con_1	0.992438563	2.88279773	0.047258979	3	4	-2.628739e-02	-2.491468e-02	G1	3	3	3	4	4	4	4	8	8	10	11	11	10	Goblet	C4	C_4_Con
Con_1_CELL1920_N2	Con	12925	2382	Con	Con_1	0.649752475	3.64325495	0.000000000	10	17	-7.607484e-03	-5.740215e-03	G1	10	14	15	15	17	17	17	18	21	19	23	22	22	Paneth	C17	C_17_Con
Con_1_CELL1923_N2	Con	3234	1868	Con	Con_1	3.215831787	5.38033395	0.000000000	6	9	-1.293332e-01	-1.225154e-01	G1	6	8	7	3	9	8	11	10	15	12	19	12	20	TA2	C9	C_9_Con
Con_1_CELL1932_N2	Con	1701	1015	Con	Con_1	1.352145797	2.64550265	0.058788948	0	0	9.821724e-02	9.100462e-02	S	0	0	0	0	0	0	2	2	0	9	5	4	8	TA1	C0	C_0_Con
Con_1_CELL1935_N2	Con	1334	963	Con	Con_1	0.749063670	3.37078652	0.000000000	0	0	9.168822e-02	7.145213e-02	S	0	0	0	0	0	0	0	0	0	0	0	0	0	TA1	C0	C_0_Con
Con_1_CELL1937_N3	Con	2195	1202	Con	Con_1	0.454959054	2.54777070	0.000000000	0	1	-3.416712e-02	-2.652303e-02	G1	0	0	0	3	1	1	2	2	1	4	1	2	1	Olfm4+stem	C1	C_1_Con
Con_1_CELL1941_N2	Con	1309	935	Con	Con_1	1.221374046	3.81679389	0.000000000	0	1	2.397729e-01	2.414455e-01	G2M	0	0	0	3	1	1	2	2	1	4	1	4	1	Olfm4+stem	C1	C_1_Con
Con_1_CELL1943_N6	Con	6553	2668	Con	Con_1	0.274557657	0.94569860	0.030506406	1	3	-7.669672e-02	-6.123451e-02	G1	1	2	2	2	3	3	3	3	4	2	9	8	4	Enterocyte	C3	C_3_Con
Con_1_CELL1945_N3	Con	2063	1335	Con	Con_1	0.532945736	2.71317829	0.048449612	0	1	-5.550002e-03	1.589136e-03	G2M	0	0	0	3	1	1	2	2	1	9	5	4	9	Olfm4+stem	C1	C_1_Con
Con_1_CELL1946_N3	Con	1227	956	Con	Con_1	0.570497148	2.77098615	0.000000000	0	0	2.349366e-02	9.619678e-03	S	0	0	0	0	0	0	0	0	0	0	0	0	0	TA1	C0	C_0_Con
Con_1_CELL1949_N4	Con	1668	1203	Con	Con_1	0.719424460	3.05755396	0.000000000	0	0	4.052772e-01	3.970154e-01	S	0	0	0	0	0	0	0	0	0	0	0	0	0	TA1	C0	C_0_Con
Con_1_CELL1952_N4	Con	1785	1133	Con	Con_1	0.951847704	2.51959686	0.000000000	3	4	-1.166465e-01	-9.635208e-02	G1	3	3	3	4	4	4	4	8	8	10	11	11	10	Goblet	C4	C_4_Con
Con_1_CELL1965_N4	Con	2473	1620	Con	Con_1	0.363636364	2.34343434	0.000000000	0	1	-1.349040e-01	-1.232520e-01	G1	0	0	0	3	1	1	2	2	1	9	5	4	9	Olfm4+stem	C1	C_1_Con
Con_1_CELL1967_N3	Con	2594	1263	Con	Con_1	1.233140655	1.73410405	0.000000000	7	8	-2.264572e-02	-4.926050e-03	G1	7	7	6	8	8	7	10	11	9	11	12	13	11	Lgr5+stem	C8	C_8_Con
Con_1_CELL1968_N4	Con	4862	2887	Con	Con_1	0.513980263	2.50822368	0.020559211	8	14	5.896257e-02	5.894486e-02	S	8	11	13	12	14	13	13	14	14	15	15	16	16	Tuft	C14	C_14_Con
Con_1_CELL1969_N4	Con	1389	968	Con	Con_1	0.862688713	2.22861251	0.000000000	9	16	-7.242309e-02	-5.234729e-02	G1	9	13	14	14	16	16	16	17	17	18	20	20	18	Macrophage	C16	C_16_Con
Con_1_CELL1971_N4	Con	2439	1385	Con	Con_1	0.983203605	3.11347808	0.040966817	0	1	1.043232e-02	-2.075608e-02	S	0	0	0	3	1	1	2	2	1	4	1	2	1	Olfm4+stem	C1	C_1_Con
Con_1_CELL1976_N2	Con	1246	974	Con	Con_1	0.882117081	3.76904571	0.000000000	2	5	-6.446080e-02	-4.193944e-02	G1	2	4	4	5	5	5	5	4	3	5	7	6	5	T	C5	C_5_Con
Con_1_CELL1978_N3	Con	3410	2191	Con	Con_1	0.585651537	1.78623719	0.029282577	2	5	-8.446594e-03	-9.146694e-03	G1	2	4	4	5	5	5	5	4	3	5	7	6	5	T	C5	C_5_Con
Con_1_CELL1986_N3	Con	2561	1342	Con	Con_1	0.546234881	2.92625829	0.000000000	1	3	-4.130170e-02	-2.335348e-02	G1	1	2	2	2	3	3	3	3	4	2	9	8	4	Enterocyte	C3	C_3_Con
Con_1_CELL1988_N2	Con	1285	976	Con	Con_1	1.634241245	4.59143969	0.000000000	0	0	5.716893e-02	2.841448e-02	S	0	0	0	0	0	1	0	0	0	0	1	2	1	TA1	C0	C_0_Con
Con_1_CELL1989_N5	Con	1679	1203	Con	Con_1	0.951814396	2.08209399	0.000000000	0	0	-9.467963e-02	-7.551856e-02	G1	0	0	0	0	0	0	0	0	0	0	0	0	8	TA1	C0	C_0_Con
Con_1_CELL1994_N2	Con	1372	1025	Con	Con_1	0.655498908	2.84049527	0.000000000	0	0	5.149281e-01	4.984122e-01	S	0	0	0	0	0	0	0	0	0	0	0	0	0	TA1	C0	C_0_Con
Con_1_CELL1996_N4	Con	3871	1155	Con	Con_1	0.413223140	1.39462810	0.000000000	4	6	-1.785950e-02	6.979464e-03	G2M	4	5	5	6	6	6	6	5	6	3	3	3	7	Enterocyte	C6	C_6_Con
Con_1_CELL1997_N6	Con	8529	3980	Con	Con_1	0.480318650	1.87441425	0.046860356	0	1	5.745835e-01	5.681950e-01	S	0	0	0	3	1	1	2	2	1	4	1	12	1	Olfm4+stem	C1	C_1_Con
Con_1_CELL2000_N2	Con	2137	1465	Con	Con_1	0.327408793	3.08699719	0.000000000	0	1	-2.248498e-02	-2.274741e-02	G1	0	0	0	3	1	1	2	2	1	4	1	2	1	Olfm4+stem	C1	C_1_Con
Con_1_CELL2001_N4	Con	1600	1222	Con	Con_1	1.000000000	2.43750000	0.000000000	0	1	-3.433407e-02	-2.200250e-02	G1	0	0	0	0	1	1	2	2	1	9	5	4	9	Olfm4+stem	C1	C_1_Con
Con_1_CELL2004_N6	Con	2589	1666	Con	Con_1	0.810810811	3.47490347	0.000000000	0	1	-2.157176e-02	-2.808438e-02	G1	0	0	0	3	1	1	2	2	1	4	1	12	1	Olfm4+stem	C1	C_1_Con
Con_1_CELL2007_N3	Con	1566	1110	Con	Con_1	0.319284802	2.04342273	0.000000000	3	4	-8.763060e-02	-8.768218e-02	G1	3	3	3	4	4	4	4	6	7	7	6	7	6	Goblet	C4	C_4_Con
Con_1_CELL2008_N7	Con	9109	4321	Con	Con_1	0.362040592	1.45913330	0.010970927	0	1	1.434669e-01	1.321373e-01	S	0	0	0	3	1	1	2	2	1	9	5	4	9	Olfm4+stem	C1	C_1_Con
Con_1_CELL2010_N2	Con	1689	1180	Con	Con_1	1.005917160	3.13609467	0.059171598	0	1	8.081741e-02	8.846739e-02	G2M	0	0	0	0	1	1	0	0	1	0	1	2	1	Olfm4+stem	C1	C_1_Con
Con_1_CELL2013_N2	Con	3274	2154	Con	Con_1	0.305343511	1.31297710	0.000000000	3	4	2.498955e-01	2.721608e-01	G2M	3	3	3	4	4	4	4	8	8	10	11	11	10	Goblet	C4	C_4_Con
Con_1_CELL2015_N3	Con	1284	954	Con	Con_1	0.623052960	2.95950156	0.000000000	0	0	-2.018950e-02	6.354440e-04	G2M	0	0	0	0	0	0	0	0	0	0	0	0	0	TA1	C0	C_0_Con
Con_1_CELL2018_N4	Con	2641	1633	Con	Con_1	0.567536890	1.28641695	0.000000000	0	0	-9.766293e-02	-1.034429e-01	G1	0	0	1	0	0	0	0	0	0	0	0	0	0	TA1	C0	C_0_Con
Con_1_CELL2020_N2	Con	1581	868	Con	Con_1	1.075268817	2.40354206	0.063251107	1	15	-1.317551e-01	-1.073021e-01	G1	1	1	1	1	15	15	15	15	20	17	18	19	17	Enterocyte	C15	C_15_Con
Con_1_CELL2022_N2	Con	1644	1156	Con	Con_1	0.973236010	4.92700730	0.000000000	0	1	1.842957e-01	2.026602e-01	G2M	0	0	0	3	1	1	2	2	1	4	1	12	1	Olfm4+stem	C1	C_1_Con
Con_1_CELL2026_N2	Con	4586	2864	Con	Con_1	0.283286119	1.59076051	0.021791240	2	5	4.668103e-01	4.853902e-01	G2M	2	4	4	5	5	5	5	4	3	5	7	6	5	T	C5	C_5_Con
Con_1_CELL2027_N4	Con	1427	1066	Con	Con_1	0.630693763	3.08339173	0.000000000	0	1	2.300586e-01	2.448516e-01	G2M	0	0	0	0	1	1	2	2	1	9	5	4	9	Olfm4+stem	C1	C_1_Con
Con_1_CELL2028_N2	Con	1708	1227	Con	Con_1	0.702576112	3.22014052	0.000000000	0	1	4.420814e-01	4.271840e-01	S	0	0	0	3	1	1	2	2	1	4	1	2	1	Olfm4+stem	C1	C_1_Con
Con_1_CELL2034_N3	Con	2329	1636	Con	Con_1	0.300558179	1.80334908	0.000000000	0	0	2.806976e-01	2.834207e-01	G2M	0	0	0	0	0	0	0	0	0	0	0	0	0	TA1	C0	C_0_Con
Con_1_CELL2037_N2	Con	1753	1308	Con	Con_1	0.569476082	2.05011390	0.000000000	0	0	5.416522e-02	3.552307e-02	S	0	0	0	0	0	0	0	0	0	0	0	0	0	TA1	C0	C_0_Con
Con_1_CELL2038_N3	Con	2535	1755	Con	Con_1	0.552268245	1.89349112	0.039447732	0	2	-5.749784e-03	-1.130618e-02	G1	0	0	1	1	2	2	0	1	5	1	0	0	3	Enterocyte	C2	C_2_Con
Con_1_CELL2040_N2	Con	7919	4028	Con	Con_1	0.277672599	1.57768522	0.012621482	3	4	2.082767e-01	2.113038e-01	G2M	3	3	3	4	4	4	4	6	7	7	6	7	6	Goblet	C4	C_4_Con
Con_1_CELL2041_N2	Con	99473	7573	Con	Con_1	0.412114146	7.83821002	0.005025782	6	9	2.877973e-02	3.404060e-02	G2M	6	8	7	15	9	8	11	10	15	19	19	22	20	TA2	C9	C_9_Con
Con_1_CELL2044_N2	Con	2039	1249	Con	Con_1	1.274509804	3.33333333	0.000000000	0	1	-9.428852e-02	-9.486694e-02	G1	0	0	0	3	1	1	2	2	1	4	1	12	1	Olfm4+stem	C1	C_1_Con
Con_1_CELL2046_N3	Con	1262	927	Con	Con_1	0.712589074	3.32541568	0.000000000	8	14	-1.448862e-01	-1.435868e-01	G1	8	11	13	12	14	13	13	14	14	15	15	16	16	Tuft	C14	C_14_Con
Con_1_CELL2047_N3	Con	1594	997	Con	Con_1	1.003764115	3.88958595	0.062735257	0	1	-8.266240e-02	-1.076468e-01	G1	0	0	0	0	1	1	0	0	1	0	1	2	1	Olfm4+stem	C1	C_1_Con
Con_1_CELL2052_N2	Con	1795	1359	Con	Con_1	0.723427935	3.06065665	0.000000000	2	7	-2.672689e-02	-4.822920e-02	G1	2	6	9	7	7	10	9	9	10	13	13	15	13	B	C7	C_7_Con
Con_1_CELL2060_N3	Con	1650	1144	Con	Con_1	0.666262871	3.51302241	0.000000000	0	1	4.472209e-01	4.484540e-01	G2M	0	0	0	0	1	1	0	0	1	0	1	2	1	Olfm4+stem	C1	C_1_Con
Con_1_CELL2068_N3	Con	1302	983	Con	Con_1	0.690713738	2.14888718	0.000000000	0	0	-3.457405e-02	-1.787476e-02	G1	0	0	0	0	0	0	0	0	0	0	0	0	0	TA1	C0	C_0_Con
Con_1_CELL2073_N3	Con	1926	1312	Con	Con_1	0.519210800	2.12876428	0.051921080	0	0	1.186223e-01	1.248638e-01	G2M	0	0	0	0	0	0	0	0	0	0	0	0	0	TA1	C0	C_0_Con
Con_1_CELL2080_N4	Con	3434	1926	Con	Con_1	0.407687828	1.71811299	0.000000000	1	3	-9.864725e-02	-8.233884e-02	G1	1	1	2	1	3	3	3	1	2	1	4	5	2	Enterocyte	C3	C_3_Con
Con_1_CELL2087_N2	Con	1608	1152	Con	Con_1	1.616915423	2.79850746	0.000000000	0	0	2.708375e-01	2.763115e-01	G2M	0	0	0	0	0	0	0	0	0	9	5	4	8	TA1	C0	C_0_Con
Con_1_CELL2088_N2	Con	1202	782	Con	Con_1	1.580698835	3.99334443	0.083194676	3	4	-1.382340e-02	-7.316861e-03	G1	3	3	3	4	4	4	4	6	7	7	6	7	6	Goblet	C4	C_4_Con
Con_1_CELL2090_N5	Con	2920	1894	Con	Con_1	0.718931873	2.39643958	0.000000000	0	1	4.084282e-01	4.035298e-01	S	0	0	0	0	1	1	0	0	1	0	1	2	1	Olfm4+stem	C1	C_1_Con
Con_1_CELL2093_N4	Con	2013	1516	Con	Con_1	0.943864878	1.24192747	0.049677099	2	5	3.713254e-01	3.757021e-01	G2M	2	4	4	5	5	5	5	4	3	5	7	6	5	T	C5	C_5_Con
Con_1_CELL2094_N2	Con	5119	1254	Con	Con_1	0.664192225	1.68001563	0.000000000	1	15	-1.094707e-01	-8.894812e-02	G1	1	2	2	2	15	15	15	15	20	17	22	23	17	Enterocyte	C15	C_15_Con
Con_1_CELL2096_N2	Con	1504	1139	Con	Con_1	0.797342193	2.59136213	0.000000000	0	0	6.279569e-01	6.217389e-01	S	0	0	0	0	0	0	2	2	0	9	5	4	8	TA1	C0	C_0_Con
Con_1_CELL2099_N2	Con	1230	849	Con	Con_1	3.008130081	2.76422764	0.000000000	1	11	-9.343142e-02	-8.276350e-02	G1	1	1	1	1	11	12	8	7	16	8	8	9	8	Enterocyte	C11	C_11_Con
Con_1_CELL2100_N4	Con	6374	1683	Con	Con_1	0.517565872	1.80363864	0.000000000	9	16	-8.436159e-02	-7.491329e-02	G1	9	13	14	14	16	16	16	17	17	18	20	20	18	Macrophage	C16	C_16_Con
Con_1_CELL2102_N4	Con	3622	2259	Con	Con_1	0.717835450	2.29155163	0.000000000	0	1	2.853684e-01	3.075321e-01	G2M	0	0	0	3	1	1	2	2	1	9	5	4	9	Olfm4+stem	C1	C_1_Con
Con_1_CELL2103_N3	Con	1211	744	Con	Con_1	2.312138728	3.71593724	0.000000000	3	4	2.233862e-02	3.777367e-02	G2M	3	3	3	4	4	4	4	8	8	10	11	11	10	Goblet	C4	C_4_Con
Con_1_CELL2106_N4	Con	1279	898	Con	Con_1	1.094605160	4.53479281	0.078186083	0	1	-5.348502e-02	-5.238317e-02	G1	0	0	0	3	1	1	2	2	1	4	1	2	1	Olfm4+stem	C1	C_1_Con
Con_1_CELL2109_N3	Con	1873	1355	Con	Con_1	0.427122264	1.97544047	0.000000000	0	0	-1.212313e-01	-1.153027e-01	G1	0	0	0	0	0	0	0	0	0	0	0	0	0	TA1	C0	C_0_Con
Con_1_CELL2110_N3	Con	2340	1474	Con	Con_1	0.598290598	2.43589744	0.000000000	0	1	-2.017401e-02	-1.717606e-03	G1	0	0	0	0	1	1	0	0	1	0	1	2	1	Olfm4+stem	C1	C_1_Con
Con_1_CELL2115_N4	Con	5601	2749	Con	Con_1	0.660242684	2.06995004	0.000000000	4	6	-2.249864e-02	-1.330598e-02	G1	4	5	5	6	6	6	6	5	6	3	3	3	7	Enterocyte	C6	C_6_Con
Con_1_CELL2118_N2	Con	2115	1266	Con	Con_1	2.174940898	4.06619385	0.000000000	3	4	5.231625e-03	1.570703e-02	G2M	3	3	3	4	4	4	4	8	8	10	11	11	10	Goblet	C4	C_4_Con
Con_1_CELL2123_N2	Con	1558	584	Con	Con_1	1.412066752	2.63157895	0.000000000	1	15	-9.114555e-02	-8.061686e-02	G1	1	1	1	1	15	15	15	15	20	17	18	19	17	Enterocyte	C15	C_15_Con
Con_1_CELL2126_N3	Con	3100	2043	Con	Con_1	0.193423598	3.57833656	0.000000000	0	1	2.249411e-01	2.451066e-01	G2M	0	0	0	3	1	1	2	2	1	4	1	12	1	Olfm4+stem	C1	C_1_Con
Con_1_CELL2129_N4	Con	3039	2050	Con	Con_1	0.427772294	3.48798947	0.032905561	6	9	6.116034e-02	7.065055e-02	G2M	6	8	7	3	9	8	11	10	15	12	19	12	1	TA2	C9	C_9_Con
Con_1_CELL2138_N2	Con	2289	1491	Con	Con_1	0.392841554	3.01178525	0.000000000	3	4	-8.189639e-02	-9.533529e-02	G1	3	3	3	4	4	4	4	6	7	7	6	7	6	Goblet	C4	C_4_Con
Con_1_CELL2143_N4	Con	5500	1898	Con	Con_1	0.345454545	2.18181818	0.000000000	10	17	1.919877e-01	1.947465e-01	G2M	10	14	15	15	17	17	17	18	21	19	23	22	22	Paneth	C17	C_17_Con
Con_1_CELL2144_N2	Con	1265	823	Con	Con_1	0.394944708	2.44865719	0.078988942	0	2	-2.285224e-02	-2.872925e-02	G1	0	0	1	1	2	2	0	1	5	1	0	0	3	Enterocyte	C2	C_2_Con
Con_1_CELL2145_N4	Con	2591	1769	Con	Con_1	0.964878425	2.50868391	0.000000000	0	0	1.090765e-01	8.323746e-02	S	0	0	0	0	0	0	0	0	0	0	0	0	0	TA1	C0	C_0_Con
Con_1_CELL2150_N3	Con	1378	961	Con	Con_1	1.378809869	5.66037736	0.000000000	0	1	4.772722e-02	6.156317e-02	G2M	0	0	0	3	1	1	2	2	1	4	1	12	1	Olfm4+stem	C1	C_1_Con
Con_1_CELL2152_N3	Con	1813	1220	Con	Con_1	2.095973525	4.35741864	0.000000000	0	0	5.471474e-02	7.131391e-02	G2M	0	0	12	0	0	0	8	7	0	8	8	9	8	TA1	C0	C_0_Con
Con_1_CELL2154_N4	Con	1794	1276	Con	Con_1	0.668523677	3.23119777	0.055710306	0	1	-2.002178e-02	-2.522085e-02	G1	0	0	0	3	1	1	2	2	1	4	1	2	1	Olfm4+stem	C1	C_1_Con
Con_1_CELL2156_N4	Con	8183	4033	Con	Con_1	0.244319570	1.12387002	0.000000000	2	5	3.393298e-01	3.323009e-01	S	2	4	4	5	5	5	5	4	3	5	7	6	5	T	C5	C_5_Con
Con_1_CELL2157_N3	Con	1782	1080	Con	Con_1	3.589455973	6.73022995	0.000000000	2	7	-7.847558e-02	-8.206637e-02	G1	2	6	9	7	7	10	9	9	10	13	13	15	13	B	C7	C_7_Con
Con_1_CELL2161_N3	Con	2356	1554	Con	Con_1	0.678541137	4.74978796	0.000000000	2	5	1.578159e-02	1.059612e-02	S	2	4	4	5	5	5	5	4	3	5	7	6	5	T	C5	C_5_Con
Con_1_CELL2163_N3	Con	1319	790	Con	Con_1	0.909090909	4.31818182	0.000000000	0	1	8.898989e-02	1.099215e-01	G2M	0	0	0	3	1	1	2	2	1	4	1	2	1	Olfm4+stem	C1	C_1_Con
Con_1_CELL2166_N3	Con	5132	3129	Con	Con_1	0.214132762	1.10959704	0.019466615	8	14	1.054358e-01	8.091964e-02	S	8	11	13	12	14	13	13	14	14	15	15	16	16	Tuft	C14	C_14_Con
Con_1_CELL2171_N3	Con	5326	2652	Con	Con_1	0.206378987	0.91932458	0.018761726	5	13	-2.063418e-01	-1.863000e-01	G1	5	12	10	11	13	14	14	16	12	16	16	18	27	Fibroblast	C13	C_13_Con
Con_1_CELL2172_N3	Con	2773	1914	Con	Con_1	0.829127614	3.67700072	0.000000000	0	1	4.958392e-02	4.734333e-02	S	0	0	0	3	1	1	2	2	1	4	1	12	1	Olfm4+stem	C1	C_1_Con
Con_1_CELL2177_N2	Con	2191	1590	Con	Con_1	0.319343066	1.77919708	0.000000000	0	1	3.762734e-01	3.675528e-01	S	0	0	0	0	1	1	0	0	1	0	1	2	1	Olfm4+stem	C1	C_1_Con
Con_1_CELL2180_N3	Con	1862	997	Con	Con_1	0.698174006	3.43716434	0.053705693	0	1	-2.111641e-02	4.587312e-03	G2M	0	0	0	3	1	1	2	2	1	4	1	12	1	Olfm4+stem	C1	C_1_Con
Con_1_CELL2182_N4	Con	12948	4912	Con	Con_1	0.447565399	2.70854233	0.000000000	2	5	1.983891e-02	2.681703e-02	G2M	2	4	4	5	5	5	7	4	11	6	14	14	12	T	C5	C_5_Con
Con_1_CELL2187_N4	Con	1730	854	Con	Con_1	3.986135182	5.77700751	0.057770075	6	9	2.114958e-02	3.855189e-02	G2M	6	8	7	3	9	8	11	10	15	4	19	12	20	TA2	C9	C_9_Con
Con_1_CELL2190_N3	Con	1530	1049	Con	Con_1	3.006535948	5.55555556	0.000000000	0	0	-1.388396e-01	-1.379337e-01	G1	0	0	12	0	0	0	8	7	0	8	8	9	8	TA1	C0	C_0_Con
Con_1_CELL2198_N5	Con	2243	1606	Con	Con_1	0.489541611	2.67022697	0.000000000	0	1	3.528096e-02	6.414910e-02	G2M	0	0	0	3	1	1	2	2	1	4	1	4	1	Olfm4+stem	C1	C_1_Con
Con_1_CELL2199_N3	Con	1325	999	Con	Con_1	0.452830189	1.81132075	0.000000000	0	1	-1.519109e-01	-1.478994e-01	G1	0	0	0	0	1	1	2	2	1	9	5	4	9	Olfm4+stem	C1	C_1_Con
Con_1_CELL2206_N4	Con	1707	1209	Con	Con_1	0.234329233	2.63620387	0.000000000	0	1	3.797735e-01	3.832738e-01	G2M	0	0	0	0	1	1	0	0	1	0	1	2	1	Olfm4+stem	C1	C_1_Con
Con_1_CELL2207_N3	Con	1589	1118	Con	Con_1	1.194968553	3.39622642	0.000000000	0	1	-4.100395e-02	-3.441311e-02	G1	0	0	0	3	1	1	2	2	1	4	1	2	1	Olfm4+stem	C1	C_1_Con
Con_1_CELL2208_N2	Con	1515	879	Con	Con_1	0.594059406	5.21452145	0.000000000	0	1	-7.559429e-02	-9.331387e-02	G1	0	0	0	3	1	1	2	2	1	4	1	12	1	Olfm4+stem	C1	C_1_Con
Con_1_CELL2212_N2	Con	1311	726	Con	Con_1	1.371951220	3.73475610	0.000000000	3	4	-7.036824e-02	-5.415079e-02	G1	3	3	3	4	4	4	4	6	7	7	6	7	6	Goblet	C4	C_4_Con
Con_1_CELL2213_N2	Con	1758	961	Con	Con_1	0.455062571	2.61660978	0.000000000	1	2	7.373305e-04	1.881356e-02	G2M	1	1	1	1	2	2	1	1	2	1	18	19	3	Enterocyte	C2	C_2_Con
Con_1_CELL2216_N2	Con	1562	1005	Con	Con_1	1.215611004	2.75111964	0.000000000	0	2	1.310860e-01	1.283988e-01	S	1	1	1	1	2	2	0	1	5	1	18	19	3	Enterocyte	C2	C_2_Con
Con_1_CELL2217_N2	Con	7046	1563	Con	Con_1	0.368951327	3.85979850	0.000000000	10	17	5.752442e-02	5.984421e-02	G2M	10	14	15	15	17	17	17	18	21	19	23	22	22	Paneth	C17	C_17_Con
Con_1_CELL2218_N3	Con	1397	1063	Con	Con_1	1.002147459	2.07587688	0.000000000	1	11	-3.631294e-02	-4.922085e-02	G1	1	1	1	1	11	12	1	1	16	8	8	9	8	Enterocyte	C11	C_11_Con
Con_1_CELL2223_N3	Con	1276	974	Con	Con_1	0.705329154	1.80250784	0.000000000	0	0	1.299854e-01	1.263474e-01	S	0	0	0	0	0	0	0	0	0	0	0	0	0	TA1	C0	C_0_Con
Con_1_CELL2225_N4	Con	5770	1239	Con	Con_1	0.450606586	3.08492201	0.000000000	10	17	-5.954208e-02	-6.347731e-02	G1	10	14	15	15	17	17	17	18	21	19	23	22	22	Paneth	C17	C_17_Con
Con_1_CELL2233_N2	Con	1208	709	Con	Con_1	1.572847682	2.31788079	0.000000000	0	0	-3.889426e-02	-1.752484e-02	G1	0	0	1	0	0	0	0	0	0	8	0	0	8	TA1	C0	C_0_Con
Con_1_CELL2235_N2	Con	1409	1050	Con	Con_1	0.567375887	3.12056738	0.070921986	0	0	1.510729e-01	1.460662e-01	S	0	0	0	0	0	0	0	0	0	0	0	0	0	TA1	C0	C_0_Con
Con_1_CELL2242_N5	Con	1916	1071	Con	Con_1	0.469728601	2.13987474	0.052192067	1	2	2.017391e-03	1.004102e-02	G2M	1	1	1	1	2	2	1	1	2	1	2	1	3	Enterocyte	C2	C_2_Con
Con_1_CELL2247_N2	Con	1895	1372	Con	Con_1	0.790722193	2.00316289	0.000000000	1	2	6.007125e-02	5.162687e-02	S	1	1	1	1	2	2	1	1	5	1	2	1	3	Enterocyte	C2	C_2_Con
Con_1_CELL2250_N2	Con	1928	1442	Con	Con_1	0.570539419	2.38589212	0.000000000	3	4	-1.944589e-01	-1.929291e-01	G1	3	3	3	4	4	4	4	6	7	7	6	7	6	Goblet	C4	C_4_Con
Con_1_CELL2253_N2	Con	1676	1226	Con	Con_1	1.073985680	3.40095465	0.000000000	0	0	-4.610761e-02	-4.694897e-02	G1	0	0	0	0	0	0	0	0	0	0	0	0	0	TA1	C0	C_0_Con
Con_1_CELL2254_N4	Con	2556	1623	Con	Con_1	0.977708252	3.83261635	0.000000000	0	1	2.406067e-02	1.678580e-02	S	0	0	0	3	1	1	2	2	1	4	1	12	1	Olfm4+stem	C1	C_1_Con
Con_1_CELL2259_N1	Con	1294	977	Con	Con_1	1.545595054	2.78207110	0.000000000	0	0	7.427269e-02	7.975778e-02	G2M	0	0	12	0	0	0	8	7	0	8	8	9	8	TA1	C0	C_0_Con
Con_1_CELL2260_N3	Con	1234	856	Con	Con_1	0.971659919	3.40080972	0.000000000	3	4	-2.102110e-02	-3.098661e-02	G1	3	3	3	4	4	4	4	6	7	7	6	7	6	Goblet	C4	C_4_Con
Con_1_CELL2262_N2	Con	1335	935	Con	Con_1	0.448765894	2.61780105	0.000000000	2	5	-1.722539e-02	-3.037873e-02	G1	2	4	4	5	5	5	5	4	3	5	7	6	5	T	C5	C_5_Con
Con_1_CELL2263_N2	Con	1264	1013	Con	Con_1	0.395569620	2.45253165	0.079113924	0	1	6.075951e-02	4.219351e-02	S	0	0	0	0	1	1	2	0	1	0	1	2	1	Olfm4+stem	C1	C_1_Con
Con_1_CELL2265_N2	Con	1202	943	Con	Con_1	1.080631754	2.90939318	0.000000000	2	5	1.596126e-01	1.487308e-01	S	2	4	4	5	5	5	5	4	3	5	7	6	5	T	C5	C_5_Con
Con_1_CELL2266_N4	Con	1539	990	Con	Con_1	1.686121920	4.08560311	0.000000000	0	0	8.528244e-02	9.560630e-02	G2M	0	0	0	0	0	0	0	0	0	0	0	0	0	TA1	C0	C_0_Con
Con_1_CELL2267_N5	Con	6887	3816	Con	Con_1	0.667150109	1.52284264	0.029006526	2	5	-2.528821e-02	-2.078032e-02	G1	2	4	4	5	5	5	5	4	3	6	10	10	12	T	C5	C_5_Con
Con_1_CELL2269_N5	Con	2817	1872	Con	Con_1	0.638297872	3.29787234	0.000000000	0	1	2.855779e-01	2.843142e-01	S	0	0	0	3	1	1	2	2	1	4	1	2	1	Olfm4+stem	C1	C_1_Con
Con_1_CELL2278_N5	Con	4757	2832	Con	Con_1	0.441083806	2.24742701	0.000000000	0	1	3.986423e-01	3.834185e-01	S	0	0	0	3	1	1	2	2	1	4	1	4	1	Olfm4+stem	C1	C_1_Con
Con_1_CELL2280_N4	Con	1781	1294	Con	Con_1	1.179112858	3.48119034	0.000000000	0	0	-1.095093e-01	-8.929925e-02	G1	0	0	0	0	0	0	0	0	0	0	5	4	0	TA1	C0	C_0_Con
Con_1_CELL2282_N2	Con	1815	1255	Con	Con_1	1.432506887	3.58126722	0.055096419	0	0	2.888683e-02	3.368421e-02	G2M	0	0	0	0	0	0	0	0	0	0	0	2	0	TA1	C0	C_0_Con
Con_1_CELL2283_N2	Con	2654	1569	Con	Con_1	1.055011304	2.48681236	0.037678975	0	1	5.496151e-03	-2.807465e-04	S	0	0	0	3	1	1	2	2	1	9	5	4	9	Olfm4+stem	C1	C_1_Con
Con_1_CELL2294_N3	Con	2461	1753	Con	Con_1	0.568412505	1.74583841	0.000000000	2	5	-5.130437e-02	-4.243376e-02	G1	2	4	4	5	5	5	5	4	3	5	7	6	5	T	C5	C_5_Con
Con_1_CELL2295_N3	Con	2175	1311	Con	Con_1	1.010101010	3.81083563	0.000000000	1	2	-9.768565e-02	-9.106604e-02	G1	1	1	1	1	2	2	1	1	2	1	18	19	3	Enterocyte	C2	C_2_Con
Con_1_CELL2310_N3	Con	2348	1523	Con	Con_1	1.064282673	2.38399319	0.000000000	3	4	-7.458700e-02	-7.572539e-02	G1	3	3	3	4	4	4	4	6	7	7	6	7	6	Goblet	C4	C_4_Con
Con_1_CELL2313_N6	Con	2575	1803	Con	Con_1	0.504266874	2.13343677	0.000000000	0	1	6.191182e-02	3.358171e-02	S	0	0	0	3	1	1	2	2	1	9	1	2	1	Olfm4+stem	C1	C_1_Con
Con_1_CELL2315_N5	Con	3550	2160	Con	Con_1	0.619369369	1.99887387	0.000000000	6	19	9.947251e-02	1.070911e-01	G2M	6	16	17	13	19	20	20	21	23	22	26	25	25	Endothelial	C19	C_19_Con
Con_1_CELL2319_N3	Con	2054	1537	Con	Con_1	0.486854917	1.99610516	0.000000000	0	0	3.479472e-01	3.497507e-01	G2M	0	0	0	0	0	0	0	0	0	0	0	0	0	TA1	C0	C_0_Con
Con_1_CELL2322_N4	Con	1667	1149	Con	Con_1	0.539892022	2.81943611	0.000000000	0	1	4.877074e-01	4.919460e-01	G2M	0	0	0	0	1	1	0	0	1	0	1	2	1	Olfm4+stem	C1	C_1_Con
Con_1_CELL2329_N2	Con	8574	3847	Con	Con_1	1.288450377	5.88508416	0.000000000	5	10	-2.191228e-01	-2.115067e-01	G1	5	9	8	9	10	9	12	22	19	23	21	21	19	SMC	C10	C_10_Con
Con_1_CELL2330_N5	Con	4010	1992	Con	Con_1	1.270553064	3.76183358	0.000000000	2	7	2.059893e-02	1.604566e-02	S	2	6	9	7	7	10	9	9	10	13	13	15	13	B	C7	C_7_Con
Con_1_CELL2332_N2	Con	2064	1501	Con	Con_1	0.774818402	2.37288136	0.000000000	0	0	3.420392e-01	3.423387e-01	G2M	0	0	0	0	0	0	0	0	0	0	0	0	0	TA1	C0	C_0_Con
Con_1_CELL2334_N2	Con	1284	804	Con	Con_1	1.321928460	2.95489891	0.000000000	1	2	1.694862e-01	1.784221e-01	G2M	1	1	1	1	2	2	1	1	5	1	2	1	3	Enterocyte	C2	C_2_Con
Con_1_CELL2335_N4	Con	1633	1234	Con	Con_1	0.734843846	2.81690141	0.000000000	0	0	2.872492e-01	3.069539e-01	G2M	0	0	0	0	0	0	0	0	0	0	0	0	0	TA1	C0	C_0_Con
Con_1_CELL2340_N3	Con	1264	919	Con	Con_1	0.791139241	3.24367089	0.079113924	1	2	-5.931680e-03	-1.439709e-02	G1	1	1	1	1	2	2	1	1	2	1	2	1	3	Enterocyte	C2	C_2_Con
Con_1_CELL2341_N4	Con	5117	2957	Con	Con_1	0.292968750	2.01171875	0.039062500	0	1	1.224868e-01	1.188651e-01	S	0	0	0	3	1	1	2	2	1	4	1	2	1	Olfm4+stem	C1	C_1_Con
Con_1_CELL2351_N4	Con	2371	1608	Con	Con_1	0.758853288	3.66779089	0.000000000	0	1	1.129454e-01	1.052347e-01	S	0	0	0	3	1	1	2	2	1	4	1	4	1	Olfm4+stem	C1	C_1_Con
Con_1_CELL2356_N2	Con	1546	1006	Con	Con_1	1.034259858	5.04201681	0.000000000	0	1	2.368936e-01	2.276369e-01	S	0	0	0	3	1	1	2	2	1	4	1	12	1	Olfm4+stem	C1	C_1_Con
Con_1_CELL2357_N2	Con	1258	877	Con	Con_1	1.589825119	4.45151033	0.000000000	0	0	2.381861e-01	2.553409e-01	G2M	0	0	0	0	0	0	8	7	0	8	8	9	8	TA1	C0	C_0_Con
Con_1_CELL2358_N3	Con	2861	1836	Con	Con_1	0.279232112	2.16404887	0.069808028	0	1	3.513839e-01	3.394344e-01	S	0	0	0	3	1	1	2	2	1	9	5	4	9	Olfm4+stem	C1	C_1_Con
Con_1_CELL2359_N3	Con	1666	1266	Con	Con_1	1.860744298	4.68187275	0.060024010	0	1	-9.920709e-02	-1.145351e-01	G1	0	0	0	3	1	1	2	2	1	9	5	4	9	Olfm4+stem	C1	C_1_Con
Con_1_CELL2367_N3	Con	1607	1196	Con	Con_1	0.684079602	2.48756219	0.062189055	0	0	1.591495e-01	1.581595e-01	S	0	0	0	0	0	0	0	0	0	0	0	0	0	TA1	C0	C_0_Con
Con_1_CELL2376_N3	Con	2772	1800	Con	Con_1	0.576992427	2.66858997	0.000000000	1	2	2.818675e-02	1.616609e-02	S	1	1	1	1	2	2	1	1	2	1	18	19	3	Enterocyte	C2	C_2_Con
Con_1_CELL2377_N2	Con	2001	1339	Con	Con_1	1.098352471	4.09385921	0.000000000	5	13	-3.719096e-02	-3.827258e-02	G1	5	12	10	11	13	14	14	16	12	16	16	18	14	Fibroblast	C13	C_13_Con
Con_1_CELL2378_N3	Con	5840	1570	Con	Con_1	0.428008903	0.92449923	0.000000000	7	8	-1.090196e-01	-1.142179e-01	G1	7	7	6	8	8	7	10	11	9	11	12	13	11	Lgr5+stem	C8	C_8_Con
Con_1_CELL2380_N3	Con	1638	1188	Con	Con_1	0.366300366	2.44200244	0.000000000	0	1	-1.375490e-01	-1.398304e-01	G1	0	0	0	0	1	1	0	0	1	0	1	2	1	Olfm4+stem	C1	C_1_Con
Con_1_CELL2385_N5	Con	2077	1197	Con	Con_1	1.011073664	2.26287915	0.000000000	1	2	-1.538435e-01	-1.489527e-01	G1	1	1	1	1	2	2	1	1	5	1	6	7	3	Enterocyte	C2	C_2_Con
Con_1_CELL2386_N2	Con	1249	911	Con	Con_1	1.761409127	4.00320256	0.000000000	0	0	1.762869e-01	1.656318e-01	S	0	0	12	0	0	0	8	7	0	8	8	9	8	TA1	C0	C_0_Con
Con_1_CELL2390_N2	Con	1716	1105	Con	Con_1	1.456876457	4.13752914	0.058275058	0	1	1.105499e-01	1.218794e-01	G2M	0	0	0	0	1	1	2	2	0	9	5	4	8	Olfm4+stem	C1	C_1_Con
Con_1_CELL2391_N6	Con	2454	1231	Con	Con_1	3.296703297	6.30850631	0.000000000	6	9	6.374947e-02	5.924912e-02	S	6	8	7	3	9	8	11	10	15	12	19	12	20	TA2	C9	C_9_Con
Con_1_CELL2395_N4	Con	1732	947	Con	Con_1	1.501154734	4.84988453	0.000000000	0	1	1.305328e-01	1.330408e-01	G2M	0	0	0	3	1	1	2	2	1	4	1	2	1	Olfm4+stem	C1	C_1_Con
Con_1_CELL2398_N2	Con	1287	997	Con	Con_1	0.621600622	2.33100233	0.000000000	0	0	1.851701e-01	1.958947e-01	G2M	0	0	0	0	0	0	0	0	0	0	0	0	0	TA1	C0	C_0_Con
Con_1_CELL2401_N3	Con	3205	1605	Con	Con_1	0.498908637	3.42999688	0.000000000	0	1	1.222679e-01	1.216838e-01	S	0	0	0	3	1	1	2	2	1	4	1	12	1	Olfm4+stem	C1	C_1_Con
Con_1_CELL2406_N4	Con	2212	1137	Con	Con_1	0.723327306	2.12477396	0.045207957	2	5	9.922813e-02	1.218684e-01	G2M	2	4	4	5	5	5	5	4	3	5	7	6	5	T	C5	C_5_Con
Con_1_CELL2408_N3	Con	4523	1269	Con	Con_1	0.707338638	3.60300619	0.022104332	10	17	-2.186190e-02	-1.671360e-02	G1	10	14	15	15	17	17	17	18	21	19	23	22	22	Paneth	C17	C_17_Con
Con_1_CELL2410_N3	Con	1783	1222	Con	Con_1	0.896358543	2.63305322	0.000000000	7	8	-1.357658e-01	-1.247793e-01	G1	7	7	6	8	8	7	10	11	9	11	12	13	11	Lgr5+stem	C8	C_8_Con
Con_1_CELL2417_N3	Con	1665	1154	Con	Con_1	0.780780781	2.22222222	0.000000000	0	2	-5.514309e-02	-6.451970e-02	G1	0	0	0	0	2	2	0	0	5	0	0	0	3	Enterocyte	C2	C_2_Con
Con_1_CELL2418_N7	Con	2958	1813	Con	Con_1	1.013856032	3.54849611	0.000000000	0	1	-1.062184e-01	-1.076922e-01	G1	0	0	0	3	1	1	2	2	1	4	1	4	1	Olfm4+stem	C1	C_1_Con
Con_1_CELL2419_N3	Con	2415	1606	Con	Con_1	0.537634409	1.65425972	0.000000000	2	5	1.694265e-01	1.663911e-01	S	2	4	4	5	5	5	5	4	3	5	7	6	5	T	C5	C_5_Con
Con_1_CELL2425_N4	Con	1751	1272	Con	Con_1	0.742432895	3.48372359	0.057110223	0	1	-3.794213e-02	-1.321596e-02	G1	0	0	0	3	1	1	2	2	1	9	5	4	9	Olfm4+stem	C1	C_1_Con
Con_1_CELL2426_N6	Con	4913	2768	Con	Con_1	1.119023398	3.19430315	0.020345880	2	5	3.264737e-02	4.681119e-02	G2M	2	4	4	5	5	5	5	4	3	5	7	6	5	T	C5	C_5_Con
Con_1_CELL2427_N7	Con	2712	1366	Con	Con_1	1.400663472	4.97604128	0.036859565	1	2	-3.906518e-02	-2.428752e-02	G1	1	1	1	1	2	2	1	10	2	12	18	19	3	Enterocyte	C2	C_2_Con
Con_1_CELL2430_N2	Con	2454	1681	Con	Con_1	0.692182410	1.54723127	0.040716612	2	5	4.197773e-01	4.017824e-01	S	2	4	4	5	5	5	5	4	3	5	7	6	5	T	C5	C_5_Con
Con_1_CELL2432_N4	Con	2746	1672	Con	Con_1	0.764748725	3.27749454	0.000000000	1	2	-7.530120e-02	-6.900885e-02	G1	1	1	1	1	2	2	1	1	2	1	18	19	3	Enterocyte	C2	C_2_Con
Con_1_CELL2433_N3	Con	2180	1412	Con	Con_1	0.458715596	2.38532110	0.000000000	9	16	-3.983325e-02	-2.490320e-02	G1	9	13	14	14	16	16	16	17	17	18	20	20	18	Macrophage	C16	C_16_Con
Con_1_CELL2435_N5	Con	2457	1091	Con	Con_1	0.610500611	2.84900285	0.000000000	1	15	-4.453435e-02	-2.861557e-02	G1	1	2	2	2	15	15	15	15	4	17	22	23	17	Enterocyte	C15	C_15_Con
Con_1_CELL2440_N3	Con	2242	1390	Con	Con_1	0.356824264	1.78412132	0.000000000	1	3	-4.361378e-02	-5.934919e-02	G1	1	1	1	1	3	3	1	3	2	1	4	5	2	Enterocyte	C3	C_3_Con
Con_1_CELL2444_N2	Con	1372	725	Con	Con_1	1.019664967	1.89366351	0.000000000	7	8	-3.290459e-02	-2.320469e-02	G1	7	7	6	8	8	7	10	11	9	11	12	13	11	Lgr5+stem	C8	C_8_Con
Con_1_CELL2445_N5	Con	2431	1364	Con	Con_1	1.726973684	4.60526316	0.000000000	2	5	8.409896e-03	1.613008e-02	G2M	2	4	4	5	5	5	5	4	3	5	7	6	5	T	C5	C_5_Con
Con_1_CELL2446_N4	Con	1968	1371	Con	Con_1	0.558659218	2.23463687	0.000000000	2	5	-1.557907e-01	-1.443228e-01	G1	2	4	4	5	5	5	5	4	3	6	10	10	12	T	C5	C_5_Con
Con_1_CELL2447_N3	Con	1547	1035	Con	Con_1	1.034259858	4.78345184	0.129282482	7	8	-1.890588e-03	-9.327515e-04	G1	7	7	6	8	8	7	10	11	9	11	12	13	11	Lgr5+stem	C8	C_8_Con
Con_1_CELL2451_N4	Con	1557	1152	Con	Con_1	0.449582531	2.05523443	0.000000000	0	0	-5.891367e-02	-5.277454e-02	G1	0	0	0	0	0	0	0	0	0	0	0	0	0	TA1	C0	C_0_Con
Con_1_CELL2456_N2	Con	2247	1553	Con	Con_1	0.489541611	2.31419671	0.000000000	0	0	1.696748e-01	1.580520e-01	S	0	0	0	0	0	0	0	0	5	0	0	0	0	TA1	C0	C_0_Con
Con_1_CELL2457_N2	Con	1516	898	Con	Con_1	0.593276203	2.43902439	0.000000000	3	4	-4.727027e-02	-4.584377e-02	G1	3	3	3	4	4	4	4	8	8	10	11	11	10	Goblet	C4	C_4_Con
Con_1_CELL2458_N2	Con	2006	1324	Con	Con_1	0.448207171	1.84262948	0.000000000	0	0	-9.240861e-02	-9.294325e-02	G1	0	0	0	0	0	0	0	0	0	0	0	0	0	TA1	C0	C_0_Con
Con_1_CELL2461_N2	Con	2467	1751	Con	Con_1	0.364815565	2.43210377	0.000000000	0	1	5.211495e-02	4.190020e-02	S	0	0	0	3	1	1	2	2	1	4	1	4	1	Olfm4+stem	C1	C_1_Con
Con_1_CELL2464_N4	Con	1966	1405	Con	Con_1	0.660904931	2.38942552	0.000000000	0	1	3.630407e-01	3.752444e-01	G2M	0	0	0	0	1	1	0	0	1	0	1	2	1	Olfm4+stem	C1	C_1_Con
Con_1_CELL2465_N3	Con	1617	942	Con	Con_1	0.865800866	2.65924552	0.000000000	1	3	-5.655608e-02	-4.536942e-02	G1	1	2	2	2	3	3	3	3	4	2	9	8	4	Enterocyte	C3	C_3_Con
Con_1_CELL2466_N2	Con	2097	1278	Con	Con_1	1.096804959	2.28898426	0.000000000	1	2	-2.429749e-02	-2.666313e-02	G1	1	1	1	1	2	2	1	1	2	1	2	1	3	Enterocyte	C2	C_2_Con
Con_1_CELL2469_N1	Con	1845	1117	Con	Con_1	0.649702220	3.41093665	0.054141852	1	3	-1.176752e-01	-1.061522e-01	G1	1	1	2	1	3	3	3	1	2	1	4	5	2	Enterocyte	C3	C_3_Con
Con_1_CELL2470_N4	Con	3887	2132	Con	Con_1	0.873586845	2.98047276	0.025693731	5	13	-7.033971e-02	-6.640120e-02	G1	5	12	10	11	13	14	14	16	12	16	16	18	27	Fibroblast	C13	C_13_Con
Con_1_CELL2477_N5	Con	1618	1221	Con	Con_1	0.679851669	1.85414091	0.000000000	0	1	3.877788e-01	4.017469e-01	G2M	0	0	0	0	1	1	2	2	1	9	5	4	9	Olfm4+stem	C1	C_1_Con
Con_1_CELL2478_N2	Con	1718	1250	Con	Con_1	0.465657742	3.55064028	0.000000000	0	1	2.236465e-01	2.306453e-01	G2M	0	0	0	3	1	1	2	2	1	4	1	12	1	Olfm4+stem	C1	C_1_Con
Con_1_CELL2485_N4	Con	1791	1232	Con	Con_1	1.005025126	4.57844779	0.000000000	0	1	-6.181713e-02	-7.013001e-02	G1	0	0	0	3	1	1	2	2	1	9	5	4	9	Olfm4+stem	C1	C_1_Con
Con_1_CELL2488_N2	Con	1707	1266	Con	Con_1	0.468384075	2.45901639	0.000000000	2	5	1.223494e-02	4.498807e-03	S	2	4	4	5	5	5	5	4	3	5	7	6	5	T	C5	C_5_Con
Con_1_CELL2492_N3	Con	4529	1489	Con	Con_1	0.596026490	3.46578366	0.000000000	10	17	-5.028561e-02	-4.793932e-02	G1	10	14	15	15	17	17	17	18	21	19	23	22	22	Paneth	C17	C_17_Con
Con_1_CELL2497_N3	Con	2542	1773	Con	Con_1	0.550098232	1.88605108	0.000000000	0	1	3.321627e-01	3.322724e-01	G2M	0	0	0	0	1	1	2	2	1	9	5	4	9	Olfm4+stem	C1	C_1_Con
Con_1_CELL2498_N2	Con	3276	2211	Con	Con_1	0.304785126	2.43828101	0.030478513	5	10	2.063959e-01	2.134540e-01	G2M	5	9	8	9	10	9	12	12	12	14	17	17	14	SMC	C10	C_10_Con
Con_1_CELL2499_N2	Con	1386	945	Con	Con_1	0.649350649	2.66955267	0.000000000	0	2	-4.622210e-02	-4.101989e-02	G1	0	0	1	1	2	2	0	1	5	1	0	0	3	Enterocyte	C2	C_2_Con
Con_1_CELL2502_N2	Con	2166	1227	Con	Con_1	0.969081680	2.58421781	0.000000000	1	2	-4.774748e-02	-5.380108e-02	G1	1	1	1	1	2	2	1	1	2	1	2	1	2	Enterocyte	C2	C_2_Con
Con_1_CELL2504_N2	Con	1597	1001	Con	Con_1	0.876643707	0.68879148	0.000000000	1	3	-7.023314e-02	-4.514487e-02	G1	1	2	2	2	3	3	3	3	2	2	4	5	2	Enterocyte	C3	C_3_Con
Con_1_CELL2508_N2	Con	6206	2103	Con	Con_1	0.451030928	3.47938144	0.000000000	10	17	-7.969407e-02	-8.109088e-02	G1	10	14	15	15	17	17	17	18	21	19	23	22	22	Paneth	C17	C_17_Con
Con_1_CELL2510_N4	Con	1814	1298	Con	Con_1	0.441014333	2.48070562	0.000000000	3	4	-2.901207e-02	-2.522663e-02	G1	3	3	3	4	4	4	4	6	7	7	6	7	6	Goblet	C4	C_4_Con
Con_1_CELL2515_N2	Con	1505	1109	Con	Con_1	0.730897010	2.85714286	0.000000000	0	0	5.654991e-01	5.507365e-01	S	0	0	0	0	0	0	0	0	0	0	0	0	0	TA1	C0	C_0_Con
Con_1_CELL2518_N3	Con	1533	1140	Con	Con_1	1.108213820	2.73794003	0.000000000	3	4	1.397578e-01	1.468784e-01	G2M	3	3	3	4	4	4	4	6	7	7	6	7	6	Goblet	C4	C_4_Con
Con_1_CELL2519_N3	Con	1402	1096	Con	Con_1	0.925925926	2.56410256	0.000000000	5	10	-7.925608e-03	1.849029e-02	G2M	5	9	8	9	10	9	12	12	18	14	17	17	21	SMC	C10	C_10_Con
Con_1_CELL2521_N3	Con	1625	1063	Con	Con_1	1.968019680	3.50553506	0.000000000	0	0	1.773316e-01	1.754133e-01	S	0	0	12	0	0	0	8	7	0	8	8	9	8	TA1	C0	C_0_Con
Con_1_CELL2523_N1	Con	2240	1208	Con	Con_1	0.714285714	10.31250000	0.000000000	6	9	2.253264e-01	2.245971e-01	S	6	8	7	3	9	8	11	10	15	12	19	12	20	TA2	C9	C_9_Con
Con_1_CELL2524_N2	Con	2221	1577	Con	Con_1	0.449842555	2.38416554	0.000000000	3	4	2.566347e-02	1.161995e-02	S	3	3	3	4	4	4	4	6	7	7	6	7	6	Goblet	C4	C_4_Con
Con_1_CELL2528_N3	Con	1379	819	Con	Con_1	1.159420290	3.98550725	0.000000000	1	2	1.298423e-02	2.387376e-02	G2M	1	1	1	1	2	2	1	1	5	1	2	1	3	Enterocyte	C2	C_2_Con
Con_1_CELL2531_N3	Con	1731	1060	Con	Con_1	1.558891455	4.50346420	0.057736721	0	1	2.561910e-02	1.915805e-02	S	0	0	0	3	1	1	2	2	1	4	1	2	1	Olfm4+stem	C1	C_1_Con
Con_1_CELL2534_N2	Con	1238	904	Con	Con_1	0.806451613	2.17741935	0.000000000	0	0	7.530188e-03	-4.473121e-03	S	0	0	0	0	0	0	0	0	0	0	0	0	0	TA1	C0	C_0_Con
Con_1_CELL2535_N2	Con	1916	1214	Con	Con_1	0.678142932	2.55607720	0.000000000	0	0	1.605758e-01	1.487847e-01	S	0	0	0	0	0	0	0	0	0	0	0	0	0	TA1	C0	C_0_Con
Con_1_CELL2537_N2	Con	3110	1584	Con	Con_1	0.836012862	2.44372990	0.000000000	0	1	-9.146561e-02	-9.269355e-02	G1	0	0	0	0	1	1	0	0	1	0	1	2	1	Olfm4+stem	C1	C_1_Con
Con_1_CELL2538_N2	Con	1825	1230	Con	Con_1	0.986301370	2.84931507	0.000000000	2	5	-3.897172e-02	-2.553540e-02	G1	2	4	4	5	5	5	5	4	3	5	7	6	5	T	C5	C_5_Con
Con_1_CELL2541_N3	Con	4090	2347	Con	Con_1	0.364963504	2.43309002	0.024330900	11	18	-1.206908e-01	-1.007695e-01	G1	11	15	16	16	18	18	18	19	22	20	24	24	23	EEC	C18	C_18_Con
Con_1_CELL2542_N5	Con	2784	1492	Con	Con_1	1.292639138	1.00538600	0.000000000	1	3	-5.810945e-02	-3.958147e-02	G1	1	2	2	2	3	3	3	3	4	2	9	8	4	Enterocyte	C3	C_3_Con
Con_1_CELL2546_N3	Con	1230	894	Con	Con_1	0.974817222	4.79285134	0.000000000	8	14	4.329122e-02	3.692935e-02	S	8	11	13	12	14	13	13	14	14	15	15	16	16	Tuft	C14	C_14_Con
Con_1_CELL2552_N2	Con	3833	1035	Con	Con_1	1.226193582	2.13931646	0.026089225	2	5	-4.729997e-02	-4.723840e-02	G1	2	4	4	5	5	5	5	4	3	5	7	6	5	T	C5	C_5_Con
Con_1_CELL2556_N2	Con	4542	2623	Con	Con_1	0.637783154	1.86936442	0.000000000	8	14	-8.850026e-02	-7.970641e-02	G1	8	11	13	12	14	13	13	14	14	15	15	16	16	Tuft	C14	C_14_Con
Con_1_CELL2557_N2	Con	1317	922	Con	Con_1	0.985595148	3.56330553	0.000000000	0	0	-2.476028e-02	2.619833e-03	G2M	0	0	0	0	0	1	0	0	0	0	1	2	1	TA1	C0	C_0_Con
Con_1_CELL2560_N3	Con	1692	1202	Con	Con_1	1.300236407	4.07801418	0.000000000	0	1	6.614447e-02	7.112363e-02	G2M	0	0	0	0	1	1	2	0	1	9	5	4	9	Olfm4+stem	C1	C_1_Con
Con_1_CELL2561_N3	Con	1522	1144	Con	Con_1	0.197109067	1.44546649	0.000000000	0	0	3.614083e-01	3.700342e-01	G2M	0	0	0	0	0	0	0	0	0	0	0	0	0	TA1	C0	C_0_Con
Con_1_CELL2564_N6	Con	9739	4305	Con	Con_1	0.390063642	2.23773352	0.020529665	2	5	2.513113e-01	2.526749e-01	G2M	2	4	4	5	5	5	5	4	3	5	7	6	5	T	C5	C_5_Con
Con_1_CELL2570_N2	Con	2227	1300	Con	Con_1	0.942972609	2.02065559	0.044903458	3	4	-4.862485e-02	-7.175323e-02	G1	3	3	3	4	4	19	19	20	11	21	25	14	24	Goblet	C4	C_4_Con
Con_1_CELL2572_N3	Con	15813	2541	Con	Con_1	0.398330804	3.12974203	0.000000000	10	17	-4.070982e-02	-4.061717e-02	G1	10	14	15	15	17	17	17	18	21	19	23	22	22	Paneth	C17	C_17_Con
Con_1_CELL2573_N2	Con	1988	1400	Con	Con_1	0.452034154	2.41084882	0.000000000	0	0	-4.626193e-02	-4.564818e-02	G1	0	0	0	0	0	0	0	0	0	0	0	0	0	TA1	C0	C_0_Con
Con_1_CELL2574_N2	Con	1279	804	Con	Con_1	1.250977326	3.36200156	0.000000000	0	0	-4.767032e-02	-3.524842e-02	G1	0	0	0	0	0	0	0	0	0	19	0	0	22	TA1	C0	C_0_Con
Con_1_CELL2579_N2	Con	1614	1201	Con	Con_1	0.495662949	2.23048327	0.000000000	0	1	2.431598e-01	2.475466e-01	G2M	0	0	0	0	1	1	2	2	1	9	5	4	9	Olfm4+stem	C1	C_1_Con
Con_1_CELL2580_N2	Con	4040	2363	Con	Con_1	0.420271941	1.38442522	0.024721879	1	3	-9.807858e-02	-9.286182e-02	G1	3	2	2	4	3	19	19	20	11	21	25	14	24	Enterocyte	C3	C_3_Con
Con_1_CELL2582_N3	Con	2547	1774	Con	Con_1	0.903023165	3.72987829	0.000000000	0	1	1.724718e-01	1.727914e-01	G2M	0	0	0	3	1	1	2	2	1	4	1	2	1	Olfm4+stem	C1	C_1_Con
Con_1_CELL2584_N4	Con	1214	935	Con	Con_1	1.235584843	2.96540362	0.000000000	0	0	2.392024e-02	1.178340e-02	S	0	0	0	0	0	0	0	0	0	0	0	0	8	TA1	C0	C_0_Con
Con_1_CELL2585_N6	Con	2501	1434	Con	Con_1	1.159072742	5.63549161	0.039968026	6	9	-1.354517e-02	-3.308451e-03	G1	6	8	7	3	9	8	11	10	15	12	19	12	20	TA2	C9	C_9_Con
Con_1_CELL2591_N4	Con	4552	1150	Con	Con_1	1.977152900	3.51493849	0.000000000	0	1	-2.324682e-02	-4.171638e-03	G1	0	0	0	3	1	1	2	2	1	4	1	4	1	Olfm4+stem	C1	C_1_Con
Con_1_CELL2594_N4	Con	1341	972	Con	Con_1	1.491424310	3.05741984	0.000000000	0	0	-2.317199e-02	-2.967875e-02	G1	0	0	12	0	0	0	8	7	0	8	8	9	8	TA1	C0	C_0_Con
Con_1_CELL2595_N2	Con	2484	1677	Con	Con_1	0.684104628	2.89738431	0.000000000	0	1	3.829342e-01	3.966933e-01	G2M	0	0	0	3	1	1	2	2	1	4	1	4	1	Olfm4+stem	C1	C_1_Con
Con_1_CELL2600_N2	Con	3522	2294	Con	Con_1	0.340618791	1.64632416	0.000000000	9	16	5.582129e-02	6.232564e-02	G2M	9	13	14	14	16	16	16	17	17	18	20	20	18	Macrophage	C16	C_16_Con
Con_1_CELL2602_N3	Con	1681	1172	Con	Con_1	0.892325996	2.37953599	0.000000000	0	0	1.248809e-01	1.232819e-01	S	0	0	0	0	0	0	0	0	0	0	0	0	0	TA1	C0	C_0_Con
Con_1_CELL2604_N2	Con	23888	3738	Con	Con_1	0.460462975	3.88463309	0.004186027	10	17	3.034458e-02	3.132492e-02	G2M	10	14	15	15	17	17	17	18	21	19	23	22	22	Paneth	C17	C_17_Con
Con_1_CELL2606_N3	Con	65127	5891	Con	Con_1	0.492754513	5.25758320	0.004605182	6	9	-6.146421e-02	-5.794681e-02	G1	6	8	7	15	9	8	11	10	15	19	19	22	20	TA2	C9	C_9_Con
Con_1_CELL2608_N4	Con	4194	2345	Con	Con_1	0.429082241	1.35876043	0.000000000	2	5	-1.549462e-01	-1.421570e-01	G1	2	4	4	5	5	5	5	4	3	5	7	6	5	T	C5	C_5_Con
Con_1_CELL2617_N4	Con	2302	1411	Con	Con_1	0.564481112	2.90924881	0.000000000	0	1	4.054410e-02	3.779236e-02	S	0	0	0	3	1	1	2	2	1	4	1	2	1	Olfm4+stem	C1	C_1_Con
Con_1_CELL2620_N2	Con	1353	926	Con	Con_1	0.886917960	2.14338507	0.000000000	1	2	3.726270e-02	5.826313e-02	G2M	1	1	1	1	2	2	1	1	2	1	2	1	2	Enterocyte	C2	C_2_Con
Con_1_CELL2624_N4	Con	1359	1011	Con	Con_1	2.133922001	4.34142752	0.000000000	0	0	-7.554714e-02	-5.945908e-02	G1	0	0	12	0	0	0	8	7	0	8	8	9	8	TA1	C0	C_0_Con
Con_1_CELL2630_N3	Con	1671	829	Con	Con_1	0.598444045	4.42848594	0.000000000	3	4	-8.414526e-02	-8.373271e-02	G1	3	3	3	4	4	4	4	6	7	7	6	7	6	Goblet	C4	C_4_Con
Con_1_CELL2631_N3	Con	1704	1221	Con	Con_1	1.467136150	2.99295775	0.000000000	0	0	-2.413295e-02	-1.794400e-02	G1	0	0	12	0	0	0	8	7	0	8	8	9	8	TA1	C0	C_0_Con
Con_1_CELL2635_N2	Con	13450	5943	Con	Con_1	0.192393074	1.02856297	0.007399734	2	5	2.204691e-02	1.808693e-02	S	2	4	4	5	5	5	7	4	3	6	10	10	12	T	C5	C_5_Con
Con_1_CELL2638_N3	Con	2111	1452	Con	Con_1	0.473484848	2.41477273	0.047348485	0	1	4.501145e-01	4.447183e-01	S	0	0	0	3	1	1	2	2	1	4	1	4	1	Olfm4+stem	C1	C_1_Con
Con_1_CELL2639_N2	Con	1579	1049	Con	Con_1	0.696202532	2.72151899	0.063291139	0	0	2.539002e-01	2.459433e-01	S	0	0	0	0	0	0	0	0	0	0	0	0	0	TA1	C0	C_0_Con
Con_1_CELL2652_N2	Con	2821	1589	Con	Con_1	0.743889479	1.62947219	0.000000000	0	0	7.872655e-02	8.228702e-02	G2M	0	0	0	0	0	0	2	2	0	9	5	4	9	TA1	C0	C_0_Con
Con_1_CELL2655_N2	Con	6959	2261	Con	Con_1	0.589080460	1.59482759	0.000000000	1	15	-1.032062e-01	-8.915150e-02	G1	1	2	2	2	15	15	15	15	20	17	22	23	17	Enterocyte	C15	C_15_Con
Con_1_CELL2657_N3	Con	1645	982	Con	Con_1	0.911854103	2.79635258	0.000000000	1	2	2.364300e-02	1.434537e-02	S	1	1	1	1	2	2	1	1	2	1	18	19	3	Enterocyte	C2	C_2_Con
Con_1_CELL2659_N5	Con	3113	1190	Con	Con_1	0.321130379	1.57353886	0.000000000	7	8	-5.116511e-02	-3.599155e-02	G1	7	7	6	8	8	7	10	11	9	11	12	13	11	Lgr5+stem	C8	C_8_Con
Con_1_CELL2660_N4	Con	3316	2221	Con	Con_1	0.572289157	1.56626506	0.000000000	8	14	8.598623e-02	9.855602e-02	G2M	8	11	13	12	14	13	13	14	14	15	15	16	16	Tuft	C14	C_14_Con
Con_1_CELL2661_N4	Con	2443	1538	Con	Con_1	0.532132624	1.55546459	0.000000000	1	2	-6.930725e-02	-5.535153e-02	G1	1	1	1	1	2	2	1	1	5	1	2	1	3	Enterocyte	C2	C_2_Con
Con_1_CELL2662_N7	Con	5119	2939	Con	Con_1	0.898262058	2.77289592	0.000000000	0	1	4.154743e-02	6.297470e-02	G2M	0	0	0	3	1	1	2	2	1	4	1	12	1	Olfm4+stem	C1	C_1_Con
Con_1_CELL2668_N2	Con	1651	1037	Con	Con_1	0.484554815	1.57480315	0.000000000	1	3	-1.125225e-01	-1.031479e-01	G1	1	2	2	2	3	3	3	3	2	2	4	5	2	Enterocyte	C3	C_3_Con
Con_1_CELL2669_N3	Con	1347	833	Con	Con_1	3.338278932	7.04747774	0.000000000	0	0	4.515189e-02	5.966495e-02	G2M	0	0	12	0	0	0	8	7	0	8	8	9	8	TA1	C0	C_0_Con
Con_1_CELL2684_N3	Con	11820	2737	Con	Con_1	0.541271989	3.40832206	0.016914750	10	17	-5.716589e-02	-6.165191e-02	G1	10	14	15	15	17	17	17	18	21	19	23	22	22	Paneth	C17	C_17_Con
Con_1_CELL2687_N2	Con	1329	1006	Con	Con_1	1.578947368	3.45864662	0.000000000	0	0	-3.938999e-02	-1.762947e-02	G1	0	0	0	0	0	0	8	7	0	0	0	0	8	TA1	C0	C_0_Con
Con_1_CELL2690_N2	Con	1352	954	Con	Con_1	0.959409594	2.95202952	0.000000000	5	13	2.907173e-01	3.062968e-01	G2M	5	12	10	11	13	14	14	16	12	16	16	18	14	Fibroblast	C13	C_13_Con
Con_1_CELL2691_N5	Con	2051	1426	Con	Con_1	0.438169426	2.33690360	0.000000000	0	1	6.928057e-02	7.226137e-02	G2M	0	0	0	3	1	1	2	2	1	4	1	2	1	Olfm4+stem	C1	C_1_Con
Con_1_CELL2692_N3	Con	2538	1644	Con	Con_1	0.668238994	2.04402516	0.000000000	13	20	-1.161173e-01	-1.030615e-01	G1	13	17	18	17	20	21	21	23	24	25	28	27	28	Fibroblast	C20	C_20_Con
Con_1_CELL2693_N2	Con	1275	807	Con	Con_1	2.274509804	2.58823529	0.000000000	1	11	-2.884224e-02	-3.188742e-02	G1	1	1	1	1	11	12	8	7	16	8	8	9	8	Enterocyte	C11	C_11_Con
Con_1_CELL2695_N4	Con	4078	1907	Con	Con_1	0.391964723	1.69034787	0.000000000	2	5	1.385822e-01	1.246535e-01	S	2	4	4	5	5	5	5	4	3	5	7	6	5	T	C5	C_5_Con
Con_1_CELL2697_N3	Con	1982	1368	Con	Con_1	0.605449041	3.32996973	0.000000000	3	4	5.127071e-02	5.026937e-02	S	3	3	3	4	4	4	4	6	7	7	6	7	6	Goblet	C4	C_4_Con
Con_1_CELL2698_N2	Con	1793	1154	Con	Con_1	1.059676520	5.40992750	0.055772448	0	1	8.240633e-02	9.154933e-02	G2M	0	0	0	3	1	1	2	2	1	4	1	2	1	Olfm4+stem	C1	C_1_Con
Con_1_CELL2700_N5	Con	1575	972	Con	Con_1	0.317460317	2.92063492	0.000000000	0	2	-5.703140e-02	-6.365500e-02	G1	0	0	1	1	2	2	0	1	5	1	0	0	3	Enterocyte	C2	C_2_Con
Con_1_CELL2704_N4	Con	1775	1295	Con	Con_1	1.069819820	3.65990991	0.000000000	0	1	7.331356e-02	8.396672e-02	G2M	0	0	0	0	1	1	2	2	0	9	5	4	8	Olfm4+stem	C1	C_1_Con
Con_1_CELL2706_N4	Con	2449	1737	Con	Con_1	0.775510204	1.95918367	0.000000000	0	1	-2.099686e-02	-2.212074e-02	G1	0	0	0	0	1	1	2	2	1	9	5	4	9	Olfm4+stem	C1	C_1_Con
Con_1_CELL2710_N3	Con	16813	2288	Con	Con_1	0.291389153	2.69980971	0.000000000	10	17	-8.041628e-02	-7.909051e-02	G1	10	14	15	15	17	17	17	18	21	19	23	22	22	Paneth	C17	C_17_Con
Con_1_CELL2713_N3	Con	1943	1324	Con	Con_1	0.668724280	1.90329218	0.000000000	0	0	2.472840e-01	2.403731e-01	S	0	0	0	0	0	0	0	0	0	0	0	0	0	TA1	C0	C_0_Con
Con_1_CELL2714_N2	Con	1214	968	Con	Con_1	0.164744646	2.55354201	0.000000000	0	0	2.273448e-01	2.448890e-01	G2M	0	0	0	0	0	0	0	0	0	0	0	0	0	TA1	C0	C_0_Con
Con_1_CELL2727_N6	Con	4290	1955	Con	Con_1	0.908667288	3.68126747	0.000000000	0	1	3.016558e-01	3.208224e-01	G2M	0	0	0	3	1	1	2	2	1	4	1	12	1	Olfm4+stem	C1	C_1_Con
Con_1_CELL2730_N5	Con	1629	618	Con	Con_1	3.130755064	2.14855740	0.000000000	1	15	-5.254865e-02	-6.181172e-02	G1	1	1	1	1	15	15	15	15	20	17	18	19	17	Enterocyte	C15	C_15_Con
Con_1_CELL2731_N3	Con	2509	1683	Con	Con_1	0.637450199	2.86852590	0.000000000	0	1	1.389370e-01	1.409568e-01	G2M	0	0	0	3	1	1	2	2	1	9	5	4	9	Olfm4+stem	C1	C_1_Con
Con_1_CELL2740_N2	Con	1336	887	Con	Con_1	0.823353293	2.47005988	0.000000000	1	2	4.857221e-03	2.570109e-03	S	1	1	1	1	2	2	1	1	2	1	4	5	2	Enterocyte	C2	C_2_Con
Con_1_CELL2742_N2	Con	2120	1140	Con	Con_1	0.518623291	3.86610090	0.000000000	0	1	-7.204125e-03	-2.625420e-03	G1	0	0	0	3	1	1	2	2	1	4	1	2	1	Olfm4+stem	C1	C_1_Con
Con_1_CELL2745_N3	Con	6435	3527	Con	Con_1	0.341774118	1.05639273	0.000000000	9	16	7.128509e-02	6.117035e-02	S	9	13	14	14	16	16	16	17	17	18	20	20	18	Macrophage	C16	C_16_Con
Con_1_CELL2753_N2	Con	5422	2769	Con	Con_1	0.442559469	1.30923843	0.000000000	1	3	2.426547e-01	2.356928e-01	S	1	2	2	5	3	3	3	4	2	2	14	5	12	Enterocyte	C3	C_3_Con
Con_1_CELL2754_N4	Con	1801	1297	Con	Con_1	1.053799224	2.82861897	0.000000000	0	1	6.306215e-02	5.131131e-02	S	0	0	0	3	1	1	2	2	1	9	5	4	9	Olfm4+stem	C1	C_1_Con
Con_1_CELL2755_N5	Con	3569	2228	Con	Con_1	0.588070568	2.66031924	0.028003360	2	5	-5.884794e-02	-6.036679e-02	G1	2	4	4	5	5	5	5	4	3	5	7	6	5	T	C5	C_5_Con
Con_1_CELL2765_N3	Con	1605	1158	Con	Con_1	0.872274143	3.42679128	0.062305296	0	1	3.034292e-02	4.543260e-02	G2M	0	0	0	5	1	1	5	4	3	5	1	2	1	Olfm4+stem	C1	C_1_Con
Con_1_CELL2766_N3	Con	2620	1514	Con	Con_1	1.106025934	2.51716247	0.000000000	4	3	-1.525003e-01	-1.438528e-01	G1	4	2	2	2	3	3	3	3	4	2	9	8	4	Enterocyte	C3	C_3_Con
Con_1_CELL2767_N2	Con	16670	6486	Con	Con_1	0.190885230	1.13934622	0.023860654	2	16	-7.640493e-02	-7.757956e-02	G1	2	4	4	5	16	16	16	4	17	6	20	10	12	Macrophage	C16	C_16_Con
Con_1_CELL2772_N2	Con	1821	1211	Con	Con_1	1.592531576	4.44810544	0.000000000	1	2	3.454905e-02	7.180400e-02	G2M	1	1	1	1	2	2	1	1	2	1	18	19	3	Enterocyte	C2	C_2_Con
Con_1_CELL2774_N2	Con	9168	4482	Con	Con_1	0.196270854	1.21033693	0.032711809	7	8	2.938200e-01	2.983817e-01	G2M	7	7	6	8	8	7	10	4	9	11	10	10	12	Lgr5+stem	C8	C_8_Con
Con_1_CELL2780_N3	Con	1598	1088	Con	Con_1	0.562851782	2.62664165	0.062539087	3	4	-6.522035e-02	-6.431330e-02	G1	3	3	3	4	4	4	4	8	8	10	11	11	10	Goblet	C4	C_4_Con
Con_1_CELL2783_N3	Con	1634	1090	Con	Con_1	1.162790698	2.81517748	0.000000000	1	2	-1.072087e-01	-9.829829e-02	G1	1	1	1	1	2	2	1	1	2	1	2	1	2	Enterocyte	C2	C_2_Con
Con_1_CELL2784_N3	Con	6412	2232	Con	Con_1	0.498830865	1.66796571	0.000000000	1	3	-9.448573e-02	-8.977701e-02	G1	1	2	2	2	3	3	3	3	4	2	9	8	4	Enterocyte	C3	C_3_Con
Con_1_CELL2787_N3	Con	1770	1246	Con	Con_1	1.298701299	2.76679842	0.000000000	0	0	-1.293312e-01	-1.165961e-01	G1	0	0	0	0	0	0	0	0	0	0	0	0	0	TA1	C0	C_0_Con
Con_1_CELL2789_N3	Con	1786	1046	Con	Con_1	0.783874580	12.03807391	0.000000000	6	9	3.410316e-02	5.157053e-02	G2M	6	8	7	15	9	8	11	10	15	12	19	12	20	TA2	C9	C_9_Con
Con_1_CELL2790_N2	Con	1402	1114	Con	Con_1	0.927246790	2.06847361	0.000000000	2	5	6.008868e-01	5.698597e-01	S	2	4	4	5	5	5	5	4	3	5	7	6	5	T	C5	C_5_Con
Con_1_CELL2791_N3	Con	7306	1568	Con	Con_1	0.492543440	3.54357641	0.000000000	10	17	-4.121237e-02	-3.844788e-02	G1	10	14	15	15	17	17	17	18	21	19	23	22	22	Paneth	C17	C_17_Con
Con_1_CELL2793_N3	Con	1428	1019	Con	Con_1	1.257861635	3.77358491	0.000000000	0	1	4.576691e-02	2.787687e-02	S	0	0	0	3	1	1	2	2	1	4	1	2	1	Olfm4+stem	C1	C_1_Con
Con_1_CELL2799_N2	Con	1465	1074	Con	Con_1	1.023890785	3.82252560	0.000000000	3	4	5.445259e-02	7.812328e-02	G2M	3	3	3	4	4	4	4	6	7	7	6	7	6	Goblet	C4	C_4_Con
Con_1_CELL2800_N4	Con	1338	999	Con	Con_1	1.267710664	2.31170768	0.000000000	0	0	-2.110393e-02	-9.149128e-03	G1	0	0	0	0	0	0	0	0	0	0	0	0	0	TA1	C0	C_0_Con
Con_1_CELL2803_N2	Con	8358	4092	Con	Con_1	0.179340029	1.06408417	0.011956002	3	4	3.210533e-01	3.115335e-01	S	3	3	3	4	4	4	4	6	7	7	6	7	6	Goblet	C4	C_4_Con
Con_1_CELL2806_N2	Con	2283	1412	Con	Con_1	1.050328228	1.61925602	0.000000000	1	3	3.493213e-02	5.157489e-02	G2M	1	2	2	2	3	3	3	3	2	2	4	5	2	Enterocyte	C3	C_3_Con
Con_1_CELL2812_N2	Con	1993	1408	Con	Con_1	0.501756147	2.55895635	0.000000000	0	1	-9.538505e-03	-4.616863e-03	G1	0	0	0	0	1	1	0	2	1	0	1	2	1	Olfm4+stem	C1	C_1_Con
Con_1_CELL2813_N3	Con	4703	2175	Con	Con_1	1.168720782	1.40246494	0.000000000	1	3	-1.269163e-01	-1.034090e-01	G1	1	2	2	2	3	3	3	3	2	2	4	5	2	Enterocyte	C3	C_3_Con
Con_1_CELL2814_N3	Con	1351	1028	Con	Con_1	0.666173205	3.03478905	0.000000000	0	1	-3.559437e-02	-1.668026e-02	G1	0	0	0	0	1	1	2	6	1	7	6	7	6	Olfm4+stem	C1	C_1_Con
Con_1_CELL2820_N3	Con	7208	3078	Con	Con_1	0.374531835	0.86003607	0.000000000	1	3	-1.609530e-01	-1.532357e-01	G1	1	2	2	2	3	3	3	3	4	2	9	8	4	Enterocyte	C3	C_3_Con
Con_1_CELL2821_N2	Con	1849	1266	Con	Con_1	0.701943844	2.96976242	0.053995680	0	1	3.932283e-01	3.806854e-01	S	0	0	0	0	1	1	0	0	1	0	1	2	1	Olfm4+stem	C1	C_1_Con
Con_1_CELL2827_N4	Con	2502	1433	Con	Con_1	0.918897323	4.79424690	0.000000000	0	1	9.357975e-03	7.092230e-03	S	0	0	0	3	1	1	2	2	1	4	1	12	1	Olfm4+stem	C1	C_1_Con
Con_1_CELL2828_N2	Con	1380	835	Con	Con_1	0.506879073	4.05503259	0.000000000	0	1	1.004134e-01	1.220764e-01	G2M	0	0	0	3	1	1	2	2	1	4	1	2	1	Olfm4+stem	C1	C_1_Con
Con_1_CELL2830_N3	Con	3208	2133	Con	Con_1	0.716734185	2.02555313	0.031162356	0	1	4.286194e-02	2.784014e-02	S	0	0	0	3	1	1	2	2	1	9	5	4	9	Olfm4+stem	C1	C_1_Con
Con_1_CELL2832_N3	Con	4892	2883	Con	Con_1	0.265468654	1.57239126	0.000000000	0	1	2.267085e-01	2.080851e-01	S	0	0	0	3	1	1	2	2	1	9	5	4	9	Olfm4+stem	C1	C_1_Con
Con_1_CELL2835_N5	Con	1681	1205	Con	Con_1	1.069518717	2.97088532	0.000000000	0	0	2.837882e-02	1.144457e-02	S	0	0	0	0	0	0	0	0	0	0	0	0	8	TA1	C0	C_0_Con
Con_1_CELL2839_N3	Con	2789	1427	Con	Con_1	0.609537469	3.37038365	0.000000000	3	4	-3.457095e-02	-2.915010e-02	G1	3	3	3	4	4	4	4	6	7	7	6	7	6	Goblet	C4	C_4_Con
Con_1_CELL2840_N2	Con	2300	1411	Con	Con_1	0.434782609	1.65217391	0.000000000	1	3	-6.121296e-02	-7.548544e-02	G1	1	2	2	2	3	3	3	3	2	2	4	5	2	Enterocyte	C3	C_3_Con
Con_1_CELL2841_N6	Con	6153	3369	Con	Con_1	0.486775921	1.52523122	0.016225864	7	8	4.740258e-02	2.684187e-02	S	7	7	6	8	8	7	10	4	9	11	10	10	12	Lgr5+stem	C8	C_8_Con
Con_1_CELL2842_N3	Con	2807	1760	Con	Con_1	0.853485064	2.09815078	0.000000000	0	1	3.387094e-02	2.714488e-02	S	0	0	0	3	1	1	2	2	1	4	1	2	1	Olfm4+stem	C1	C_1_Con
Con_1_CELL2843_N4	Con	3384	2216	Con	Con_1	0.324867100	1.97873597	0.029533373	0	2	3.543296e-01	3.330217e-01	S	0	0	1	1	2	2	0	1	5	1	0	0	3	Enterocyte	C2	C_2_Con
Con_1_CELL2844_N2	Con	3184	2041	Con	Con_1	0.188205772	1.85069009	0.031367629	2	5	1.367402e-01	1.303380e-01	S	2	4	4	5	5	5	5	4	3	6	10	10	12	T	C5	C_5_Con
Con_1_CELL2848_N5	Con	1581	1188	Con	Con_1	0.316055626	2.71807838	0.063211125	0	1	-1.139353e-01	-1.185396e-01	G1	0	0	0	0	1	1	0	0	1	0	1	2	1	Olfm4+stem	C1	C_1_Con
Con_1_CELL2849_N4	Con	1786	1087	Con	Con_1	0.894854586	3.24384787	0.000000000	3	4	-9.760688e-03	1.120559e-02	G2M	3	3	3	4	4	4	4	6	7	7	6	7	6	Goblet	C4	C_4_Con
Con_1_CELL2851_N5	Con	2514	1726	Con	Con_1	0.954653938	2.54574383	0.000000000	0	1	5.340148e-01	5.408371e-01	G2M	0	0	0	0	1	1	0	0	1	0	1	2	1	Olfm4+stem	C1	C_1_Con
Con_1_CELL2855_N2	Con	2743	1813	Con	Con_1	0.218658892	2.00437318	0.000000000	3	4	1.388837e-01	1.196835e-01	S	3	3	3	4	4	4	4	6	7	7	6	7	6	Goblet	C4	C_4_Con
Con_1_CELL2862_N3	Con	2621	1604	Con	Con_1	0.953107129	2.02058711	0.076248570	7	8	-1.039947e-01	-1.164662e-01	G1	7	7	6	8	8	7	10	11	9	11	12	13	11	Lgr5+stem	C8	C_8_Con
Con_1_CELL2865_N2	Con	2480	1770	Con	Con_1	0.362756953	2.01531640	0.040306328	0	0	1.733938e-01	1.473048e-01	S	0	0	0	0	0	0	0	0	0	0	0	0	0	TA1	C0	C_0_Con
Con_1_CELL2875_N2	Con	1525	1088	Con	Con_1	1.573770492	3.40983607	0.000000000	3	4	2.764730e-01	2.977753e-01	G2M	3	3	3	4	4	4	4	6	7	7	6	7	6	Goblet	C4	C_4_Con
Con_1_CELL2881_N2	Con	2765	1624	Con	Con_1	1.121157324	2.89330922	0.000000000	0	1	-6.023973e-02	-3.279500e-02	G1	0	0	0	3	1	1	2	2	1	4	1	4	1	Olfm4+stem	C1	C_1_Con
Con_1_CELL2882_N2	Con	1273	899	Con	Con_1	1.883830455	3.76766091	0.000000000	0	0	-1.347325e-02	-1.219952e-02	G1	0	0	12	0	0	0	8	7	0	8	8	9	8	TA1	C0	C_0_Con
Con_1_CELL2884_N5	Con	2243	1629	Con	Con_1	0.623885918	2.80748663	0.044563280	0	1	1.962006e-01	1.912199e-01	S	0	0	0	3	1	1	2	2	1	4	1	4	1	Olfm4+stem	C1	C_1_Con
Con_1_CELL2887_N2	Con	1643	1119	Con	Con_1	0.304321363	1.88679245	0.121728545	3	4	-7.867026e-02	-7.265070e-02	G1	3	3	3	4	4	4	4	8	8	10	11	11	10	Goblet	C4	C_4_Con
Con_1_CELL2893_N3	Con	2512	1691	Con	Con_1	1.273885350	2.46815287	0.000000000	0	0	1.809286e-02	6.944723e-03	S	0	0	4	0	0	0	0	4	0	5	7	6	5	TA1	C0	C_0_Con
Con_1_CELL2894_N3	Con	1959	1445	Con	Con_1	0.815910250	3.11065783	0.000000000	0	1	1.247547e-01	1.299247e-01	G2M	0	0	0	3	1	1	2	2	1	9	5	4	9	Olfm4+stem	C1	C_1_Con
Con_1_CELL2896_N3	Con	7035	3841	Con	Con_1	0.341151386	1.36460554	0.000000000	2	5	1.833081e-01	1.692338e-01	S	2	4	4	5	5	5	5	4	3	5	7	6	5	T	C5	C_5_Con
Con_1_CELL2897_N4	Con	1718	1118	Con	Con_1	0.698080279	4.07213496	0.000000000	0	1	-3.536186e-03	-1.132333e-02	G1	0	0	0	3	1	1	2	2	1	9	5	4	9	Olfm4+stem	C1	C_1_Con
Con_1_CELL2899_N4	Con	1357	1065	Con	Con_1	0.589535741	3.38983051	0.000000000	0	0	1.259800e-01	1.205809e-01	S	0	0	0	0	0	0	0	0	0	0	0	0	0	TA1	C0	C_0_Con
Con_1_CELL2900_N3	Con	2342	1328	Con	Con_1	0.896669513	1.83603757	0.000000000	1	3	-1.015011e-01	-8.818884e-02	G1	1	2	2	2	3	3	3	3	4	2	9	8	4	Enterocyte	C3	C_3_Con
Con_1_CELL2901_N4	Con	2904	1797	Con	Con_1	0.206327373	1.65061898	0.034387895	9	16	-1.719673e-01	-1.433380e-01	G1	9	13	14	14	16	16	16	17	17	18	20	20	18	Macrophage	C16	C_16_Con
Con_1_CELL2904_N3	Con	5169	1265	Con	Con_1	0.212724811	2.70740669	0.019338619	10	17	-2.720044e-02	-1.238844e-02	G1	10	14	15	15	17	17	17	18	21	19	23	22	22	Paneth	C17	C_17_Con
Con_1_CELL2905_N2	Con	1216	914	Con	Con_1	0.986842105	3.37171053	0.082236842	0	1	8.930797e-02	8.392025e-02	S	0	0	0	0	1	1	0	0	1	9	5	4	9	Olfm4+stem	C1	C_1_Con
Con_1_CELL2907_N4	Con	1241	936	Con	Con_1	1.369863014	3.46494762	0.000000000	0	0	1.457187e-01	1.485119e-01	G2M	0	0	0	0	0	0	0	0	0	0	0	0	0	TA1	C0	C_0_Con
Con_1_CELL2914_N3	Con	1860	1249	Con	Con_1	0.537634409	2.25806452	0.000000000	0	1	3.055878e-02	1.914752e-02	S	0	0	0	3	1	1	2	2	1	9	5	4	9	Olfm4+stem	C1	C_1_Con
Con_1_CELL2917_N2	Con	1651	1210	Con	Con_1	0.484554815	2.18049667	0.000000000	0	1	3.017610e-01	3.008512e-01	S	0	0	0	3	1	1	2	2	1	9	5	4	9	Olfm4+stem	C1	C_1_Con
Con_1_CELL2919_N3	Con	1230	729	Con	Con_1	1.463414634	6.34146341	0.000000000	6	9	2.246119e-02	2.661214e-02	G2M	6	8	7	3	9	8	11	10	15	12	19	12	20	TA2	C9	C_9_Con
Con_1_CELL2920_N2	Con	1351	834	Con	Con_1	0.740192450	3.10880829	0.000000000	1	3	-1.308975e-01	-1.151787e-01	G1	1	1	2	1	3	3	3	1	2	1	4	5	2	Enterocyte	C3	C_3_Con
Con_1_CELL2923_N3	Con	3350	1970	Con	Con_1	0.835820896	2.02985075	0.029850746	0	0	2.337660e-01	2.173540e-01	S	0	0	0	0	0	4	0	0	7	0	6	7	6	TA1	C0	C_0_Con
Con_1_CELL2924_N2	Con	1781	1049	Con	Con_1	1.796743403	3.42504211	0.000000000	3	4	3.083285e-01	3.199793e-01	G2M	3	3	3	4	4	4	4	6	7	7	6	7	6	Goblet	C4	C_4_Con
Con_1_CELL2925_N3	Con	2528	1699	Con	Con_1	0.632911392	3.63924051	0.000000000	0	1	3.796114e-01	3.792926e-01	S	0	0	0	3	1	1	2	2	1	4	1	12	1	Olfm4+stem	C1	C_1_Con
Con_1_CELL2926_N3	Con	1565	1016	Con	Con_1	1.277955272	5.49520767	0.000000000	0	1	1.130763e-01	1.249651e-01	G2M	0	0	0	3	1	1	2	2	1	4	1	12	1	Olfm4+stem	C1	C_1_Con
Con_1_CELL2932_N2	Con	1467	1109	Con	Con_1	0.613496933	2.45398773	0.000000000	0	1	-4.853123e-02	-4.385144e-02	G1	0	0	0	0	1	1	2	2	1	9	5	4	9	Olfm4+stem	C1	C_1_Con
Con_1_CELL2933_N2	Con	1767	1164	Con	Con_1	0.904465800	2.14810627	0.000000000	3	4	-5.367479e-02	-4.074646e-02	G1	3	3	3	4	4	4	4	8	8	10	11	11	10	Goblet	C4	C_4_Con
Con_1_CELL2937_N4	Con	3299	1402	Con	Con_1	0.757575758	2.48484848	0.060606061	7	8	-8.210801e-02	-7.990722e-02	G1	7	7	6	8	8	7	10	11	9	11	12	13	11	Lgr5+stem	C8	C_8_Con
Con_1_CELL2943_N2	Con	1417	808	Con	Con_1	0.494001411	4.16372618	0.000000000	3	4	-4.682840e-02	-4.182036e-02	G1	3	3	3	4	4	4	4	6	7	7	6	7	6	Goblet	C4	C_4_Con
Con_1_CELL2945_N2	Con	1786	1351	Con	Con_1	0.279642058	2.74049217	0.000000000	5	13	-9.964763e-02	-1.096565e-01	G1	5	12	10	11	13	14	14	16	12	16	16	18	14	Fibroblast	C13	C_13_Con
Con_1_CELL2949_N2	Con	1743	1243	Con	Con_1	0.516351119	2.63912794	0.000000000	3	4	-2.901848e-02	-3.707024e-02	G1	3	3	3	4	4	4	4	8	8	10	11	11	10	Goblet	C4	C_4_Con
Con_1_CELL2951_N3	Con	2548	1749	Con	Con_1	0.117739403	2.78649922	0.000000000	0	1	9.477632e-02	8.771024e-02	S	0	0	0	3	1	1	2	2	1	4	1	2	1	Olfm4+stem	C1	C_1_Con
Con_1_CELL2953_N5	Con	2218	1489	Con	Con_1	0.991884581	2.70513977	0.045085663	0	1	-5.004693e-02	-3.630594e-02	G1	0	0	0	3	1	1	2	2	1	9	5	4	9	Olfm4+stem	C1	C_1_Con
Con_1_CELL2961_N3	Con	3965	2012	Con	Con_1	0.353000504	1.13464448	0.025214322	1	3	-1.758862e-01	-1.733764e-01	G1	1	2	2	2	3	3	3	3	2	2	4	5	17	Enterocyte	C3	C_3_Con
Con_1_CELL2962_N2	Con	1432	1079	Con	Con_1	1.815642458	3.14245810	0.000000000	0	0	-9.563697e-02	-6.129919e-02	G1	0	0	12	0	0	0	8	7	0	8	8	9	8	TA1	C0	C_0_Con
Con_1_CELL2964_N5	Con	4271	2468	Con	Con_1	0.632170452	2.95012878	0.000000000	1	2	4.350517e-02	6.297749e-02	G2M	1	1	1	1	2	2	1	1	2	1	18	19	3	Enterocyte	C2	C_2_Con
Con_1_CELL2966_N2	Con	1576	1073	Con	Con_1	0.697969543	2.85532995	0.000000000	1	3	-1.140875e-01	-9.765418e-02	G1	1	2	2	2	3	3	3	3	2	2	4	5	2	Enterocyte	C3	C_3_Con
Con_1_CELL2968_N2	Con	1336	680	Con	Con_1	0.523952096	1.19760479	0.000000000	3	4	-1.183433e-01	-8.789501e-02	G1	3	3	3	4	4	4	4	6	7	7	6	7	6	Goblet	C4	C_4_Con
Con_1_CELL2970_N3	Con	1882	1257	Con	Con_1	0.584484591	2.33793836	0.000000000	0	1	-8.351090e-02	-9.433338e-02	G1	0	0	0	0	1	1	0	0	1	0	1	2	1	Olfm4+stem	C1	C_1_Con
Con_1_CELL2973_N2	Con	1371	927	Con	Con_1	0.874635569	2.69679300	0.072886297	0	0	-7.931493e-02	-7.675596e-02	G1	0	0	0	0	0	0	0	0	0	0	0	0	0	TA1	C0	C_0_Con
Con_1_CELL2978_N6	Con	2435	1075	Con	Con_1	2.134646962	3.28407225	0.000000000	6	19	-7.944437e-02	-6.493773e-02	G1	6	16	17	13	19	20	20	21	23	22	26	25	25	Endothelial	C19	C_19_Con
Con_1_CELL2985_N2	Con	1577	1172	Con	Con_1	0.570342205	3.23193916	0.000000000	0	1	2.650689e-01	2.558491e-01	S	0	0	0	0	1	1	0	0	1	0	1	2	1	Olfm4+stem	C1	C_1_Con
Con_1_CELL2988_N3	Con	1467	911	Con	Con_1	0.886162236	1.97682345	0.068166326	1	2	2.980386e-02	3.782309e-02	G2M	1	1	1	1	2	2	1	1	5	1	2	1	3	Enterocyte	C2	C_2_Con
Con_1_CELL2990_N2	Con	7466	3738	Con	Con_1	0.254316691	1.45897470	0.013385089	2	5	3.277537e-01	3.303406e-01	G2M	2	4	4	5	5	5	5	4	3	5	7	6	5	T	C5	C_5_Con
Con_1_CELL2991_N3	Con	2240	1540	Con	Con_1	0.803571429	2.41071429	0.089285714	0	1	-5.112128e-02	-4.206877e-02	G1	0	0	0	3	1	1	2	2	1	9	5	4	9	Olfm4+stem	C1	C_1_Con
Con_1_CELL2994_N2	Con	1604	1085	Con	Con_1	0.748129676	2.43142145	0.000000000	1	2	-3.233827e-02	4.692186e-03	G2M	1	1	1	1	2	2	1	1	2	1	2	1	2	Enterocyte	C2	C_2_Con
Con_1_CELL2997_N2	Con	2358	1648	Con	Con_1	0.805426028	2.41627808	0.000000000	3	4	-6.589100e-02	-7.622738e-02	G1	3	3	3	4	4	4	4	6	7	7	6	7	6	Goblet	C4	C_4_Con
Con_1_CELL3001_N3	Con	1449	967	Con	Con_1	0.897170462	2.69151139	0.000000000	0	0	4.692178e-02	6.659664e-02	G2M	0	0	0	0	0	0	0	0	0	0	0	0	0	TA1	C0	C_0_Con
Con_1_CELL3002_N5	Con	2948	1891	Con	Con_1	0.949796472	2.54409769	0.000000000	0	1	9.629185e-03	1.810794e-02	G2M	0	0	0	3	1	1	2	2	1	4	1	4	1	Olfm4+stem	C1	C_1_Con
Con_1_CELL3004_N4	Con	2305	1614	Con	Con_1	1.040763226	2.81873374	0.000000000	2	5	-9.866946e-02	-8.455832e-02	G1	2	4	4	5	5	5	5	4	3	5	7	6	5	T	C5	C_5_Con
Con_1_CELL3007_N2	Con	2117	1580	Con	Con_1	0.708215297	2.26628895	0.000000000	2	5	1.884981e-01	1.975633e-01	G2M	2	4	4	5	5	5	5	4	3	5	7	6	5	T	C5	C_5_Con
Con_1_CELL3012_N2	Con	16563	5884	Con	Con_1	0.380159305	3.85590152	0.018102824	6	9	1.832686e-01	1.849382e-01	G2M	6	8	7	3	9	8	11	10	15	12	19	12	20	TA2	C9	C_9_Con
Con_1_CELL3013_N2	Con	1228	923	Con	Con_1	1.056910569	4.63414634	0.000000000	0	1	-6.057969e-02	-6.304711e-02	G1	0	0	0	3	1	1	2	2	1	4	1	12	1	Olfm4+stem	C1	C_1_Con
Con_1_CELL3014_N3	Con	1688	1129	Con	Con_1	0.769686205	2.84191829	0.000000000	1	2	-1.091311e-01	-1.087322e-01	G1	1	1	1	1	2	2	1	1	2	1	2	1	3	Enterocyte	C2	C_2_Con
Con_1_CELL3018_N4	Con	11714	5026	Con	Con_1	0.238805970	0.95522388	0.000000000	2	5	2.530605e-02	2.866165e-02	G2M	2	4	4	5	5	5	5	4	3	6	10	10	12	T	C5	C_5_Con
Con_1_CELL3027_N3	Con	2359	1467	Con	Con_1	0.805426028	3.85756677	0.000000000	3	4	-6.981984e-03	2.535264e-02	G2M	3	3	3	4	4	4	4	6	7	7	6	7	6	Goblet	C4	C_4_Con
Con_1_CELL3031_N2	Con	1986	1157	Con	Con_1	0.503524673	2.26586103	0.000000000	1	3	-4.486068e-02	-3.658095e-02	G1	1	2	2	2	3	3	3	3	2	2	4	5	2	Enterocyte	C3	C_3_Con
Con_1_CELL3032_N2	Con	2826	2015	Con	Con_1	0.670667137	2.57677374	0.000000000	13	20	1.448859e-01	1.442703e-01	S	13	17	18	17	20	21	21	23	24	25	28	27	28	Fibroblast	C20	C_20_Con
Con_1_CELL3034_N3	Con	2126	1438	Con	Con_1	0.329102022	1.17536436	0.000000000	0	0	3.118346e-01	2.951787e-01	S	0	0	0	0	0	0	0	0	0	0	0	0	0	TA1	C0	C_0_Con
Con_1_CELL3038_N2	Con	2331	1155	Con	Con_1	0.986277873	1.80102916	0.000000000	1	15	-1.184901e-01	-9.499224e-02	G1	1	2	2	2	15	15	3	3	4	2	9	8	4	Enterocyte	C15	C_15_Con
Con_1_CELL3042_N2	Con	3856	2551	Con	Con_1	0.233221042	1.29567245	0.025913449	8	14	2.245039e-01	2.163105e-01	S	8	11	13	12	14	13	13	14	14	15	15	16	16	Tuft	C14	C_14_Con
Con_1_CELL3049_N2	Con	1870	1012	Con	Con_1	0.748663102	2.13903743	0.000000000	7	8	-6.821215e-03	2.264203e-02	G2M	7	7	6	8	8	7	10	11	9	11	12	13	11	Lgr5+stem	C8	C_8_Con
Con_1_CELL3054_N3	Con	1608	1200	Con	Con_1	0.497512438	3.04726368	0.000000000	0	1	5.294781e-02	5.251663e-02	S	0	0	0	3	1	1	2	2	1	9	5	4	9	Olfm4+stem	C1	C_1_Con
Con_1_CELL3056_N5	Con	4114	2328	Con	Con_1	0.461725395	2.52733900	0.000000000	0	1	-3.073897e-02	-2.789734e-02	G1	0	0	0	3	1	1	2	2	1	9	5	4	9	Olfm4+stem	C1	C_1_Con
Con_1_CELL3057_N5	Con	2254	1504	Con	Con_1	0.798226164	2.26164080	0.000000000	1	2	-1.669175e-01	-1.523543e-01	G1	1	1	1	1	2	2	1	1	5	1	2	1	3	Enterocyte	C2	C_2_Con
Con_1_CELL3058_N1	Con	1663	1267	Con	Con_1	0.299940012	2.39952010	0.059988002	8	14	2.292964e-02	2.136907e-02	S	8	11	13	12	14	13	13	14	14	15	15	16	16	Tuft	C14	C_14_Con
Con_1_CELL3059_N3	Con	1909	1459	Con	Con_1	0.366684128	1.57150340	0.052383447	6	19	3.523213e-01	3.634959e-01	G2M	6	16	17	13	19	20	20	21	23	22	26	25	25	Endothelial	C19	C_19_Con
Con_1_CELL3073_N3	Con	6627	3250	Con	Con_1	0.316122234	0.94836670	0.015053440	1	3	-6.717053e-02	-5.879056e-02	G1	1	2	2	2	3	3	3	3	11	6	4	5	12	Enterocyte	C3	C_3_Con
Con_1_CELL3074_N2	Con	8515	4056	Con	Con_1	0.736497545	4.23193827	0.023380874	6	9	-1.111615e-01	-1.170534e-01	G1	6	8	7	13	9	8	11	10	19	12	21	21	19	TA2	C9	C_9_Con
Con_1_CELL3075_N2	Con	1268	844	Con	Con_1	0.630914826	2.36593060	0.078864353	4	6	-7.762689e-02	-8.936539e-02	G1	4	5	5	6	6	6	6	5	4	3	3	8	4	Enterocyte	C6	C_6_Con
Con_1_CELL3078_N2	Con	2312	1661	Con	Con_1	0.345572354	2.07343413	0.000000000	3	4	1.680939e-01	1.941654e-01	G2M	3	3	3	4	4	4	4	6	7	7	6	7	6	Goblet	C4	C_4_Con
Con_1_CELL3082_N4	Con	1442	988	Con	Con_1	0.762300762	2.91060291	0.000000000	2	5	9.299429e-02	9.814210e-02	G2M	2	4	4	5	5	5	5	4	3	5	7	6	5	T	C5	C_5_Con
Con_1_CELL3083_N5	Con	4021	2192	Con	Con_1	0.422675286	1.93933366	0.024863252	1	3	-8.758438e-02	-7.367573e-02	G1	1	2	2	2	3	3	3	3	11	2	14	14	12	Enterocyte	C3	C_3_Con
Con_1_CELL3090_N8	Con	6826	3693	Con	Con_1	0.409656181	2.09217264	0.000000000	9	16	-5.380579e-02	-6.300929e-02	G1	9	13	14	14	16	16	16	17	17	18	20	20	18	Macrophage	C16	C_16_Con
Con_1_CELL3091_N4	Con	1576	898	Con	Con_1	1.077996195	4.43880786	0.000000000	1	15	5.392922e-02	5.755933e-02	G2M	1	2	2	2	15	15	15	15	20	17	22	23	17	Enterocyte	C15	C_15_Con
Con_1_CELL3092_N3	Con	2123	1607	Con	Con_1	0.423728814	2.16572505	0.000000000	9	16	-2.236402e-02	-4.174682e-02	G1	9	13	14	14	16	16	16	17	17	18	20	20	18	Macrophage	C16	C_16_Con
Con_1_CELL3093_N3	Con	1283	992	Con	Con_1	0.389408100	3.03738318	0.000000000	0	0	-6.522465e-03	-1.374633e-02	G1	0	0	0	0	0	0	0	0	0	0	5	4	9	TA1	C0	C_0_Con
Con_1_CELL3098_N3	Con	1631	1224	Con	Con_1	0.551470588	2.26715686	0.000000000	0	0	4.078814e-01	4.163146e-01	G2M	0	0	0	0	0	0	0	0	0	0	0	0	0	TA1	C0	C_0_Con
Con_1_CELL3099_N4	Con	1898	1203	Con	Con_1	1.206715635	2.88562434	0.000000000	13	20	2.336967e-02	1.345431e-02	S	13	17	18	17	20	21	21	23	24	25	28	27	28	Fibroblast	C20	C_20_Con
Con_1_CELL3103_N2	Con	2108	1436	Con	Con_1	0.948316738	2.08629682	0.047415837	0	1	1.865174e-01	1.780495e-01	S	0	0	0	0	1	1	0	0	1	0	1	2	1	Olfm4+stem	C1	C_1_Con
Con_1_CELL3105_N2	Con	1594	1135	Con	Con_1	0.501567398	2.57053292	0.125391850	1	2	3.844946e-03	1.686123e-02	G2M	1	1	1	1	2	2	1	1	2	1	2	1	3	Enterocyte	C2	C_2_Con
Con_1_CELL3113_N2	Con	1238	716	Con	Con_1	1.292407108	8.23909532	0.000000000	6	9	2.915697e-01	3.347596e-01	G2M	6	8	7	3	9	8	11	10	15	12	19	12	20	TA2	C9	C_9_Con
Con_1_CELL3114_N2	Con	2255	1567	Con	Con_1	1.064301552	2.08425721	0.044345898	0	0	3.863200e-02	2.355662e-02	S	0	0	0	0	0	0	0	0	0	0	0	0	0	TA1	C0	C_0_Con
Con_1_CELL3118_N3	Con	2104	1449	Con	Con_1	0.519848771	2.26843100	0.000000000	12	12	-1.608934e-01	-1.393353e-01	G1	12	10	11	10	12	11	23	25	26	24	27	26	26	NAC	C12	C_12_Con
Con_1_CELL3123_N2	Con	1276	890	Con	Con_1	0.156739812	3.52664577	0.000000000	0	1	3.278021e-01	3.206627e-01	S	0	0	0	0	1	1	0	0	1	0	1	2	1	Olfm4+stem	C1	C_1_Con
Con_1_CELL3127_N4	Con	1496	902	Con	Con_1	0.802139037	2.60695187	0.000000000	3	4	-1.087365e-01	-7.779754e-02	G1	3	3	3	4	4	4	4	8	8	10	11	11	10	Goblet	C4	C_4_Con
Con_1_CELL3129_N5	Con	3155	1920	Con	Con_1	0.379867047	2.02595758	0.000000000	7	8	-1.299543e-01	-1.399713e-01	G1	7	7	6	8	8	7	10	11	9	11	12	13	11	Lgr5+stem	C8	C_8_Con
Con_1_CELL3131_N4	Con	3016	1771	Con	Con_1	1.226790451	2.02254642	0.000000000	3	4	-6.827552e-02	-6.311227e-02	G1	3	3	3	4	4	4	4	8	8	10	11	11	10	Goblet	C4	C_4_Con
Con_1_CELL3133_N4	Con	3003	1725	Con	Con_1	0.599400599	2.06460206	0.000000000	1	3	-9.922418e-02	-8.330944e-02	G1	1	2	2	2	3	3	3	3	4	2	9	8	4	Enterocyte	C3	C_3_Con
Con_1_CELL3138_N4	Con	1597	1145	Con	Con_1	1.126408010	3.31664581	0.000000000	2	5	-9.867078e-02	-8.826699e-02	G1	2	4	4	5	5	5	5	4	3	5	7	6	5	T	C5	C_5_Con
Con_1_CELL3140_N4	Con	3525	2197	Con	Con_1	0.424208145	2.48868778	0.000000000	0	1	8.575218e-03	2.885583e-02	G2M	0	0	0	3	1	1	2	2	1	4	1	2	1	Olfm4+stem	C1	C_1_Con
Con_1_CELL3149_N3	Con	1491	1065	Con	Con_1	1.006036217	4.02414487	0.000000000	0	1	-1.274599e-01	-1.032306e-01	G1	0	0	0	3	1	1	2	2	1	9	5	4	9	Olfm4+stem	C1	C_1_Con
Con_1_CELL3155_N3	Con	2576	1758	Con	Con_1	0.194099379	1.70807453	0.000000000	0	1	5.301539e-01	5.201090e-01	S	0	0	0	3	1	1	2	2	1	9	5	4	9	Olfm4+stem	C1	C_1_Con
Con_1_CELL3157_N3	Con	1415	991	Con	Con_1	2.895480226	2.18926554	0.000000000	1	11	9.711900e-03	1.574743e-02	G2M	0	1	12	1	11	12	8	7	16	8	8	9	8	Enterocyte	C11	C_11_Con
Con_1_CELL3159_N3	Con	2498	1334	Con	Con_1	0.680272109	2.12084834	0.000000000	3	4	-5.995199e-02	-4.360180e-02	G1	3	3	3	4	4	4	4	6	7	7	6	7	6	Goblet	C4	C_4_Con
Con_1_CELL3160_N3	Con	1544	1022	Con	Con_1	1.424870466	5.11658031	0.064766839	0	1	2.352001e-01	2.247633e-01	S	0	0	0	0	1	1	0	2	1	0	1	2	1	Olfm4+stem	C1	C_1_Con
Con_1_CELL3161_N3	Con	1864	1351	Con	Con_1	0.804289544	2.14477212	0.053619303	0	1	5.489848e-01	5.542299e-01	G2M	0	0	0	3	1	1	2	2	1	9	5	4	9	Olfm4+stem	C1	C_1_Con
Con_1_CELL3163_N5	Con	1595	1152	Con	Con_1	0.939849624	3.00751880	0.000000000	2	5	2.048583e-01	2.337520e-01	G2M	2	4	4	5	5	5	5	4	3	5	7	6	5	T	C5	C_5_Con
Con_1_CELL3165_N3	Con	2368	1530	Con	Con_1	0.971283784	2.49155405	0.042229730	0	0	3.674047e-01	3.599522e-01	S	0	0	0	0	0	0	0	0	0	0	0	2	0	TA1	C0	C_0_Con
Con_1_CELL3168_N4	Con	7741	3732	Con	Con_1	0.400413330	1.53707052	0.025833118	1	2	2.405222e-01	2.499174e-01	G2M	1	1	1	1	2	2	1	1	2	1	18	19	3	Enterocyte	C2	C_2_Con
Con_1_CELL3171_N4	Con	2122	1527	Con	Con_1	0.988700565	2.25988701	0.000000000	0	0	1.914511e-01	2.006891e-01	G2M	0	0	0	0	0	0	0	0	0	0	0	0	0	TA1	C0	C_0_Con
Con_1_CELL3173_N2	Con	2664	1854	Con	Con_1	0.412757974	1.12570356	0.000000000	0	0	3.221082e-01	3.241779e-01	G2M	0	0	0	0	0	0	0	0	0	0	0	0	0	TA1	C0	C_0_Con
Con_1_CELL3189_N3	Con	3106	2006	Con	Con_1	0.708078532	1.44834245	0.000000000	0	1	-7.985410e-02	-8.028125e-02	G1	0	0	0	0	1	1	2	2	1	9	5	4	9	Olfm4+stem	C1	C_1_Con
Con_1_CELL3191_N5	Con	2330	1244	Con	Con_1	1.372801373	3.56070356	0.000000000	2	5	-9.254658e-02	-9.664068e-02	G1	2	4	4	5	5	5	5	4	3	5	7	6	5	T	C5	C_5_Con
Con_1_CELL3193_N2	Con	2741	915	Con	Con_1	4.779277636	2.26194819	0.000000000	1	15	-8.700222e-02	-7.462953e-02	G1	1	1	1	1	15	15	15	15	20	17	18	19	17	Enterocyte	C15	C_15_Con
Con_1_CELL3194_N5	Con	1850	1076	Con	Con_1	1.081081081	2.97297297	0.000000000	0	1	1.277474e-01	1.509717e-01	G2M	0	0	0	3	1	1	2	2	1	4	1	2	1	Olfm4+stem	C1	C_1_Con
Con_1_CELL3202_N3	Con	3919	1040	Con	Con_1	0.612244898	2.06632653	0.000000000	1	15	-1.171010e-01	-1.088342e-01	G1	1	2	2	2	15	15	15	15	20	17	22	23	17	Enterocyte	C15	C_15_Con
Con_1_CELL3206_N2	Con	5878	3274	Con	Con_1	0.255145433	1.71797925	0.017009696	3	4	4.653260e-02	6.267184e-02	G2M	3	3	3	4	4	4	4	8	8	10	11	11	10	Goblet	C4	C_4_Con
Con_1_CELL3218_N3	Con	4886	2708	Con	Con_1	1.943932883	1.61653366	0.020462451	1	11	1.021590e-01	9.041923e-02	S	1	1	1	1	11	12	8	7	16	8	8	9	8	Enterocyte	C11	C_11_Con
Con_1_CELL3223_N3	Con	12115	4091	Con	Con_1	0.272322165	1.17181053	0.049513121	1	3	-1.781178e-01	-1.672788e-01	G1	1	2	2	2	3	3	3	3	4	2	9	8	4	Enterocyte	C3	C_3_Con
Con_1_CELL3228_N3	Con	1271	864	Con	Con_1	1.256873527	4.16339356	0.000000000	2	5	8.432882e-02	1.050637e-01	G2M	2	4	4	5	5	5	5	4	3	5	7	6	5	T	C5	C_5_Con
Con_1_CELL3235_N2	Con	1861	1261	Con	Con_1	0.644122383	1.77133655	0.000000000	1	2	4.722944e-02	5.179838e-02	G2M	1	1	1	1	2	2	1	1	5	1	2	1	3	Enterocyte	C2	C_2_Con
Con_1_CELL3237_N3	Con	1443	1017	Con	Con_1	1.176470588	3.66782007	0.069204152	7	8	-3.325557e-02	-1.824630e-02	G1	7	7	6	8	8	7	10	11	9	11	12	13	11	Lgr5+stem	C8	C_8_Con
Con_1_CELL3246_N2	Con	2165	1531	Con	Con_1	0.415704388	1.57043880	0.000000000	0	0	5.999548e-01	5.866757e-01	S	0	0	0	0	0	0	0	0	0	0	0	0	0	TA1	C0	C_0_Con
Con_1_CELL3248_N2	Con	1440	1155	Con	Con_1	0.415800416	2.56410256	0.000000000	0	0	-4.062938e-02	-4.529112e-02	G1	0	0	0	0	0	0	0	0	0	0	0	0	0	TA1	C0	C_0_Con
Con_1_CELL3252_N3	Con	2410	1518	Con	Con_1	0.497925311	4.35684647	0.041493776	3	4	4.509903e-03	-1.515668e-02	S	3	3	3	4	4	4	4	6	7	7	6	7	6	Goblet	C4	C_4_Con
Con_1_CELL3256_N2	Con	2649	1526	Con	Con_1	1.812004530	5.70026425	0.000000000	0	1	-9.647558e-02	-7.817813e-02	G1	0	0	0	3	1	1	2	2	1	4	1	12	1	Olfm4+stem	C1	C_1_Con
Con_1_CELL3258_N2	Con	2751	1476	Con	Con_1	0.654069767	2.21656977	0.000000000	0	1	1.133170e-01	1.183406e-01	G2M	0	0	0	3	1	1	2	2	1	4	1	2	1	Olfm4+stem	C1	C_1_Con
Con_1_CELL3263_N2	Con	2567	1834	Con	Con_1	0.389408100	1.98598131	0.000000000	0	2	2.775059e-01	2.923469e-01	G2M	0	0	1	0	2	2	0	0	5	0	0	0	3	Enterocyte	C2	C_2_Con
Con_1_CELL3264_N3	Con	1398	1051	Con	Con_1	0.858369099	3.00429185	0.000000000	0	0	7.559906e-02	7.838688e-02	G2M	0	0	0	0	0	0	0	0	0	0	0	0	0	TA1	C0	C_0_Con
Con_1_CELL3267_N5	Con	2067	1417	Con	Con_1	0.724987917	1.83663606	0.000000000	4	6	2.546667e-01	2.483808e-01	S	4	5	5	6	6	6	6	5	6	3	3	3	7	Enterocyte	C6	C_6_Con
Con_1_CELL3286_N5	Con	1757	1131	Con	Con_1	0.967007964	3.29920364	0.000000000	3	4	-5.516821e-02	-4.798382e-02	G1	3	3	3	4	4	4	4	6	7	7	6	7	6	Goblet	C4	C_4_Con
Con_1_CELL3292_N3	Con	2261	1143	Con	Con_1	0.796107917	2.12295444	0.000000000	7	8	-2.970590e-02	-6.819682e-03	G1	7	7	6	8	8	7	10	11	9	11	12	13	11	Lgr5+stem	C8	C_8_Con
Con_1_CELL3295_N6	Con	12801	2411	Con	Con_1	0.320237444	3.05397173	0.007810669	10	17	4.933408e-02	6.068865e-02	G2M	10	14	15	15	17	17	17	18	21	19	23	22	22	Paneth	C17	C_17_Con
Con_1_CELL3304_N3	Con	1308	943	Con	Con_1	1.070336391	2.67584098	0.000000000	0	0	-1.126085e-01	-9.029870e-02	G1	0	0	0	0	0	0	0	0	0	0	0	0	8	TA1	C0	C_0_Con
Con_1_CELL3305_N6	Con	2087	1362	Con	Con_1	0.478927203	1.96360153	0.000000000	1	2	-6.270695e-03	2.194920e-02	G2M	1	1	1	1	2	2	1	1	2	1	2	1	2	Enterocyte	C2	C_2_Con
Con_1_CELL3310_N3	Con	1768	832	Con	Con_1	1.356698700	2.71339740	0.056529112	1	15	-3.811217e-02	-5.105815e-02	G1	1	2	2	2	15	15	15	15	4	17	22	23	17	Enterocyte	C15	C_15_Con
Con_1_CELL3311_N3	Con	2036	1375	Con	Con_1	1.080550098	2.75049116	0.098231827	2	5	-1.493640e-01	-1.546572e-01	G1	2	4	4	5	5	5	5	4	3	5	7	6	5	T	C5	C_5_Con
Con_1_CELL3320_N2	Con	1211	829	Con	Con_1	1.402640264	2.72277228	0.000000000	0	0	4.439662e-02	3.316901e-02	S	0	0	12	0	0	0	8	7	0	8	8	9	8	TA1	C0	C_0_Con
Con_1_CELL3322_N5	Con	2193	1484	Con	Con_1	0.774840474	2.27894257	0.000000000	0	1	-1.009175e-01	-6.913425e-02	G1	0	0	0	0	1	1	2	2	1	9	5	4	9	Olfm4+stem	C1	C_1_Con
Con_1_CELL3323_N4	Con	2199	1410	Con	Con_1	0.864029104	1.90995907	0.045475216	3	4	-1.332401e-01	-9.713699e-02	G1	3	3	3	4	4	4	4	8	8	10	11	11	10	Goblet	C4	C_4_Con
Con_1_CELL3329_N4	Con	1818	1041	Con	Con_1	1.760176018	6.76567657	0.055005501	6	9	8.188643e-02	8.129525e-02	S	6	8	7	3	9	8	11	10	15	12	19	12	20	TA2	C9	C_9_Con
Con_1_CELL3338_N2	Con	1227	872	Con	Con_1	3.585982070	4.31947840	0.000000000	1	11	-1.391117e-01	-1.433474e-01	G1	0	1	12	1	11	12	8	7	16	8	8	9	8	Enterocyte	C11	C_11_Con
Con_1_CELL3347_N3	Con	10399	4856	Con	Con_1	0.086455331	0.79731028	0.000000000	2	5	1.812972e-01	1.635240e-01	S	2	4	4	5	5	5	5	4	3	5	7	6	5	T	C5	C_5_Con
Con_1_CELL3351_N5	Con	4306	2484	Con	Con_1	0.766016713	2.78551532	0.000000000	7	8	3.246987e-02	6.356100e-02	G2M	7	7	6	8	8	7	10	11	9	11	12	13	11	Lgr5+stem	C8	C_8_Con
Con_1_CELL3353_N4	Con	6602	3587	Con	Con_1	0.544794189	1.95217918	0.000000000	3	4	2.127353e-01	2.004739e-01	S	3	3	3	4	4	4	4	6	7	7	6	7	6	Goblet	C4	C_4_Con
Con_1_CELL3354_N3	Con	2484	1704	Con	Con_1	0.523349436	2.29468599	0.000000000	0	1	4.454036e-01	4.437178e-01	S	0	0	0	3	1	1	2	2	1	9	5	4	9	Olfm4+stem	C1	C_1_Con
Con_1_CELL3355_N4	Con	2182	1260	Con	Con_1	0.916170408	2.15300046	0.137425561	0	0	1.890823e-02	6.466082e-03	S	0	0	0	0	0	0	0	0	0	0	0	0	0	TA1	C0	C_0_Con
Con_1_CELL3357_N4	Con	6073	1401	Con	Con_1	0.806717155	3.19394139	0.000000000	10	17	-2.210024e-02	-1.656485e-02	G1	10	14	15	15	17	17	17	18	21	19	23	22	22	Paneth	C17	C_17_Con
Con_1_CELL3361_N2	Con	1379	1046	Con	Con_1	0.362318841	3.26086957	0.000000000	0	1	-1.168584e-01	-1.301069e-01	G1	0	0	0	3	1	1	2	2	1	9	5	4	9	Olfm4+stem	C1	C_1_Con
Con_1_CELL3369_N2	Con	1266	887	Con	Con_1	1.263823065	3.71248025	0.000000000	3	4	-3.285700e-02	-1.080951e-02	G1	3	3	3	4	4	4	4	6	7	7	6	7	6	Goblet	C4	C_4_Con
Con_1_CELL3376_N3	Con	2479	1723	Con	Con_1	0.806776926	2.82371924	0.000000000	0	1	-3.699042e-02	-6.075574e-03	G1	0	0	0	3	1	1	2	2	1	4	1	4	1	Olfm4+stem	C1	C_1_Con
Con_1_CELL3387_N2	Con	2212	1504	Con	Con_1	1.627486438	5.42495479	0.000000000	0	1	-2.515069e-02	3.909960e-03	G2M	0	0	0	3	1	1	2	2	1	4	1	12	1	Olfm4+stem	C1	C_1_Con
Con_1_CELL3388_N2	Con	1379	732	Con	Con_1	1.667875272	4.56852792	0.000000000	1	15	1.133235e-01	9.628486e-02	S	1	1	1	1	15	15	15	15	20	17	18	19	17	Enterocyte	C15	C_15_Con
Con_1_CELL3390_N2	Con	1296	956	Con	Con_1	1.077752117	3.92609700	0.076982294	2	5	-4.257473e-02	-3.686321e-02	G1	2	4	4	5	5	5	5	4	3	5	7	6	5	T	C5	C_5_Con
Con_1_CELL3394_N2	Con	1401	840	Con	Con_1	0.784593438	4.06562054	0.000000000	0	1	-7.999775e-02	-9.227534e-02	G1	0	0	0	3	1	1	2	2	1	4	1	4	1	Olfm4+stem	C1	C_1_Con
Con_1_CELL3396_N2	Con	1889	1343	Con	Con_1	0.370566437	2.22339862	0.052938062	0	0	3.293133e-01	3.276892e-01	S	0	0	0	0	0	0	0	0	0	0	0	0	0	TA1	C0	C_0_Con
Con_1_CELL3410_N3	Con	1222	808	Con	Con_1	1.309328969	3.92798691	0.000000000	0	1	3.330328e-02	2.633137e-02	S	0	0	0	0	1	1	0	0	1	0	1	2	1	Olfm4+stem	C1	C_1_Con
Con_1_CELL3412_N3	Con	1934	1393	Con	Con_1	0.310077519	2.42894057	0.103359173	0	0	2.884344e-01	2.857110e-01	S	0	0	0	0	0	0	0	0	0	0	0	0	0	TA1	C0	C_0_Con
Con_1_CELL3415_N3	Con	2097	1484	Con	Con_1	0.572246066	2.38435861	0.000000000	9	16	1.117169e-01	9.752509e-02	S	9	13	14	14	16	16	16	17	17	18	20	20	18	Macrophage	C16	C_16_Con
Con_1_CELL3418_N2	Con	2221	1287	Con	Con_1	0.945094509	8.19081908	0.000000000	6	9	1.267420e-01	1.462692e-01	G2M	6	8	7	3	9	8	11	10	15	12	19	12	20	TA2	C9	C_9_Con
Con_1_CELL3421_N2	Con	1985	1357	Con	Con_1	1.007556675	3.17380353	0.050377834	0	1	4.954550e-01	5.114589e-01	G2M	0	0	0	3	1	1	2	2	1	9	5	4	9	Olfm4+stem	C1	C_1_Con
Con_1_CELL3423_N5	Con	1538	1092	Con	Con_1	1.950585176	3.44603381	0.000000000	0	0	-5.082128e-02	-4.436630e-02	G1	0	0	0	0	0	0	2	2	0	9	5	4	8	TA1	C0	C_0_Con
Con_1_CELL3425_N4	Con	2347	1644	Con	Con_1	1.150404772	1.44865786	0.000000000	0	0	3.861413e-01	3.795843e-01	S	0	0	0	0	0	0	8	7	0	9	5	9	8	TA1	C0	C_0_Con
Con_1_CELL3427_N2	Con	1766	1281	Con	Con_1	0.509337861	3.90492360	0.000000000	0	1	2.496619e-01	2.695297e-01	G2M	0	0	0	3	1	1	2	2	1	4	1	7	1	Olfm4+stem	C1	C_1_Con
Con_1_CELL3428_N3	Con	1340	859	Con	Con_1	0.894187779	3.80029806	0.000000000	1	2	-4.412602e-02	-4.107946e-02	G1	1	1	1	1	2	2	1	1	2	1	4	5	2	Enterocyte	C2	C_2_Con
Con_1_CELL3429_N5	Con	5420	2677	Con	Con_1	1.069321534	3.04203540	0.000000000	7	8	1.117986e-01	1.135175e-01	G2M	7	7	6	8	8	7	10	11	9	11	12	13	11	Lgr5+stem	C8	C_8_Con
Con_1_CELL3433_N2	Con	1819	859	Con	Con_1	0.659340659	1.42857143	0.109890110	7	8	-8.665405e-02	-6.867270e-02	G1	7	7	6	8	8	7	10	11	9	11	12	13	11	Lgr5+stem	C8	C_8_Con
Con_1_CELL3434_N3	Con	16796	2271	Con	Con_1	0.261935945	2.22645553	0.000000000	10	17	-4.243806e-02	-4.202926e-02	G1	10	14	15	15	17	17	17	18	21	19	23	22	22	Paneth	C17	C_17_Con
Con_1_CELL3436_N2	Con	1612	996	Con	Con_1	0.682382134	2.10918114	0.000000000	0	0	3.787867e-01	3.787855e-01	S	0	0	0	0	0	0	0	0	0	0	0	0	0	TA1	C0	C_0_Con
Con_1_CELL3441_N4	Con	1990	1329	Con	Con_1	0.200904068	3.06378704	0.000000000	0	1	1.125316e-01	1.244606e-01	G2M	0	0	0	3	1	1	2	2	1	9	5	4	9	Olfm4+stem	C1	C_1_Con
Con_1_CELL3447_N3	Con	2633	1506	Con	Con_1	0.759589821	2.01291303	0.000000000	1	3	-1.602748e-01	-1.518947e-01	G1	1	1	1	1	3	3	1	1	2	1	4	5	2	Enterocyte	C3	C_3_Con
Con_1_CELL3460_N4	Con	6207	3145	Con	Con_1	0.177019633	1.22304474	0.000000000	7	8	-1.805338e-01	-1.730866e-01	G1	7	7	6	8	8	7	10	4	9	11	10	10	12	Lgr5+stem	C8	C_8_Con
Con_1_CELL3466_N2	Con	3112	1949	Con	Con_1	0.385604113	2.31362468	0.032133676	0	1	6.377597e-02	7.149959e-02	G2M	0	0	0	3	1	1	2	2	1	4	1	2	1	Olfm4+stem	C1	C_1_Con
Con_1_CELL3468_N5	Con	1441	1020	Con	Con_1	1.596113810	3.46981263	0.000000000	0	0	-3.097320e-02	-2.737836e-02	G1	0	0	12	0	0	0	8	7	0	8	8	9	8	TA1	C0	C_0_Con
Con_1_CELL3469_N3	Con	2331	1607	Con	Con_1	0.471900472	2.74560275	0.000000000	0	1	2.554324e-02	3.534959e-02	G2M	0	0	0	3	1	1	2	2	1	4	1	2	1	Olfm4+stem	C1	C_1_Con
Con_1_CELL3470_N2	Con	1912	1339	Con	Con_1	0.730688935	8.45511482	0.000000000	6	9	-4.301470e-02	-7.923326e-03	G1	6	16	7	13	9	8	11	10	19	22	21	21	19	TA2	C9	C_9_Con
Con_1_CELL3472_N4	Con	4322	2410	Con	Con_1	0.763535400	1.50393336	0.000000000	1	3	4.081080e-02	5.389340e-02	G2M	1	2	2	2	3	3	3	3	4	2	9	8	4	Enterocyte	C3	C_3_Con
Con_1_CELL3473_N3	Con	1514	1049	Con	Con_1	1.451187335	2.96833773	0.000000000	11	18	-2.248540e-02	-4.558856e-03	G1	11	15	16	16	18	18	18	19	22	20	24	24	23	EEC	C18	C_18_Con
Con_1_CELL3474_N2	Con	2096	1185	Con	Con_1	0.381679389	2.24236641	0.047709924	1	3	-9.197965e-02	-8.135737e-02	G1	1	2	2	2	3	3	3	3	4	2	9	8	4	Enterocyte	C3	C_3_Con
Con_1_CELL3477_N2	Con	4039	2518	Con	Con_1	0.272277228	1.68316832	0.024752475	3	4	5.709818e-02	5.740073e-02	G2M	3	3	3	4	4	4	4	6	7	7	6	7	6	Goblet	C4	C_4_Con
Con_1_CELL3480_N2	Con	19182	6974	Con	Con_1	0.260267555	1.81146218	0.000000000	2	5	1.342442e-01	1.298396e-01	S	2	4	4	5	5	5	7	4	11	6	14	14	12	T	C5	C_5_Con
Con_1_CELL3484_N3	Con	18626	4109	Con	Con_1	0.375677561	10.00375678	0.005366822	6	9	2.414443e-01	2.459185e-01	G2M	6	8	7	15	9	8	11	10	15	12	19	12	20	TA2	C9	C_9_Con
Con_1_CELL3485_N3	Con	3174	2036	Con	Con_1	0.756143667	2.29993699	0.000000000	0	1	1.956845e-01	1.900025e-01	S	0	0	0	0	1	1	2	2	1	0	1	2	1	Olfm4+stem	C1	C_1_Con
Con_1_CELL3492_N3	Con	1971	1231	Con	Con_1	0.811359026	2.58620690	0.050709939	7	8	-6.496673e-02	-3.215600e-02	G1	7	7	6	8	8	7	10	11	9	11	12	13	11	Lgr5+stem	C8	C_8_Con
Con_1_CELL3494_N2	Con	1299	1007	Con	Con_1	0.923787529	3.77213241	0.000000000	0	1	3.322849e-01	3.283186e-01	S	0	0	0	0	1	1	2	2	1	9	5	4	9	Olfm4+stem	C1	C_1_Con
Con_1_CELL3498_N3	Con	9674	3140	Con	Con_1	0.826702490	1.29172264	0.000000000	1	3	-1.481886e-01	-1.437738e-01	G1	1	2	2	2	3	3	3	3	4	2	9	8	4	Enterocyte	C3	C_3_Con
Con_1_CELL3510_N3	Con	1980	1301	Con	Con_1	1.060606061	3.13131313	0.000000000	0	1	-1.018415e-01	-1.007218e-01	G1	0	0	0	3	1	1	2	2	1	9	5	4	9	Olfm4+stem	C1	C_1_Con
Con_1_CELL3511_N2	Con	1526	1156	Con	Con_1	0.458415193	2.42305174	0.000000000	0	1	1.744880e-01	1.938946e-01	G2M	0	0	0	0	1	1	0	0	1	0	1	2	1	Olfm4+stem	C1	C_1_Con
Con_1_CELL3512_N3	Con	1666	786	Con	Con_1	0.539892022	2.39952010	0.000000000	7	8	-4.758813e-02	-3.276795e-02	G1	7	7	6	8	8	7	10	11	9	11	12	13	11	Lgr5+stem	C8	C_8_Con
Con_1_CELL3514_N2	Con	1758	988	Con	Con_1	1.137009665	3.24047754	0.000000000	1	2	-1.296886e-01	-1.434157e-01	G1	1	1	1	1	2	2	1	1	2	1	2	1	2	Enterocyte	C2	C_2_Con
Con_1_CELL3515_N4	Con	1732	1144	Con	Con_1	0.808314088	2.42494226	0.000000000	0	0	1.787385e-01	1.518088e-01	S	0	0	0	0	0	0	0	0	0	0	0	0	0	TA1	C0	C_0_Con
Con_1_CELL3517_N3	Con	2498	1808	Con	Con_1	0.479616307	1.63868905	0.000000000	2	5	2.119679e-01	2.167056e-01	G2M	2	4	4	5	5	5	5	4	3	5	7	6	5	T	C5	C_5_Con
Con_1_CELL3524_N5	Con	1413	768	Con	Con_1	1.556970984	3.04317056	0.000000000	0	2	8.211779e-02	9.095323e-02	G2M	0	0	1	1	2	2	0	1	5	1	0	0	3	Enterocyte	C2	C_2_Con
Con_1_CELL3525_N3	Con	1647	1231	Con	Con_1	0.849514563	2.97330097	0.000000000	0	1	7.252088e-02	6.511772e-02	S	0	0	0	0	1	1	2	2	1	9	5	4	9	Olfm4+stem	C1	C_1_Con
Con_1_CELL3530_N3	Con	3747	2140	Con	Con_1	0.693148494	1.54625433	0.000000000	7	8	-2.034630e-01	-1.950496e-01	G1	7	7	6	8	8	7	10	11	9	11	12	13	11	Lgr5+stem	C8	C_8_Con
Con_1_CELL3531_N2	Con	2509	1540	Con	Con_1	1.274900398	11.87250996	0.039840637	6	9	1.060037e-01	1.126541e-01	G2M	6	8	7	3	9	8	11	10	15	12	19	12	20	TA2	C9	C_9_Con
Con_1_CELL3536_N2	Con	1222	783	Con	Con_1	1.144726083	3.02534751	0.000000000	0	0	4.237962e-02	5.138220e-02	G2M	0	0	0	0	0	0	0	0	0	0	0	0	0	TA1	C0	C_0_Con
Con_1_CELL3537_N4	Con	2383	1268	Con	Con_1	1.258389262	8.47315436	0.041946309	2	5	5.749027e-03	-1.898413e-02	S	2	4	4	5	5	5	5	4	3	5	7	6	5	T	C5	C_5_Con
Con_1_CELL3552_N2	Con	2006	716	Con	Con_1	1.495513460	2.69192423	0.000000000	1	15	-9.705134e-02	-7.689930e-02	G1	1	2	2	2	15	15	15	15	20	17	22	23	17	Enterocyte	C15	C_15_Con
Con_1_CELL3553_N2	Con	1244	880	Con	Con_1	1.526104418	8.91566265	0.080321285	6	9	3.282412e-01	3.361900e-01	G2M	6	8	7	3	9	8	11	10	15	12	19	12	20	TA2	C9	C_9_Con
Con_1_CELL3566_N3	Con	4032	2611	Con	Con_1	0.223048327	2.15613383	0.024783147	0	1	4.502431e-01	4.723530e-01	G2M	0	0	0	3	1	1	2	2	1	9	5	4	9	Olfm4+stem	C1	C_1_Con
Con_1_CELL3567_N2	Con	2001	1343	Con	Con_1	1.949025487	3.84807596	0.000000000	0	0	-1.071020e-01	-1.050852e-01	G1	0	0	12	0	0	0	8	7	0	8	8	9	8	TA1	C0	C_0_Con
Con_1_CELL3572_N3	Con	2129	1466	Con	Con_1	0.516674495	3.14701738	0.000000000	0	1	-9.355219e-02	-9.026927e-02	G1	0	0	0	3	1	1	2	2	1	4	1	2	1	Olfm4+stem	C1	C_1_Con
Con_1_CELL3573_N4	Con	1559	1063	Con	Con_1	1.667735728	3.65618987	0.000000000	0	0	4.479856e-02	4.939212e-02	G2M	0	0	12	0	0	0	8	7	0	8	8	9	8	TA1	C0	C_0_Con
Con_1_CELL3578_N4	Con	1332	853	Con	Con_1	1.051051051	2.77777778	0.000000000	0	0	-3.309685e-02	-2.847342e-02	G1	0	0	0	0	0	0	2	2	0	9	5	4	8	TA1	C0	C_0_Con
Con_1_CELL3579_N3	Con	1898	1310	Con	Con_1	0.474183351	3.05584826	0.000000000	0	1	-1.049607e-01	-1.044780e-01	G1	0	0	0	3	1	1	2	2	1	4	1	2	1	Olfm4+stem	C1	C_1_Con
Con_1_CELL3582_N2	Con	2058	1177	Con	Con_1	0.291403594	1.89412336	0.048567266	7	8	-5.306310e-02	-3.865244e-02	G1	7	7	6	8	8	7	10	11	9	11	12	13	11	Lgr5+stem	C8	C_8_Con
Con_1_CELL3589_N5	Con	4273	2171	Con	Con_1	1.216658868	4.42208704	0.000000000	10	17	-2.625703e-02	-2.072649e-02	G1	10	14	15	15	17	17	17	18	21	19	23	22	22	Paneth	C17	C_17_Con
Con_1_CELL3592_N3	Con	1814	1166	Con	Con_1	0.330578512	1.92837466	0.000000000	0	0	2.668965e-01	2.787507e-01	G2M	0	0	0	0	0	0	0	0	5	0	0	0	0	TA1	C0	C_0_Con
Con_1_CELL3593_N2	Con	2657	1753	Con	Con_1	0.677200903	3.08502634	0.000000000	0	1	9.666124e-02	7.633251e-02	S	0	0	0	3	1	1	2	2	1	4	1	4	1	Olfm4+stem	C1	C_1_Con
Con_1_CELL3595_N3	Con	2326	1694	Con	Con_1	0.429737860	1.84787280	0.000000000	2	5	4.787683e-02	4.465632e-02	S	2	4	4	5	5	5	5	4	3	5	7	6	5	T	C5	C_5_Con
Con_1_CELL3602_N4	Con	1428	1003	Con	Con_1	0.209937019	3.42897131	0.000000000	1	2	-9.753107e-02	-9.780278e-02	G1	1	1	1	1	2	2	1	1	2	1	2	1	3	Enterocyte	C2	C_2_Con
Con_1_CELL3603_N4	Con	1963	1216	Con	Con_1	0.865580448	2.29124236	0.000000000	1	3	-1.369368e-01	-1.208560e-01	G1	1	2	2	2	3	3	3	3	2	2	4	5	2	Enterocyte	C3	C_3_Con
Con_1_CELL3604_N2	Con	1578	1161	Con	Con_1	0.506649778	2.15326156	0.000000000	1	2	-9.040303e-02	-8.052231e-02	G1	1	1	1	1	2	2	1	1	5	1	2	1	3	Enterocyte	C2	C_2_Con
Con_1_CELL3606_N3	Con	1375	872	Con	Con_1	1.017441860	2.18023256	0.000000000	7	8	-6.147476e-02	-4.418369e-02	G1	7	7	6	8	8	7	10	11	9	11	12	13	11	Lgr5+stem	C8	C_8_Con
Con_1_CELL3611_N2	Con	3040	1905	Con	Con_1	0.822097994	2.30187438	0.000000000	0	1	-1.342870e-01	-1.147862e-01	G1	0	0	0	3	1	1	2	2	1	9	5	4	9	Olfm4+stem	C1	C_1_Con
Con_1_CELL3612_N6	Con	2435	1657	Con	Con_1	0.738916256	2.75041051	0.041050903	0	1	3.872468e-01	3.842566e-01	S	0	0	0	0	1	1	2	2	1	9	5	4	9	Olfm4+stem	C1	C_1_Con
Con_1_CELL3613_N3	Con	34999	4566	Con	Con_1	0.488515598	5.62507142	0.002856816	6	9	-2.361062e-02	-1.672911e-02	G1	6	8	7	15	9	8	11	10	15	19	19	22	20	TA2	C9	C_9_Con
Con_1_CELL3616_N2	Con	1219	761	Con	Con_1	0.819000819	3.03030303	0.000000000	0	0	1.081429e-01	1.150723e-01	G2M	0	0	0	0	0	0	0	0	0	0	0	0	0	TA1	C0	C_0_Con
Con_1_CELL3626_N3	Con	1621	1094	Con	Con_1	0.123152709	3.14039409	0.061576355	7	8	-6.716065e-02	-7.568184e-02	G1	7	7	6	8	8	7	10	11	9	11	12	13	11	Lgr5+stem	C8	C_8_Con
Con_1_CELL3631_N2	Con	2683	1738	Con	Con_1	0.967261905	1.48809524	0.000000000	2	5	-9.309616e-02	-7.691610e-02	G1	2	4	4	5	5	5	5	4	3	6	10	10	12	T	C5	C_5_Con
Con_1_CELL3633_N2	Con	1465	829	Con	Con_1	1.500682128	3.47885402	0.000000000	0	0	3.852889e-02	3.958232e-02	G2M	0	0	0	0	0	0	0	0	0	0	0	0	0	TA1	C0	C_0_Con
Con_1_CELL3636_N2	Con	4776	2682	Con	Con_1	0.543478261	2.19481605	0.000000000	8	14	-1.210283e-01	-1.179509e-01	G1	8	11	13	12	14	13	13	14	14	15	15	16	16	Tuft	C14	C_14_Con
Con_1_CELL3637_N4	Con	2049	1432	Con	Con_1	0.341630063	1.90336750	0.000000000	0	0	1.830013e-01	1.657900e-01	S	0	0	0	0	0	0	0	0	0	0	0	0	0	TA1	C0	C_0_Con
Con_1_CELL3639_N4	Con	3016	1978	Con	Con_1	0.497017893	2.48508946	0.066269052	0	1	7.052858e-01	7.072124e-01	G2M	0	0	0	3	1	1	2	2	1	9	5	4	9	Olfm4+stem	C1	C_1_Con
Con_1_CELL3640_N2	Con	1339	956	Con	Con_1	0.373134328	2.98507463	0.000000000	11	18	-5.789245e-02	-6.639563e-02	G1	11	15	16	16	18	18	18	19	22	20	24	24	23	EEC	C18	C_18_Con
Con_1_CELL3641_N5	Con	2815	1458	Con	Con_1	1.776198934	3.69449378	0.000000000	1	2	-5.742293e-02	-5.701696e-02	G1	1	1	1	1	2	2	1	1	2	1	18	19	3	Enterocyte	C2	C_2_Con
Con_1_CELL3645_N5	Con	5375	2805	Con	Con_1	0.669642857	2.19494048	0.000000000	1	2	7.165098e-02	7.169542e-02	G2M	1	1	1	1	2	2	1	1	2	1	18	19	3	Enterocyte	C2	C_2_Con
Con_1_CELL3646_N4	Con	1841	1211	Con	Con_1	1.520086862	3.36590662	0.054288817	0	1	3.637752e-01	3.870765e-01	G2M	0	0	0	3	1	1	2	2	1	4	1	4	1	Olfm4+stem	C1	C_1_Con
Con_1_CELL3647_N4	Con	1914	1396	Con	Con_1	0.470219436	2.24660397	0.000000000	0	0	1.411513e-01	1.393175e-01	S	0	0	0	0	0	0	0	0	0	0	0	0	0	TA1	C0	C_0_Con
Con_1_CELL3650_N4	Con	2187	1307	Con	Con_1	1.143118427	2.60631001	0.091449474	7	8	-8.930125e-03	-4.822123e-03	G1	7	7	6	8	8	7	10	11	9	11	12	13	11	Lgr5+stem	C8	C_8_Con
Con_1_CELL3652_N3	Con	1872	1305	Con	Con_1	0.427122264	1.70848905	0.000000000	0	0	-3.046406e-02	-2.169145e-02	G1	0	0	0	0	0	0	0	0	0	0	0	0	0	TA1	C0	C_0_Con
Con_1_CELL3654_N2	Con	1232	804	Con	Con_1	0.649350649	2.59740260	0.081168831	1	3	-4.891183e-02	-3.611966e-02	G1	1	2	2	2	3	3	3	3	2	2	4	5	2	Enterocyte	C3	C_3_Con
Con_1_CELL3655_N2	Con	1548	964	Con	Con_1	1.873385013	3.81136951	0.000000000	1	3	1.958169e-03	2.052420e-02	G2M	1	2	2	2	3	3	3	3	2	2	4	5	2	Enterocyte	C3	C_3_Con
Con_1_CELL3658_N3	Con	1324	951	Con	Con_1	0.981873112	4.38066465	0.000000000	0	1	-1.934483e-02	-2.317862e-02	G1	0	0	0	3	1	1	2	2	1	4	1	2	1	Olfm4+stem	C1	C_1_Con
Con_1_CELL3663_N3	Con	2050	1318	Con	Con_1	1.463414634	4.34146341	0.048780488	3	4	-7.277383e-02	-6.103507e-02	G1	3	3	3	4	4	4	4	6	7	7	6	7	6	Goblet	C4	C_4_Con
Con_1_CELL3664_N6	Con	1891	1287	Con	Con_1	0.845219229	2.00739567	0.000000000	0	0	-1.294928e-02	1.093951e-02	G2M	0	0	0	0	0	0	0	0	0	0	0	0	0	TA1	C0	C_0_Con
Con_1_CELL3668_N3	Con	3407	1615	Con	Con_1	0.645729381	2.49486352	0.000000000	1	2	-8.141867e-02	-8.619495e-02	G1	1	1	1	1	2	2	1	1	2	1	18	19	3	Enterocyte	C2	C_2_Con
Con_1_CELL3677_N2	Con	1564	1160	Con	Con_1	1.085568327	1.85185185	0.000000000	1	2	2.591094e-05	-1.584030e-03	S	1	1	1	1	2	2	1	1	2	1	2	1	2	Enterocyte	C2	C_2_Con
Con_1_CELL3680_N5	Con	4051	2423	Con	Con_1	0.641658440	2.44323791	0.024679171	0	1	2.792718e-01	2.909878e-01	G2M	0	0	0	3	1	1	2	2	1	4	1	4	1	Olfm4+stem	C1	C_1_Con
Con_1_CELL3688_N2	Con	7451	3798	Con	Con_1	0.228065468	1.35497719	0.013415616	7	8	1.785798e-01	1.918106e-01	G2M	7	7	6	8	8	7	10	11	9	11	12	13	11	Lgr5+stem	C8	C_8_Con
Con_1_CELL3689_N2	Con	1618	1164	Con	Con_1	0.741656366	2.90482077	0.000000000	0	0	-1.183932e-02	-1.637342e-02	G1	0	0	0	0	0	0	0	0	0	0	0	2	0	TA1	C0	C_0_Con
Con_1_CELL3690_N3	Con	5919	3224	Con	Con_1	0.185842203	1.18263220	0.000000000	3	4	3.165280e-01	3.168088e-01	G2M	3	3	3	4	4	4	4	6	7	7	6	7	6	Goblet	C4	C_4_Con
Con_1_CELL3691_N3	Con	1399	1049	Con	Con_1	2.287348106	3.21658327	0.000000000	0	0	1.891084e-01	1.749158e-01	S	0	0	12	0	0	0	8	7	0	8	8	9	8	TA1	C0	C_0_Con
Con_1_CELL3692_N4	Con	4265	1990	Con	Con_1	0.984298102	1.68736817	0.000000000	1	3	-9.774734e-02	-8.325481e-02	G1	1	2	2	2	3	3	3	3	4	2	9	8	4	Enterocyte	C3	C_3_Con
Con_1_CELL3694_N2	Con	32617	6071	Con	Con_1	0.174648405	2.04062873	0.000000000	10	17	1.358174e-01	1.376303e-01	G2M	10	14	15	15	17	17	17	18	21	19	23	22	22	Paneth	C17	C_17_Con
Con_1_CELL3696_N3	Con	4768	2791	Con	Con_1	0.670718927	1.90735695	0.020959966	3	4	-1.049966e-01	-9.150033e-02	G1	3	3	3	4	4	4	4	6	7	7	6	7	6	Goblet	C4	C_4_Con
Con_1_CELL3697_N3	Con	1208	958	Con	Con_1	0.496277916	3.14309347	0.000000000	2	5	2.872851e-02	1.783903e-02	S	2	4	4	5	5	5	5	4	3	5	7	6	5	T	C5	C_5_Con
Con_1_CELL3699_N3	Con	1775	1229	Con	Con_1	2.647887324	3.77464789	0.000000000	0	0	1.333368e-01	1.264036e-01	S	0	0	12	0	0	0	8	7	0	8	8	9	8	TA1	C0	C_0_Con
Con_1_CELL3702_N4	Con	1370	882	Con	Con_1	1.386861314	6.27737226	0.000000000	0	1	1.090018e-01	1.253169e-01	G2M	0	0	0	3	1	1	2	2	1	4	1	2	1	Olfm4+stem	C1	C_1_Con
Con_1_CELL3718_N4	Con	1370	1040	Con	Con_1	0.875273523	3.42815463	0.000000000	0	0	-2.268078e-02	-2.396515e-02	G1	0	0	0	0	0	0	0	0	0	0	0	0	0	TA1	C0	C_0_Con
Con_1_CELL3721_N3	Con	1217	867	Con	Con_1	0.901639344	4.01639344	0.000000000	0	0	-4.891531e-02	-4.388506e-02	G1	0	0	0	0	0	0	0	0	0	0	0	0	0	TA1	C0	C_0_Con
Con_1_CELL3726_N2	Con	1640	1169	Con	Con_1	1.401584400	2.37659963	0.000000000	1	11	-7.714106e-02	-5.381964e-02	G1	1	1	1	1	11	12	8	7	16	8	8	9	8	Enterocyte	C11	C_11_Con
Con_1_CELL3730_N3	Con	1963	1260	Con	Con_1	1.323155216	3.66412214	0.000000000	1	2	-1.671380e-01	-1.504430e-01	G1	1	1	1	1	2	2	1	1	2	1	2	1	3	Enterocyte	C2	C_2_Con
Con_1_CELL3733_N2	Con	2345	1554	Con	Con_1	0.758213985	4.59140691	0.000000000	6	9	3.243261e-02	1.261180e-02	S	6	8	7	13	9	8	11	10	19	12	21	21	19	TA2	C9	C_9_Con
Con_1_CELL3739_N3	Con	1432	1123	Con	Con_1	0.907821229	2.37430168	0.069832402	0	0	1.376836e-01	1.273860e-01	S	0	0	0	0	0	0	2	2	0	9	5	4	8	TA1	C0	C_0_Con
Con_1_CELL3751_N2	Con	2187	1553	Con	Con_1	0.502972108	4.29812529	0.000000000	0	1	1.050161e-01	1.034437e-01	S	0	0	0	3	1	1	2	2	1	4	1	12	1	Olfm4+stem	C1	C_1_Con
Con_1_CELL3754_N5	Con	7587	4031	Con	Con_1	0.263435195	1.11959958	0.026343519	9	16	3.736199e-01	3.732559e-01	S	9	13	14	14	16	16	16	17	17	18	20	20	18	Macrophage	C16	C_16_Con
Con_1_CELL3756_N5	Con	1934	1206	Con	Con_1	0.568769390	4.29162358	0.000000000	3	4	-2.352615e-02	-2.755478e-02	G1	3	3	3	4	4	4	4	6	7	7	6	7	6	Goblet	C4	C_4_Con
Con_1_CELL3758_N4	Con	1363	981	Con	Con_1	0.879765396	3.51906158	0.000000000	0	1	1.893163e-01	1.829497e-01	S	0	0	0	0	1	1	2	2	1	9	5	4	9	Olfm4+stem	C1	C_1_Con
Con_1_CELL3759_N2	Con	1340	922	Con	Con_1	0.223713647	4.10141685	0.000000000	1	2	1.307306e-02	-4.220501e-03	S	1	1	1	1	2	2	1	1	2	1	2	1	2	Enterocyte	C2	C_2_Con
Con_1_CELL3764_N2	Con	1855	1400	Con	Con_1	0.538793103	1.77801724	0.107758621	14	22	-5.320449e-02	-6.229723e-02	G1	15	18	19	19	22	24	24	27	27	28	30	29	30	Fat	C22	C_22_Con
Con_1_CELL3774_N2	Con	1684	1259	Con	Con_1	0.118764846	2.31591449	0.000000000	0	2	2.342579e-01	2.442859e-01	G2M	0	0	1	1	2	2	0	1	5	1	0	0	3	Enterocyte	C2	C_2_Con
Con_1_CELL3776_N4	Con	1817	1145	Con	Con_1	1.045104510	3.13531353	0.000000000	1	2	-1.542154e-01	-1.432717e-01	G1	1	1	1	1	2	2	1	1	2	1	2	1	2	Enterocyte	C2	C_2_Con
Con_1_CELL3780_N4	Con	1840	1309	Con	Con_1	0.923913043	3.15217391	0.054347826	0	0	5.328038e-02	3.537493e-02	S	0	0	0	0	0	0	0	0	0	0	0	0	0	TA1	C0	C_0_Con
Con_1_CELL3784_N2	Con	1516	1079	Con	Con_1	1.120632828	5.00988794	0.000000000	0	1	-3.831855e-02	-4.187411e-02	G1	0	4	4	5	1	1	5	4	3	5	1	6	1	Olfm4+stem	C1	C_1_Con
Con_1_CELL3785_N2	Con	2109	1597	Con	Con_1	0.900047371	3.41070583	0.000000000	5	13	4.375043e-01	4.289556e-01	S	5	12	10	11	13	14	14	16	12	16	16	18	14	Fibroblast	C13	C_13_Con
Con_1_CELL3790_N2	Con	1587	1113	Con	Con_1	0.503461296	1.95091252	0.000000000	0	0	1.181540e-01	1.224406e-01	G2M	0	0	0	0	0	0	0	0	0	0	0	0	0	TA1	C0	C_0_Con
Con_1_CELL3791_N3	Con	1810	1242	Con	Con_1	0.331308669	2.09828824	0.000000000	2	5	-6.938632e-02	-5.406714e-02	G1	2	4	4	5	5	5	5	4	3	5	7	6	5	T	C5	C_5_Con
Con_1_CELL3793_N4	Con	2928	1648	Con	Con_1	0.409836066	1.74180328	0.000000000	1	3	-1.327854e-01	-1.355010e-01	G1	1	2	2	2	3	3	3	3	2	2	4	5	2	Enterocyte	C3	C_3_Con
Con_1_CELL3795_N2	Con	2026	1430	Con	Con_1	0.641658440	2.86278381	0.000000000	0	2	5.004435e-02	6.949334e-02	G2M	0	0	1	1	2	2	0	1	5	1	0	0	3	Enterocyte	C2	C_2_Con
Con_1_CELL3796_N3	Con	1393	895	Con	Con_1	1.363962670	3.01507538	0.000000000	5	10	-1.116859e-01	-1.051204e-01	G1	5	9	8	9	10	9	12	12	18	14	17	17	21	SMC	C10	C_10_Con
Con_1_CELL3799_N2	Con	5388	2559	Con	Con_1	0.835189310	1.57757981	0.000000000	1	3	-1.306897e-01	-1.218726e-01	G1	1	2	2	2	3	3	3	3	11	2	14	14	12	Enterocyte	C3	C_3_Con
Con_1_CELL3800_N3	Con	1818	1288	Con	Con_1	0.550055006	1.87018702	0.000000000	0	1	3.804613e-01	3.932349e-01	G2M	0	0	0	0	1	1	2	2	1	9	5	4	9	Olfm4+stem	C1	C_1_Con
Con_1_CELL3803_N3	Con	1389	932	Con	Con_1	2.086330935	2.58992806	0.000000000	0	0	-4.906188e-03	-1.320139e-02	G1	0	0	12	0	0	0	8	7	0	8	8	9	8	TA1	C0	C_0_Con
Con_1_CELL3805_N3	Con	2412	1638	Con	Con_1	0.580431177	2.11442786	0.082918740	0	0	1.837671e-01	1.784305e-01	S	0	0	0	0	0	0	0	0	0	0	0	0	0	TA1	C0	C_0_Con
Con_1_CELL3807_N3	Con	1300	947	Con	Con_1	1.767870869	4.38124520	0.000000000	0	1	-5.683436e-02	-5.380246e-02	G1	0	0	0	0	1	1	2	2	1	9	5	4	9	Olfm4+stem	C1	C_1_Con
Con_1_CELL3809_N3	Con	1242	905	Con	Con_1	0.643604183	2.17216412	0.000000000	1	2	-4.408338e-02	-3.702541e-02	G1	1	1	1	1	2	2	1	1	5	1	2	1	3	Enterocyte	C2	C_2_Con
Con_1_CELL3812_N3	Con	1971	1333	Con	Con_1	0.456389452	3.70182556	0.000000000	0	1	5.795816e-02	7.780258e-02	G2M	0	0	0	3	1	1	2	2	1	4	1	2	1	Olfm4+stem	C1	C_1_Con
Con_1_CELL3816_N3	Con	1393	944	Con	Con_1	0.861450108	2.65613783	0.000000000	0	1	5.321498e-02	5.873053e-02	G2M	0	0	0	0	1	1	0	0	1	0	1	2	1	Olfm4+stem	C1	C_1_Con
Con_1_CELL3821_N8	Con	2548	1427	Con	Con_1	1.923076923	3.13971743	0.000000000	1	2	-5.107973e-02	-5.458973e-02	G1	1	1	1	1	2	2	1	1	2	1	2	1	8	Enterocyte	C2	C_2_Con
Con_1_CELL3824_N2	Con	1417	1096	Con	Con_1	0.776287932	2.68172195	0.000000000	0	0	2.426875e-01	2.305839e-01	S	0	0	0	0	0	0	0	0	0	0	0	0	0	TA1	C0	C_0_Con
Con_1_CELL3826_N2	Con	1469	1028	Con	Con_1	1.698369565	3.94021739	0.067934783	0	0	2.495196e-01	2.670535e-01	G2M	0	0	12	0	0	0	8	7	0	8	8	9	8	TA1	C0	C_0_Con
Con_1_CELL3830_N3	Con	1983	968	Con	Con_1	0.504286435	1.71457388	0.000000000	4	6	-8.719391e-02	-9.027708e-02	G1	4	5	5	6	6	6	6	5	6	3	3	3	7	Enterocyte	C6	C_6_Con
Con_1_CELL3831_N3	Con	2689	1296	Con	Con_1	0.557620818	2.60223048	0.000000000	7	8	-1.083155e-01	-7.354728e-02	G1	7	7	6	8	8	7	10	11	9	11	12	13	11	Lgr5+stem	C8	C_8_Con
Con_1_CELL3832_N2	Con	1400	917	Con	Con_1	1.071428571	3.78571429	0.000000000	0	1	5.338478e-02	7.742795e-02	G2M	0	0	0	3	1	1	2	2	1	9	5	4	9	Olfm4+stem	C1	C_1_Con
Con_1_CELL3833_N3	Con	3711	1700	Con	Con_1	0.700431034	1.99353448	0.026939655	1	3	-5.407592e-02	-2.890759e-02	G1	1	1	2	1	3	3	3	1	2	1	4	5	2	Enterocyte	C3	C_3_Con
Con_1_CELL3835_N2	Con	2026	1299	Con	Con_1	0.296003947	2.66403552	0.000000000	2	5	-7.583588e-02	-7.622677e-02	G1	2	4	4	5	5	5	5	4	3	6	10	10	12	T	C5	C_5_Con
Con_1_CELL3838_N2	Con	1857	1113	Con	Con_1	0.914962325	2.69106566	0.053821313	1	2	-6.480697e-02	-6.352045e-02	G1	1	1	1	1	2	2	1	1	2	1	2	1	2	Enterocyte	C2	C_2_Con
Con_1_CELL3840_N3	Con	3964	2366	Con	Con_1	0.479313824	1.28657921	0.000000000	1	2	-1.006986e-01	-8.487050e-02	G1	1	1	1	1	2	2	1	1	2	1	2	1	2	Enterocyte	C2	C_2_Con
Con_1_CELL3842_N3	Con	2104	1351	Con	Con_1	1.185958254	4.12713472	0.000000000	8	14	-5.703582e-03	8.114506e-03	G2M	8	11	13	12	14	13	13	14	14	15	15	16	16	Tuft	C14	C_14_Con
Con_1_CELL3855_N3	Con	3340	1733	Con	Con_1	0.748502994	1.49700599	0.000000000	1	3	-6.300646e-02	-4.007832e-02	G1	1	2	2	2	3	3	3	3	4	2	9	8	4	Enterocyte	C3	C_3_Con
Con_1_CELL3857_N3	Con	1473	1071	Con	Con_1	0.542740841	2.91723202	0.000000000	0	0	2.690591e-02	3.009892e-02	G2M	0	0	0	0	0	0	0	0	0	0	0	0	0	TA1	C0	C_0_Con
Con_1_CELL3860_N2	Con	2064	1473	Con	Con_1	0.339147287	2.42248062	0.000000000	0	1	4.940211e-01	5.022712e-01	G2M	0	0	0	3	1	1	2	2	1	9	5	4	9	Olfm4+stem	C1	C_1_Con
Con_1_CELL3870_N3	Con	1409	1020	Con	Con_1	1.133947555	2.40963855	0.000000000	0	0	4.294078e-01	4.208635e-01	S	0	0	0	0	0	0	0	0	0	0	0	0	0	TA1	C0	C_0_Con
Con_1_CELL3873_N2	Con	2621	1499	Con	Con_1	0.419527079	2.17391304	0.076277651	0	1	1.731448e-01	1.521887e-01	S	0	0	0	0	1	1	0	0	5	0	0	2	1	Olfm4+stem	C1	C_1_Con
Con_1_CELL3875_N5	Con	2908	1863	Con	Con_1	0.927516317	3.09172106	0.000000000	0	1	2.080490e-01	2.134082e-01	G2M	0	0	0	3	1	1	2	2	1	4	1	2	1	Olfm4+stem	C1	C_1_Con
Con_1_CELL3878_N3	Con	4628	2931	Con	Con_1	0.302375810	2.05183585	0.043196544	2	5	-1.034475e-01	-1.114927e-01	G1	2	4	4	5	5	5	5	4	3	5	7	6	5	T	C5	C_5_Con
Con_1_CELL3879_N5	Con	27874	7427	Con	Con_1	0.307879569	1.17781835	0.014319980	2	5	2.433688e-01	2.391454e-01	S	2	4	4	5	5	5	7	4	11	6	14	14	12	T	C5	C_5_Con
Con_1_CELL3889_N3	Con	7477	2967	Con	Con_1	0.360962567	1.17647059	0.000000000	0	1	-1.228005e-01	-1.226641e-01	G1	0	0	0	3	1	1	2	2	1	9	5	4	9	Olfm4+stem	C1	C_1_Con
Con_1_CELL3890_N3	Con	3099	1854	Con	Con_1	0.354724282	2.16059336	0.032247662	3	4	-1.123986e-01	-8.418750e-02	G1	3	3	3	4	4	4	4	8	8	10	11	11	10	Goblet	C4	C_4_Con
Con_1_CELL3892_N3	Con	6556	3303	Con	Con_1	0.381097561	1.02134146	0.045731707	3	4	-1.998436e-01	-1.923680e-01	G1	3	3	3	4	4	4	4	8	8	10	11	11	10	Goblet	C4	C_4_Con
Con_1_CELL3895_N4	Con	1664	1020	Con	Con_1	0.841346154	2.82451923	0.000000000	0	1	-3.509356e-04	1.494803e-02	G2M	0	0	0	0	1	1	0	0	1	0	1	2	1	Olfm4+stem	C1	C_1_Con
Con_1_CELL3897_N2	Con	2970	1068	Con	Con_1	1.070234114	4.08026756	0.000000000	10	17	1.093271e-02	1.853845e-02	G2M	10	14	15	15	17	17	17	18	21	19	23	22	22	Paneth	C17	C_17_Con
Con_1_CELL3898_N3	Con	3232	1809	Con	Con_1	0.803957947	1.82436611	0.000000000	3	4	-1.229672e-01	-1.164591e-01	G1	3	3	3	4	4	4	4	8	8	10	11	11	10	Goblet	C4	C_4_Con
Con_1_CELL3900_N3	Con	1661	1044	Con	Con_1	0.301023480	2.40818784	0.000000000	1	3	-6.884393e-02	-5.293238e-02	G1	1	1	2	1	3	3	3	1	2	1	4	5	2	Enterocyte	C3	C_3_Con
Con_1_CELL3906_N3	Con	1284	635	Con	Con_1	2.021772939	4.66562986	0.000000000	0	1	4.095357e-02	4.924459e-02	G2M	0	0	0	3	1	1	11	2	1	4	1	2	1	Olfm4+stem	C1	C_1_Con
Con_1_CELL3908_N2	Con	2284	1482	Con	Con_1	0.699912511	2.75590551	0.000000000	0	1	2.537432e-01	2.770928e-01	G2M	0	0	0	3	1	1	2	2	1	4	1	2	1	Olfm4+stem	C1	C_1_Con
Con_1_CELL3909_N4	Con	5499	2670	Con	Con_1	0.763636364	1.05454545	0.036363636	1	3	-8.780282e-03	4.381148e-03	G2M	1	2	2	2	3	3	3	3	4	2	9	8	4	Enterocyte	C3	C_3_Con
Con_1_CELL3912_N2	Con	2730	1677	Con	Con_1	0.439399487	2.30684731	0.000000000	0	1	-6.959446e-02	-5.245710e-02	G1	0	0	0	3	1	1	2	2	1	4	1	2	1	Olfm4+stem	C1	C_1_Con
Con_1_CELL3915_N2	Con	1371	1002	Con	Con_1	0.875273523	2.40700219	0.000000000	0	0	2.750820e-01	2.785724e-01	G2M	0	0	0	0	0	0	2	2	0	9	5	4	8	TA1	C0	C_0_Con
Con_1_CELL3918_N2	Con	1620	1193	Con	Con_1	0.554870530	2.15782984	0.000000000	5	10	-9.941755e-02	-1.046379e-01	G1	5	9	8	9	10	9	12	12	18	14	17	17	21	SMC	C10	C_10_Con
Con_1_CELL3920_N2	Con	1491	902	Con	Con_1	0.603217158	2.74798928	0.000000000	0	0	-1.127203e-01	-8.068426e-02	G1	0	0	0	0	0	0	0	0	0	0	0	0	0	TA1	C0	C_0_Con
Con_1_CELL3922_N3	Con	2039	1398	Con	Con_1	1.471309465	2.10887690	0.000000000	0	0	2.311946e-02	4.056411e-02	G2M	0	0	0	0	0	0	8	7	0	9	5	4	8	TA1	C0	C_0_Con
Con_1_CELL3928_N2	Con	1391	975	Con	Con_1	0.503235083	2.73184759	0.000000000	0	2	-7.507634e-02	-4.904393e-02	G1	0	0	1	1	2	2	0	1	5	1	0	0	3	Enterocyte	C2	C_2_Con
Con_1_CELL3935_N4	Con	5495	2196	Con	Con_1	2.128820961	2.07423581	0.018195051	3	4	-4.215210e-02	-2.834544e-02	G1	3	3	3	4	4	4	4	8	8	10	11	11	10	Goblet	C4	C_4_Con
Con_1_CELL3936_N3	Con	1676	1094	Con	Con_1	0.952948183	2.26325194	0.000000000	2	7	6.354788e-02	6.171811e-02	S	2	6	4	7	7	10	9	9	10	13	13	15	5	B	C7	C_7_Con
Con_1_CELL3940_N4	Con	1831	1244	Con	Con_1	0.709994539	2.34844347	0.000000000	0	1	5.769410e-01	5.851278e-01	G2M	0	0	0	0	1	1	2	0	1	0	1	2	1	Olfm4+stem	C1	C_1_Con
Con_1_CELL3942_N2	Con	2170	1540	Con	Con_1	0.230202578	3.95948435	0.000000000	0	1	5.162611e-01	5.299732e-01	G2M	0	0	0	3	1	1	2	2	1	4	1	12	1	Olfm4+stem	C1	C_1_Con
Con_1_CELL3943_N3	Con	1882	1160	Con	Con_1	0.531349628	2.44420829	0.000000000	3	4	-4.283245e-02	-4.825533e-02	G1	3	3	3	4	4	4	4	8	8	10	11	11	10	Goblet	C4	C_4_Con
Con_1_CELL3956_N2	Con	1641	1121	Con	Con_1	1.644336175	3.53227771	0.000000000	0	0	-1.248636e-01	-1.403540e-01	G1	0	0	0	0	0	0	2	2	0	9	5	4	8	TA1	C0	C_0_Con
Con_1_CELL3961_N4	Con	1228	835	Con	Con_1	1.221498371	3.82736156	0.000000000	0	1	-2.201816e-02	8.269795e-03	G2M	0	0	0	0	1	1	2	2	0	4	1	2	1	Olfm4+stem	C1	C_1_Con
Con_1_CELL3965_N4	Con	1671	1141	Con	Con_1	1.077199282	3.11190904	0.000000000	0	0	1.851315e-02	2.350628e-02	G2M	0	0	0	0	0	0	0	0	0	0	0	0	0	TA1	C0	C_0_Con
Con_1_CELL3974_N3	Con	2468	1674	Con	Con_1	0.607533414	2.26812475	0.000000000	9	16	-1.731583e-02	-2.098129e-02	G1	9	13	14	14	16	16	16	17	17	18	20	20	18	Macrophage	C16	C_16_Con
Con_1_CELL3981_N3	Con	2626	1742	Con	Con_1	0.723533892	3.54150800	0.000000000	0	1	-1.011027e-01	-1.182625e-01	G1	0	0	0	3	1	1	2	2	1	4	1	4	1	Olfm4+stem	C1	C_1_Con
Con_1_CELL3982_N2	Con	1420	828	Con	Con_1	1.126760563	2.53521127	0.000000000	1	3	-5.133628e-02	-3.967616e-02	G1	1	2	2	2	3	3	3	3	2	2	4	5	2	Enterocyte	C3	C_3_Con
Con_1_CELL3983_N2	Con	1353	1000	Con	Con_1	0.443131462	3.02806499	0.000000000	9	16	-1.110953e-01	-1.133993e-01	G1	9	13	14	14	16	16	16	17	17	18	20	20	18	Macrophage	C16	C_16_Con
Con_1_CELL3989_N2	Con	3169	1703	Con	Con_1	1.041009464	2.93375394	0.000000000	0	1	6.768781e-02	5.634432e-02	S	0	0	0	3	1	1	2	2	1	4	1	2	1	Olfm4+stem	C1	C_1_Con
Con_1_CELL3997_N2	Con	2179	1493	Con	Con_1	0.688389169	2.01927490	0.000000000	0	0	5.796190e-02	4.961618e-02	S	0	0	0	0	0	0	0	0	0	0	0	0	0	TA1	C0	C_0_Con
Con_1_CELL3998_N4	Con	1364	956	Con	Con_1	0.366300366	1.53846154	0.000000000	1	3	-2.416141e-02	-7.254492e-03	G1	1	2	2	2	3	3	3	3	2	2	4	5	2	Enterocyte	C3	C_3_Con
Con_1_CELL4000_N3	Con	1440	1076	Con	Con_1	1.249132547	3.26162387	0.000000000	0	0	1.568042e-01	1.433689e-01	S	0	0	0	0	0	0	0	0	0	0	0	0	0	TA1	C0	C_0_Con
Con_1_CELL4004_N3	Con	1486	885	Con	Con_1	1.345895020	4.37415882	0.067294751	0	1	2.497997e-01	2.458252e-01	S	0	0	0	3	1	1	2	2	1	9	5	4	9	Olfm4+stem	C1	C_1_Con
Con_1_CELL4009_N2	Con	1600	1161	Con	Con_1	0.812500000	3.87500000	0.000000000	0	1	-9.322171e-02	-8.905840e-02	G1	0	0	0	3	1	1	2	2	1	9	5	2	9	Olfm4+stem	C1	C_1_Con
Con_1_CELL4013_N3	Con	2071	1297	Con	Con_1	0.386100386	2.17181467	0.048262548	1	3	-1.353628e-01	-1.360404e-01	G1	1	1	2	1	3	3	1	1	2	1	4	5	2	Enterocyte	C3	C_3_Con
Con_1_CELL4014_N2	Con	3301	2205	Con	Con_1	0.514372163	1.78517398	0.000000000	2	7	2.307050e-02	3.641650e-02	G2M	2	6	9	7	7	10	9	9	10	13	13	15	13	B	C7	C_7_Con
Con_1_CELL4023_N9	Con	4980	2781	Con	Con_1	0.601805416	2.02607823	0.000000000	0	1	2.543952e-01	2.633600e-01	G2M	0	0	0	3	1	1	2	2	1	4	1	2	1	Olfm4+stem	C1	C_1_Con
Con_1_CELL4026_N3	Con	1366	935	Con	Con_1	0.146412884	3.36749634	0.000000000	0	1	2.846834e-01	2.817141e-01	S	0	0	0	0	1	1	2	0	1	4	1	2	1	Olfm4+stem	C1	C_1_Con
Con_1_CELL4029_N4	Con	3660	1728	Con	Con_1	0.709994539	1.74767886	0.027307482	7	8	-7.247982e-02	-5.636039e-02	G1	7	7	6	8	8	7	10	11	9	11	12	13	11	Lgr5+stem	C8	C_8_Con
Con_1_CELL4031_N3	Con	1435	1126	Con	Con_1	1.184668990	4.73867596	0.000000000	0	1	-1.845148e-02	-1.446568e-02	G1	0	0	0	3	1	1	2	2	1	4	1	2	1	Olfm4+stem	C1	C_1_Con
Con_1_CELL4035_N3	Con	1553	1182	Con	Con_1	0.707850708	2.63835264	0.000000000	0	0	7.555178e-02	7.602771e-02	G2M	0	0	0	0	0	0	0	0	0	9	5	4	9	TA1	C0	C_0_Con
Con_1_CELL4040_N4	Con	1327	935	Con	Con_1	0.753579503	3.69253956	0.000000000	0	1	-1.626505e-02	-5.826203e-03	G1	0	0	0	3	1	1	2	2	1	4	1	4	1	Olfm4+stem	C1	C_1_Con
Con_1_CELL4045_N3	Con	1402	832	Con	Con_1	0.783475783	2.13675214	0.000000000	4	6	-3.607643e-02	-3.741384e-02	G1	4	5	5	6	6	6	6	5	6	3	3	3	7	Enterocyte	C6	C_6_Con
Con_1_CELL4048_N3	Con	2004	1303	Con	Con_1	0.548628429	2.49376559	0.099750623	0	1	1.195430e-01	1.078417e-01	S	0	0	0	0	1	1	0	0	1	0	1	2	1	Olfm4+stem	C1	C_1_Con
Con_1_CELL4050_N4	Con	1242	882	Con	Con_1	1.127214171	3.38164251	0.000000000	0	0	1.046028e-01	1.043275e-01	S	0	0	0	0	0	0	0	0	0	0	0	0	8	TA1	C0	C_0_Con
Con_1_CELL4057_N3	Con	2258	1320	Con	Con_1	1.151461470	2.39149690	0.044286980	1	3	-1.601796e-01	-1.479249e-01	G1	1	1	1	1	3	3	1	1	2	2	4	5	2	Enterocyte	C3	C_3_Con
Con_1_CELL4061_N3	Con	1686	1028	Con	Con_1	2.010644589	2.24719101	0.000000000	4	6	-5.358926e-02	-1.740232e-02	G1	4	5	5	6	6	6	6	5	6	3	3	3	4	Enterocyte	C6	C_6_Con
Con_1_CELL4062_N2	Con	1988	1266	Con	Con_1	0.904977376	2.91603821	0.000000000	0	1	2.760248e-02	1.725883e-02	S	0	0	0	3	1	1	2	2	1	4	1	2	1	Olfm4+stem	C1	C_1_Con
Con_1_CELL4066_N4	Con	2209	1379	Con	Con_1	0.995024876	1.85436454	0.000000000	1	2	3.654566e-02	2.884714e-02	S	1	1	1	1	2	2	1	1	5	1	2	1	3	Enterocyte	C2	C_2_Con
Con_1_CELL4069_N4	Con	2220	1572	Con	Con_1	0.720396218	1.93606484	0.000000000	0	0	2.123049e-01	1.954946e-01	S	0	0	0	0	0	0	0	0	0	0	0	0	0	TA1	C0	C_0_Con
Con_1_CELL4071_N2	Con	2551	1055	Con	Con_1	0.431203450	1.76401411	0.000000000	1	15	-8.485737e-02	-5.329813e-02	G1	1	2	2	2	15	15	15	15	4	17	22	23	17	Enterocyte	C15	C_15_Con
Con_1_CELL4073_N4	Con	4156	2065	Con	Con_1	0.817700818	1.37085137	0.000000000	1	3	-2.107590e-01	-2.004515e-01	G1	1	2	2	2	3	3	3	3	4	2	9	8	4	Enterocyte	C3	C_3_Con
Con_1_CELL4076_N3	Con	1221	831	Con	Con_1	1.063829787	2.45499182	0.000000000	4	6	-3.028777e-02	-2.791434e-02	G1	4	5	5	6	6	6	6	5	6	3	3	3	4	Enterocyte	C6	C_6_Con
Con_1_CELL4081_N2	Con	2157	796	Con	Con_1	1.668211307	2.96570899	0.000000000	1	15	-1.050674e-01	-1.107146e-01	G1	1	1	1	1	15	15	15	15	20	17	18	19	17	Enterocyte	C15	C_15_Con
Con_1_CELL4082_N2	Con	1210	785	Con	Con_1	0.826446281	5.45454545	0.000000000	0	1	1.098551e-01	1.358078e-01	G2M	0	0	0	3	1	1	2	2	1	4	1	12	1	Olfm4+stem	C1	C_1_Con
Con_1_CELL4084_N5	Con	2131	1277	Con	Con_1	0.797747536	2.06475833	0.046926326	3	4	-7.730599e-02	-5.323635e-02	G1	3	3	3	4	4	4	4	8	8	10	11	11	10	Goblet	C4	C_4_Con
Con_1_CELL4088_N3	Con	1905	1206	Con	Con_1	0.629921260	2.15223097	0.052493438	3	4	-2.058026e-02	-2.741826e-02	G1	3	3	3	4	4	4	4	8	8	10	11	11	10	Goblet	C4	C_4_Con
Con_1_CELL4092_N3	Con	1481	841	Con	Con_1	1.823092505	2.56583390	0.000000000	0	0	1.233963e-01	1.387081e-01	G2M	0	1	1	1	0	0	8	1	5	8	0	0	8	TA1	C0	C_0_Con
Con_1_CELL4104_N4	Con	2332	1598	Con	Con_1	1.286449400	6.17495712	0.000000000	6	9	2.629231e-01	2.504291e-01	S	6	8	7	3	9	8	11	10	15	12	19	12	20	TA2	C9	C_9_Con
Con_1_CELL4106_N3	Con	1516	1078	Con	Con_1	1.253298153	4.41952507	0.065963061	0	1	2.613921e-01	2.592726e-01	S	0	0	0	3	1	1	2	2	1	4	1	12	1	Olfm4+stem	C1	C_1_Con
Con_1_CELL4113_N2	Con	1324	985	Con	Con_1	1.057401813	4.45619335	0.000000000	0	1	4.656583e-01	4.783446e-01	G2M	0	0	0	3	1	1	2	2	1	9	5	4	9	Olfm4+stem	C1	C_1_Con
Con_1_CELL4119_N2	Con	2174	1487	Con	Con_1	0.551470588	2.29779412	0.045955882	7	8	-9.907948e-02	-8.943974e-02	G1	7	7	6	8	8	7	10	4	9	11	10	10	12	Lgr5+stem	C8	C_8_Con
Con_1_CELL4121_N5	Con	1303	900	Con	Con_1	1.992337165	4.13793103	0.000000000	6	19	-2.451095e-02	-2.302608e-02	G1	6	16	17	13	19	20	20	21	23	22	26	25	25	Endothelial	C19	C_19_Con
Con_1_CELL4124_N3	Con	4234	2559	Con	Con_1	1.268498943	3.10077519	0.000000000	12	12	2.297733e-01	2.153666e-01	S	12	10	11	10	12	11	7	13	13	24	27	26	26	NAC	C12	C_12_Con
Con_1_CELL4126_N2	Con	2792	1907	Con	Con_1	0.573065903	1.64756447	0.000000000	2	5	-7.917730e-02	-7.069318e-02	G1	2	4	4	5	5	5	5	4	3	5	7	6	5	T	C5	C_5_Con
Con_1_CELL4130_N6	Con	1623	1040	Con	Con_1	0.859950860	3.93120393	0.000000000	9	21	-1.163691e-01	-9.033296e-02	G1	9	13	14	18	21	23	25	26	28	27	31	30	31	Neutrophil	C21	C_21_Con
Con_1_CELL4136_N4	Con	2369	1436	Con	Con_1	0.379907134	1.39299282	0.000000000	7	8	-8.567206e-02	-6.824154e-02	G1	7	7	6	8	8	7	10	11	9	11	12	13	11	Lgr5+stem	C8	C_8_Con
Con_1_CELL4139_N2	Con	2311	1638	Con	Con_1	0.865051903	3.54671280	0.043252595	0	1	1.412162e-01	1.593471e-01	G2M	0	0	0	3	1	1	2	2	1	4	1	2	1	Olfm4+stem	C1	C_1_Con
Con_1_CELL4141_N2	Con	5162	1348	Con	Con_1	0.813638125	0.96861682	0.000000000	1	15	-1.036067e-01	-9.185576e-02	G1	1	2	2	2	15	15	15	15	4	17	22	23	17	Enterocyte	C15	C_15_Con
Con_1_CELL4142_N2	Con	1584	1185	Con	Con_1	0.568181818	2.33585859	0.000000000	0	0	2.579804e-01	2.367401e-01	S	0	0	0	0	0	0	0	0	0	0	0	0	0	TA1	C0	C_0_Con
Con_1_CELL4143_N3	Con	3676	2378	Con	Con_1	0.652173913	1.52173913	0.027173913	6	19	-3.565596e-02	-4.904361e-02	G1	6	16	17	13	19	20	20	21	23	22	26	25	25	Endothelial	C19	C_19_Con
Con_1_CELL4145_N6	Con	2266	1545	Con	Con_1	0.838481906	1.89761695	0.000000000	0	0	3.467895e-01	3.260616e-01	S	0	0	0	0	0	0	0	0	0	0	0	0	0	TA1	C0	C_0_Con
Con_1_CELL4147_N3	Con	1630	1110	Con	Con_1	0.551808706	3.92397302	0.000000000	0	1	-1.146967e-01	-1.328149e-01	G1	0	0	0	3	1	1	2	2	1	4	1	12	1	Olfm4+stem	C1	C_1_Con
Con_1_CELL4149_N2	Con	9281	1482	Con	Con_1	0.409350426	2.42378541	0.000000000	10	17	-8.020514e-02	-6.858888e-02	G1	10	14	15	15	17	17	17	18	21	19	23	22	22	Paneth	C17	C_17_Con
Con_1_CELL4150_N2	Con	1320	934	Con	Con_1	1.287878788	2.50000000	0.075757576	0	2	-8.971141e-02	-9.695730e-02	G1	0	0	1	1	2	2	0	1	5	1	0	0	3	Enterocyte	C2	C_2_Con
Con_1_CELL4153_N3	Con	1824	1292	Con	Con_1	0.328767123	2.68493151	0.054794521	0	1	4.350714e-01	4.248414e-01	S	0	0	0	3	1	1	2	2	1	4	1	2	1	Olfm4+stem	C1	C_1_Con
Con_1_CELL4155_N3	Con	1901	1203	Con	Con_1	0.789058390	1.94634403	0.000000000	1	2	-1.077374e-01	-1.028761e-01	G1	1	1	1	1	2	2	1	1	2	1	2	1	2	Enterocyte	C2	C_2_Con
Con_1_CELL4157_N2	Con	1342	1022	Con	Con_1	0.521221147	2.82948622	0.000000000	11	18	1.134417e-01	1.200820e-01	G2M	11	15	16	16	18	18	18	19	22	20	24	24	23	EEC	C18	C_18_Con
Con_1_CELL4158_N4	Con	2552	1762	Con	Con_1	0.939334638	3.20939335	0.000000000	2	5	1.326119e-01	1.314070e-01	S	2	4	4	5	5	5	5	4	3	5	7	6	5	T	C5	C_5_Con
Con_1_CELL4160_N2	Con	1376	1043	Con	Con_1	0.798838054	2.46913580	0.000000000	0	0	2.162578e-02	-3.287859e-03	S	0	0	0	0	0	0	0	0	0	0	0	0	0	TA1	C0	C_0_Con
Con_1_CELL4161_N4	Con	3381	2086	Con	Con_1	0.856467809	2.62847017	0.029533373	0	5	4.880419e-01	4.869741e-01	S	0	4	4	5	5	5	5	4	3	5	7	6	5	T	C5	C_5_Con
Con_1_CELL4162_N4	Con	3123	1869	Con	Con_1	0.927703135	3.32693538	0.000000000	0	1	-4.804674e-02	-5.142790e-02	G1	0	0	0	3	1	1	2	2	1	9	5	4	9	Olfm4+stem	C1	C_1_Con
Con_1_CELL4165_N3	Con	1679	1044	Con	Con_1	1.249256395	4.16418798	0.000000000	3	4	1.775572e-01	1.937696e-01	G2M	3	3	3	4	4	4	4	6	7	7	6	7	6	Goblet	C4	C_4_Con
Con_1_CELL4166_N2	Con	3774	1538	Con	Con_1	0.715421304	1.85479597	0.000000000	1	3	-1.230365e-01	-1.008430e-01	G1	1	2	2	2	3	3	3	3	4	2	9	8	4	Enterocyte	C3	C_3_Con
Con_1_CELL4170_N2	Con	1528	1033	Con	Con_1	0.457516340	2.87581699	0.000000000	0	0	2.820598e-01	2.728270e-01	S	0	0	0	0	0	0	0	0	0	0	0	0	0	TA1	C0	C_0_Con
Con_1_CELL4174_N2	Con	8447	1960	Con	Con_1	1.065214818	2.17777252	0.011835720	1	15	-9.680322e-02	-7.253270e-02	G1	1	2	2	2	15	15	15	15	20	17	22	23	17	Enterocyte	C15	C_15_Con
Con_1_CELL4180_N6	Con	2822	1835	Con	Con_1	1.381509033	3.47148424	0.000000000	1	2	-9.768117e-03	-1.116628e-02	G1	1	1	1	1	2	2	1	1	2	1	18	19	3	Enterocyte	C2	C_2_Con
Con_1_CELL4183_N4	Con	2606	1637	Con	Con_1	1.073619632	1.72546012	0.000000000	5	10	-1.899261e-01	-1.722023e-01	G1	5	9	8	9	10	9	12	12	18	14	17	17	21	SMC	C10	C_10_Con
Con_1_CELL4184_N3	Con	16989	2689	Con	Con_1	0.358992467	3.64877589	0.005885122	10	17	-3.360270e-02	-2.514199e-02	G1	10	14	15	15	17	17	17	18	21	19	23	22	22	Paneth	C17	C_17_Con
Con_1_CELL4187_N4	Con	2394	1233	Con	Con_1	1.210855950	3.79958246	0.041753653	10	17	-3.008447e-02	-2.252912e-02	G1	10	14	15	15	17	17	17	18	21	19	23	22	22	Paneth	C17	C_17_Con
Con_1_CELL4192_N5	Con	5121	2955	Con	Con_1	0.253708041	1.34660422	0.019516003	1	2	4.059138e-01	3.868914e-01	S	1	1	1	1	2	2	1	1	5	1	2	1	3	Enterocyte	C2	C_2_Con
Con_1_CELL4193_N3	Con	1529	844	Con	Con_1	0.653167864	2.74330503	0.000000000	1	2	-8.109782e-02	-7.476451e-02	G1	1	1	1	1	2	2	1	1	2	1	4	5	2	Enterocyte	C2	C_2_Con
Con_1_CELL4194_N2	Con	2141	1435	Con	Con_1	0.280242877	2.19523587	0.000000000	0	1	3.661196e-01	3.724462e-01	G2M	0	0	0	0	1	1	0	0	1	0	1	2	1	Olfm4+stem	C1	C_1_Con
Con_1_CELL4198_N4	Con	1640	1119	Con	Con_1	1.035953687	2.86410725	0.000000000	2	5	-9.119040e-02	-7.897638e-02	G1	2	4	4	5	5	5	5	4	3	5	7	6	5	T	C5	C_5_Con
Con_1_CELL4199_N4	Con	2285	1316	Con	Con_1	0.919037199	2.36323851	0.000000000	0	1	9.281664e-02	1.056308e-01	G2M	0	0	0	0	1	1	2	2	1	4	1	2	1	Olfm4+stem	C1	C_1_Con
Con_1_CELL4203_N3	Con	2694	821	Con	Con_1	2.301410542	1.67037862	0.000000000	1	15	-2.928997e-02	-2.246224e-02	G1	1	2	2	2	15	15	15	15	20	17	22	23	17	Enterocyte	C15	C_15_Con
Con_1_CELL4204_N3	Con	1558	1113	Con	Con_1	0.512491992	2.75464446	0.000000000	5	13	-5.205581e-02	-4.310865e-02	G1	5	12	10	11	13	14	14	16	12	16	16	18	27	Fibroblast	C13	C_13_Con
Con_1_CELL4205_N5	Con	2057	1039	Con	Con_1	1.069518717	2.81964025	0.000000000	7	8	-5.397997e-03	-3.420050e-02	G1	7	7	6	8	8	7	10	11	9	11	12	13	11	Lgr5+stem	C8	C_8_Con
Con_1_CELL4206_N2	Con	3185	1911	Con	Con_1	0.251177394	2.98273155	0.031397174	0	1	-9.220192e-02	-9.801555e-02	G1	0	0	0	3	1	1	2	2	1	4	1	2	1	Olfm4+stem	C1	C_1_Con
Con_1_CELL4210_N3	Con	1486	1100	Con	Con_1	0.672947510	3.23014805	0.000000000	0	0	4.544645e-01	4.408891e-01	S	0	0	0	0	0	0	0	0	0	0	0	0	0	TA1	C0	C_0_Con
Con_1_CELL4211_N3	Con	1225	884	Con	Con_1	2.202283850	4.81239804	0.000000000	3	4	-1.543420e-01	-1.450537e-01	G1	3	3	3	4	4	4	4	6	7	7	6	7	6	Goblet	C4	C_4_Con
Con_1_CELL4218_N2	Con	1837	1350	Con	Con_1	0.762112139	2.39520958	0.000000000	0	0	4.986602e-02	4.662959e-02	S	0	0	0	0	0	0	0	0	0	0	0	2	0	TA1	C0	C_0_Con
Con_1_CELL4223_N5	Con	3439	1456	Con	Con_1	0.638977636	2.67208830	0.000000000	8	14	2.714706e-02	1.172264e-02	S	8	11	13	12	14	13	13	14	14	15	15	16	16	Tuft	C14	C_14_Con
Con_1_CELL4226_N3	Con	2374	1616	Con	Con_1	0.842105263	2.10526316	0.084210526	0	0	1.769855e-01	1.979171e-01	G2M	0	0	0	0	0	0	0	0	0	0	0	0	0	TA1	C0	C_0_Con
Con_1_CELL4230_N5	Con	1449	1107	Con	Con_1	1.725327812	2.41545894	0.000000000	0	0	2.104790e-01	1.991159e-01	S	0	0	12	0	0	0	8	7	0	8	8	9	8	TA1	C0	C_0_Con
Con_1_CELL4241_N2	Con	1488	1148	Con	Con_1	0.604432505	4.29818670	0.000000000	0	1	3.283418e-01	3.162675e-01	S	0	0	0	3	1	1	2	2	1	4	1	2	1	Olfm4+stem	C1	C_1_Con
Con_1_CELL4245_N3	Con	1233	717	Con	Con_1	0.648824006	3.89294404	0.000000000	7	8	-6.558394e-02	-5.610165e-02	G1	7	7	6	8	8	7	10	11	9	11	12	13	11	Lgr5+stem	C8	C_8_Con
Con_1_CELL4249_N4	Con	2080	1096	Con	Con_1	0.817307692	2.59615385	0.000000000	1	3	-8.156982e-02	-5.809601e-02	G1	1	2	2	2	3	3	3	3	2	2	4	5	2	Enterocyte	C3	C_3_Con
Con_1_CELL4258_N2	Con	1724	1183	Con	Con_1	1.102088167	2.14617169	0.000000000	3	4	-6.883465e-02	-5.165336e-02	G1	3	3	3	4	4	19	19	20	11	21	25	14	24	Goblet	C4	C_4_Con
Con_1_CELL4260_N3	Con	1502	750	Con	Con_1	0.532623169	1.46471372	0.000000000	3	4	-3.733093e-02	-2.351788e-02	G1	3	3	3	4	4	19	19	20	11	21	25	14	24	Goblet	C4	C_4_Con
Con_1_CELL4261_N2	Con	2440	1681	Con	Con_1	0.450081833	2.29132570	0.000000000	0	1	-6.221010e-02	-6.144668e-02	G1	0	0	0	0	1	1	0	0	1	0	1	2	1	Olfm4+stem	C1	C_1_Con
Con_1_CELL4267_N4	Con	74253	7510	Con	Con_1	0.502228386	6.97195330	0.004039370	6	9	5.008979e-02	6.142584e-02	G2M	6	8	7	15	9	8	11	10	15	19	19	22	20	TA2	C9	C_9_Con
Con_1_CELL4269_N3	Con	1710	726	Con	Con_1	1.578947368	4.85380117	0.000000000	6	9	-6.076608e-02	-7.244205e-02	G1	6	8	7	3	9	8	11	10	15	12	19	12	20	TA2	C9	C_9_Con
Con_1_CELL4270_N3	Con	1691	1201	Con	Con_1	0.591366056	2.83855707	0.000000000	0	1	3.958898e-02	2.088186e-02	S	0	0	0	0	1	1	0	0	1	0	1	2	1	Olfm4+stem	C1	C_1_Con
Con_1_CELL4275_N2	Con	1562	1108	Con	Con_1	0.768245839	2.17669654	0.000000000	0	0	1.654858e-01	1.653925e-01	S	0	0	0	0	0	0	0	0	0	9	5	4	8	TA1	C0	C_0_Con
Con_1_CELL4279_N3	Con	1501	973	Con	Con_1	0.866089274	3.33111259	0.000000000	0	1	1.141123e-01	1.105591e-01	S	0	0	0	0	1	1	0	2	1	0	1	2	1	Olfm4+stem	C1	C_1_Con
Con_1_CELL4284_N2	Con	1379	1071	Con	Con_1	0.362056481	2.31716148	0.000000000	0	0	1.059161e-01	1.342017e-01	G2M	0	0	0	0	0	0	0	0	0	0	0	0	0	TA1	C0	C_0_Con
Con_1_CELL4285_N2	Con	2549	1727	Con	Con_1	0.549234994	1.88309141	0.039231071	0	0	5.740926e-01	5.726513e-01	S	0	0	0	0	0	0	0	0	0	0	0	0	0	TA1	C0	C_0_Con
Con_1_CELL4288_N4	Con	1245	868	Con	Con_1	1.285140562	1.60642570	0.000000000	1	2	-8.900087e-02	-8.945054e-02	G1	1	1	1	1	2	2	1	1	2	1	2	1	2	Enterocyte	C2	C_2_Con
Con_1_CELL4292_N3	Con	2647	1549	Con	Con_1	1.283503209	1.81200453	0.000000000	1	15	7.326858e-03	1.020614e-02	G2M	1	1	1	1	15	15	15	15	20	17	18	19	17	Enterocyte	C15	C_15_Con
Con_1_CELL4301_N3	Con	1554	931	Con	Con_1	1.672025723	9.90353698	0.000000000	6	9	1.875536e-01	1.889630e-01	G2M	6	8	7	3	9	8	11	10	15	12	19	12	20	TA2	C9	C_9_Con
Con_1_CELL4307_N3	Con	1594	1166	Con	Con_1	0.626566416	2.44360902	0.000000000	0	0	-1.581939e-02	-2.315248e-02	G1	0	0	0	0	0	0	0	0	0	0	0	0	0	TA1	C0	C_0_Con
Con_1_CELL4310_N7	Con	2992	1749	Con	Con_1	1.537433155	3.44251337	0.000000000	0	1	1.516667e-01	1.495593e-01	S	0	0	0	3	1	1	2	2	1	4	1	4	1	Olfm4+stem	C1	C_1_Con
Con_1_CELL4311_N4	Con	2288	1516	Con	Con_1	0.437062937	2.53496503	0.000000000	0	1	1.337732e-02	5.949121e-03	S	0	0	0	3	1	1	2	2	1	4	1	2	1	Olfm4+stem	C1	C_1_Con
Con_1_CELL4316_N2	Con	32760	6673	Con	Con_1	0.610277066	1.47076773	0.003051385	1	15	1.247999e-01	1.161324e-01	S	1	2	2	2	15	15	15	15	20	17	22	23	17	Enterocyte	C15	C_15_Con
Con_1_CELL4319_N2	Con	1289	781	Con	Con_1	1.629169899	3.72381691	0.000000000	1	11	-2.144319e-02	-2.006055e-02	G1	1	1	1	1	11	12	8	7	16	8	8	9	8	Enterocyte	C11	C_11_Con
Con_1_CELL4320_N2	Con	1959	1413	Con	Con_1	1.582440020	2.55232261	0.000000000	0	0	7.028317e-02	7.661925e-02	G2M	0	0	0	0	0	0	0	0	0	0	0	0	0	TA1	C0	C_0_Con
Con_1_CELL4322_N4	Con	2281	1538	Con	Con_1	1.051709027	2.32252410	0.000000000	2	5	5.268154e-02	7.206112e-02	G2M	2	4	4	5	5	5	5	4	3	5	7	6	5	T	C5	C_5_Con
Con_1_CELL4323_N3	Con	5574	3063	Con	Con_1	0.645624103	2.63629842	0.089670014	0	1	5.140136e-01	4.988580e-01	S	0	0	0	3	1	1	2	2	1	4	1	12	1	Olfm4+stem	C1	C_1_Con
Con_1_CELL4328_N2	Con	1229	906	Con	Con_1	0.895036615	2.19690806	0.000000000	0	0	2.734600e-01	2.610557e-01	S	0	0	0	0	0	0	0	0	0	0	0	0	0	TA1	C0	C_0_Con
Con_1_CELL4334_N4	Con	1965	1415	Con	Con_1	0.152594100	1.72939980	0.000000000	0	1	5.091250e-01	5.095379e-01	G2M	0	0	0	0	1	1	0	0	1	0	1	2	1	Olfm4+stem	C1	C_1_Con
Con_1_CELL4335_N4	Con	3025	1934	Con	Con_1	0.429184549	1.61769561	0.000000000	0	2	1.739108e-01	1.703151e-01	S	0	0	1	1	2	2	0	1	5	1	0	0	3	Enterocyte	C2	C_2_Con
Con_1_CELL4337_N2	Con	2134	1449	Con	Con_1	0.936768150	2.06088993	0.000000000	0	1	2.619959e-02	2.572531e-02	S	0	0	0	3	1	1	2	2	1	4	1	2	1	Olfm4+stem	C1	C_1_Con
Con_1_CELL4339_N1	Con	1378	1059	Con	Con_1	0.507982583	3.12046444	0.000000000	0	1	2.052191e-01	1.987028e-01	S	0	0	0	0	1	1	0	0	1	0	1	2	1	Olfm4+stem	C1	C_1_Con
Con_1_CELL4340_N2	Con	1292	784	Con	Con_1	0.773993808	2.94117647	0.000000000	0	1	-3.085053e-03	1.996452e-02	G2M	0	0	0	3	1	1	2	2	1	9	5	4	9	Olfm4+stem	C1	C_1_Con
Con_1_CELL4344_N2	Con	2692	1801	Con	Con_1	0.334075724	2.22717149	0.000000000	0	1	5.321044e-01	5.182257e-01	S	0	0	0	3	1	1	2	2	1	4	1	2	1	Olfm4+stem	C1	C_1_Con
Con_1_CELL4347_N4	Con	1977	1306	Con	Con_1	0.908632004	2.42301868	0.000000000	14	22	-9.875225e-02	-1.133870e-01	G1	15	18	19	19	22	24	24	27	27	28	30	29	30	Fat	C22	C_22_Con
Con_1_CELL4354_N2	Con	4437	2338	Con	Con_1	0.405588103	2.02794051	0.022532672	3	4	-1.738513e-01	-1.744653e-01	G1	3	3	3	4	4	19	19	20	11	21	25	14	24	Goblet	C4	C_4_Con
Con_1_CELL4356_N3	Con	1318	976	Con	Con_1	0.682335102	1.59211524	0.000000000	0	0	-9.788571e-03	-2.744983e-02	G1	0	0	0	0	0	0	0	0	0	0	0	0	0	TA1	C0	C_0_Con
Con_1_CELL4369_N3	Con	2352	1645	Con	Con_1	0.637755102	1.36054422	0.000000000	3	4	5.781820e-02	8.308990e-02	G2M	3	3	3	4	4	4	4	6	7	7	6	7	6	Goblet	C4	C_4_Con
Con_1_CELL4370_N3	Con	1378	646	Con	Con_1	1.667875272	3.19071791	0.000000000	3	4	-1.410590e-02	-1.032580e-02	G1	3	3	3	4	4	4	4	8	8	10	11	11	10	Goblet	C4	C_4_Con
Con_1_CELL4376_N4	Con	1944	1203	Con	Con_1	1.851851852	5.81275720	0.000000000	0	1	-7.939750e-02	-8.117875e-02	G1	0	0	0	3	1	1	2	2	1	4	1	12	1	Olfm4+stem	C1	C_1_Con
Con_1_CELL4377_N3	Con	3368	2199	Con	Con_1	0.415430267	1.54302671	0.029673591	0	1	7.672077e-02	8.304658e-02	G2M	0	0	0	0	1	1	2	2	1	9	5	4	9	Olfm4+stem	C1	C_1_Con
Con_1_CELL4382_N2	Con	1866	1357	Con	Con_1	0.267809320	1.98178897	0.000000000	3	4	-2.232005e-02	-2.084104e-02	G1	3	3	3	4	4	4	4	6	7	7	6	7	6	Goblet	C4	C_4_Con
Con_1_CELL4383_N2	Con	1814	1016	Con	Con_1	0.992282249	2.09481808	0.000000000	0	0	2.867158e-01	2.836387e-01	S	0	0	0	0	0	0	0	0	0	0	0	0	0	TA1	C0	C_0_Con
Con_1_CELL4384_N3	Con	1200	861	Con	Con_1	1.083333333	3.66666667	0.000000000	1	2	-1.166046e-01	-1.429499e-01	G1	1	1	1	1	2	2	1	1	5	1	2	1	3	Enterocyte	C2	C_2_Con
Con_1_CELL4385_N4	Con	2639	1420	Con	Con_1	1.285930408	2.15582451	0.000000000	1	2	-1.129166e-01	-1.068112e-01	G1	1	1	1	1	2	3	1	1	2	1	2	5	2	Enterocyte	C2	C_2_Con
Con_1_CELL4386_N2	Con	2224	1535	Con	Con_1	0.584532374	2.11330935	0.000000000	2	5	-2.608054e-02	-2.754642e-02	G1	2	4	4	5	5	5	5	4	3	5	7	6	5	T	C5	C_5_Con
Con_1_CELL4387_N2	Con	1669	1141	Con	Con_1	0.838825644	3.17555422	0.059916117	0	1	3.417079e-01	3.465736e-01	G2M	0	0	0	3	1	1	2	2	1	4	1	2	1	Olfm4+stem	C1	C_1_Con
Con_1_CELL4395_N2	Con	1359	1052	Con	Con_1	1.102130786	3.15944159	0.000000000	0	0	-2.290078e-03	-7.246144e-03	G1	0	0	0	0	0	0	0	0	0	9	5	4	9	TA1	C0	C_0_Con
Con_1_CELL4396_N3	Con	1602	1099	Con	Con_1	1.559575795	3.68059888	0.000000000	2	5	-1.107165e-01	-1.103920e-01	G1	2	4	4	5	5	5	5	4	3	5	7	6	5	T	C5	C_5_Con
Con_1_CELL4401_N3	Con	2712	1813	Con	Con_1	0.663716814	2.76548673	0.000000000	0	1	2.141004e-01	2.043998e-01	S	0	0	0	3	1	1	2	2	1	9	5	4	9	Olfm4+stem	C1	C_1_Con
Con_1_CELL4402_N2	Con	1710	1142	Con	Con_1	0.350672122	2.22092344	0.000000000	0	0	6.844394e-02	5.871069e-02	S	0	0	0	0	0	0	0	0	0	0	0	0	0	TA1	C0	C_0_Con
Con_1_CELL4407_N2	Con	1613	952	Con	Con_1	1.980198020	6.93069307	0.000000000	6	9	-1.325014e-01	-1.231645e-01	G1	6	8	7	3	9	8	11	2	15	4	19	12	20	TA2	C9	C_9_Con
Con_1_CELL4417_N2	Con	3298	1758	Con	Con_1	0.666868748	1.51561079	0.000000000	2	5	-8.583745e-02	-8.902029e-02	G1	2	4	4	5	5	5	5	4	3	5	14	6	12	T	C5	C_5_Con
Con_1_CELL4420_N2	Con	2226	1223	Con	Con_1	1.571621015	4.89447687	0.000000000	0	1	-5.622354e-02	-8.133115e-02	G1	0	0	0	3	1	1	2	2	1	4	1	2	1	Olfm4+stem	C1	C_1_Con
Con_1_CELL4422_N2	Con	4771	2903	Con	Con_1	0.376569038	1.17154812	0.020920502	9	16	-2.645429e-03	8.112346e-04	G2M	9	13	14	14	16	16	16	17	17	18	20	20	18	Macrophage	C16	C_16_Con
Con_1_CELL4425_N2	Con	2270	934	Con	Con_1	1.806167401	2.51101322	0.000000000	1	15	-8.284072e-02	-8.955542e-02	G1	1	1	1	1	15	15	15	15	20	17	18	19	17	Enterocyte	C15	C_15_Con
Con_1_CELL4427_N2	Con	2862	1407	Con	Con_1	1.186736475	3.07155323	0.000000000	0	1	3.262574e-01	3.267447e-01	G2M	0	0	0	3	1	1	2	2	1	4	1	12	1	Olfm4+stem	C1	C_1_Con
Con_1_CELL4429_N2	Con	1246	955	Con	Con_1	0.882117081	3.12750601	0.000000000	2	5	-1.039903e-01	-1.021339e-01	G1	2	4	4	5	5	5	5	4	3	5	7	6	5	T	C5	C_5_Con
Con_1_CELL4432_N2	Con	2150	1475	Con	Con_1	2.046511628	3.02325581	0.000000000	0	0	2.201325e-01	2.060504e-01	S	0	0	12	0	0	0	8	7	0	8	8	9	8	TA1	C0	C_0_Con
Con_1_CELL4435_N3	Con	1394	989	Con	Con_1	0.860832138	2.51076040	0.071736011	3	4	-1.471644e-01	-1.508979e-01	G1	3	3	3	4	4	4	4	6	7	7	6	7	6	Goblet	C4	C_4_Con
Con_1_CELL4436_N3	Con	1544	1119	Con	Con_1	0.840879690	3.49288486	0.000000000	0	1	-5.737234e-02	-5.194225e-02	G1	0	0	0	3	1	1	2	2	1	4	1	2	1	Olfm4+stem	C1	C_1_Con
Con_1_CELL4437_N3	Con	2139	1376	Con	Con_1	0.326950023	1.96170014	0.046707146	8	14	-1.062193e-01	-1.149976e-01	G1	8	11	13	12	14	13	13	14	14	15	15	16	16	Tuft	C14	C_14_Con
Con_1_CELL4439_N5	Con	2900	1897	Con	Con_1	0.723888314	2.68872802	0.034470872	0	1	-1.809580e-02	-2.161283e-02	G1	0	0	0	3	1	1	2	2	1	4	1	4	1	Olfm4+stem	C1	C_1_Con
Con_1_CELL4444_N3	Con	1199	864	Con	Con_1	0.750000000	2.66666667	0.000000000	0	2	-4.008426e-02	-2.342869e-02	G1	0	1	1	1	2	2	0	1	5	1	0	0	3	Enterocyte	C2	C_2_Con
Con_1_CELL4448_N2	Con	10443	1771	Con	Con_1	0.421294523	2.88203753	0.000000000	10	17	3.003328e-02	4.327287e-02	G2M	10	14	15	15	17	17	17	18	21	19	23	22	22	Paneth	C17	C_17_Con
Con_1_CELL4450_N5	Con	1901	1184	Con	Con_1	1.209889532	4.89216202	0.000000000	3	4	-3.951562e-02	-3.167244e-02	G1	3	3	3	4	4	4	4	6	7	7	6	7	6	Goblet	C4	C_4_Con
Con_1_CELL4453_N4	Con	1837	1266	Con	Con_1	0.653238977	3.81056070	0.000000000	0	1	-6.475126e-02	-6.385995e-02	G1	0	0	0	3	1	1	2	2	1	4	1	4	1	Olfm4+stem	C1	C_1_Con
Con_1_CELL4457_N3	Con	1729	1261	Con	Con_1	1.214574899	2.48698670	0.000000000	3	4	3.767316e-01	3.622047e-01	S	3	3	3	4	4	4	4	6	7	7	6	7	6	Goblet	C4	C_4_Con
Con_1_CELL4458_N5	Con	1218	718	Con	Con_1	1.149425287	2.87356322	0.000000000	0	2	3.194521e-02	2.505718e-02	S	0	0	1	1	2	2	0	1	5	1	0	0	3	Enterocyte	C2	C_2_Con
Con_1_CELL4462_N2	Con	1558	1122	Con	Con_1	0.706033376	3.01668806	0.000000000	0	0	2.448119e-01	2.308359e-01	S	0	0	0	0	0	0	0	0	0	0	0	0	0	TA1	C0	C_0_Con
Con_1_CELL4463_N3	Con	2488	1610	Con	Con_1	0.924437299	2.57234727	0.000000000	3	4	5.431198e-02	6.270703e-02	G2M	3	3	3	4	4	4	4	8	8	10	11	11	10	Goblet	C4	C_4_Con
Con_1_CELL4464_N3	Con	2393	1671	Con	Con_1	0.500208420	2.08420175	0.000000000	5	13	7.620624e-02	7.291458e-02	S	5	12	10	11	13	14	14	16	12	16	16	18	14	Fibroblast	C13	C_13_Con
Con_1_CELL4467_N3	Con	1791	1089	Con	Con_1	1.340033501	4.29927415	0.055834729	1	3	-1.988009e-02	1.515245e-02	G2M	1	1	2	1	3	3	3	4	11	1	14	14	12	Enterocyte	C3	C_3_Con
Con_1_CELL4470_N2	Con	3211	1186	Con	Con_1	0.684505289	1.61792159	0.000000000	4	6	-3.781752e-02	-2.816981e-02	G1	4	5	5	6	6	6	6	5	6	3	3	3	7	Enterocyte	C6	C_6_Con
Con_1_CELL4472_N2	Con	2987	1636	Con	Con_1	1.504513541	4.74757606	0.000000000	6	19	1.889564e-01	1.939676e-01	G2M	6	16	17	13	19	20	20	21	23	22	26	25	25	Endothelial	C19	C_19_Con
Con_1_CELL4475_N3	Con	3061	1927	Con	Con_1	0.587467363	2.15404700	0.000000000	3	4	-9.929734e-02	-1.355893e-01	G1	3	3	3	4	4	4	4	6	7	7	6	7	6	Goblet	C4	C_4_Con
Con_1_CELL4478_N2	Con	2151	1059	Con	Con_1	0.418021366	2.41523456	0.092893637	4	6	7.761851e-03	6.260584e-03	S	4	5	5	6	6	6	6	5	6	3	3	3	7	Enterocyte	C6	C_6_Con
Con_1_CELL4479_N2	Con	9309	4055	Con	Con_1	0.365041872	1.42795791	0.021473051	7	8	-1.783474e-02	-1.465810e-02	G1	7	7	6	8	8	7	10	11	9	11	12	13	11	Lgr5+stem	C8	C_8_Con
Con_1_CELL4480_N2	Con	1967	1438	Con	Con_1	0.762582613	2.44026436	0.000000000	0	1	5.920996e-01	5.697128e-01	S	0	0	0	0	1	1	2	2	1	9	5	4	9	Olfm4+stem	C1	C_1_Con
Con_1_CELL4482_N2	Con	1768	1230	Con	Con_1	0.395703787	3.90050876	0.000000000	0	1	-1.106623e-01	-1.093601e-01	G1	0	0	0	3	1	1	2	2	1	4	1	12	1	Olfm4+stem	C1	C_1_Con
Con_1_CELL4485_N2	Con	1807	999	Con	Con_1	1.271420674	2.87451631	0.000000000	7	8	-1.044459e-01	-1.027520e-01	G1	7	7	6	8	8	7	10	11	9	11	12	13	11	Lgr5+stem	C8	C_8_Con
Con_1_CELL4487_N2	Con	1330	891	Con	Con_1	0.526315789	2.10526316	0.000000000	1	3	-9.295034e-02	-7.069332e-02	G1	1	2	2	2	3	3	3	3	2	2	4	5	2	Enterocyte	C3	C_3_Con
Con_1_CELL4489_N2	Con	2359	1397	Con	Con_1	0.846740051	1.82049111	0.042337003	7	8	-1.245553e-01	-1.158153e-01	G1	7	7	6	8	8	7	10	11	9	11	12	13	11	Lgr5+stem	C8	C_8_Con
Con_1_CELL4490_N4	Con	1654	960	Con	Con_1	1.933534743	2.83987915	0.000000000	1	11	-5.215313e-02	-4.445932e-02	G1	1	1	1	1	11	12	8	7	16	8	8	9	8	Enterocyte	C11	C_11_Con
Con_1_CELL4495_N3	Con	1375	1109	Con	Con_1	0.290697674	1.59883721	0.000000000	3	4	3.438180e-01	3.400331e-01	S	3	3	3	4	4	4	4	6	7	7	6	7	6	Goblet	C4	C_4_Con
Con_1_CELL4497_N5	Con	4384	2468	Con	Con_1	1.094890511	2.53193431	0.022810219	0	1	8.162773e-02	9.901912e-02	G2M	0	0	0	3	1	1	2	2	1	4	1	2	1	Olfm4+stem	C1	C_1_Con
Con_1_CELL4499_N3	Con	2702	1844	Con	Con_1	0.406955235	2.36773955	0.000000000	0	1	-1.093258e-01	-1.195419e-01	G1	0	0	0	3	1	1	2	2	1	4	1	4	1	Olfm4+stem	C1	C_1_Con
Con_1_CELL4500_N3	Con	2503	1661	Con	Con_1	1.558130244	3.03635637	0.000000000	0	1	7.783059e-02	1.012257e-01	G2M	0	0	0	3	1	1	2	2	1	4	1	2	1	Olfm4+stem	C1	C_1_Con
Con_1_CELL4503_N2	Con	1349	939	Con	Con_1	0.889547813	2.29799852	0.000000000	2	5	-1.091515e-01	-9.344733e-02	G1	2	4	4	5	5	5	5	4	3	5	7	6	5	T	C5	C_5_Con
Con_1_CELL4504_N2	Con	1239	883	Con	Con_1	0.887096774	3.87096774	0.000000000	0	1	-1.072695e-01	-9.915887e-02	G1	0	0	0	0	1	1	2	0	1	0	1	2	1	Olfm4+stem	C1	C_1_Con
Con_1_CELL4506_N3	Con	3524	2058	Con	Con_1	1.021566402	2.35527809	0.000000000	1	3	8.887628e-02	9.140618e-02	G2M	1	2	2	2	3	3	3	3	2	2	4	5	2	Enterocyte	C3	C_3_Con
Con_1_CELL4508_N2	Con	1323	896	Con	Con_1	1.733232856	5.27505652	0.000000000	0	0	2.058865e-01	2.077932e-01	G2M	0	0	0	0	0	0	0	0	0	0	0	0	0	TA1	C0	C_0_Con
Con_1_CELL4515_N2	Con	1517	795	Con	Con_1	1.119157340	2.50164582	0.000000000	7	8	6.921387e-02	8.712811e-02	G2M	7	7	6	8	8	7	10	11	9	11	12	13	11	Lgr5+stem	C8	C_8_Con
Con_1_CELL4516_N2	Con	1315	893	Con	Con_1	1.064638783	4.10646388	0.000000000	0	1	8.183408e-02	5.294896e-02	S	0	0	0	3	1	1	2	2	1	9	5	4	9	Olfm4+stem	C1	C_1_Con
Con_1_CELL4517_N2	Con	1402	792	Con	Con_1	0.213675214	2.84900285	0.000000000	0	2	-5.872753e-02	-7.464405e-02	G1	0	0	0	1	2	2	0	1	1	1	1	2	3	Enterocyte	C2	C_2_Con
Con_1_CELL4519_N3	Con	3306	2009	Con	Con_1	0.604777744	2.26791654	0.000000000	5	10	1.787826e-01	1.933467e-01	G2M	5	9	8	9	10	9	12	12	18	14	17	17	21	SMC	C10	C_10_Con
Con_1_CELL4522_N2	Con	2189	1532	Con	Con_1	0.502053857	2.46462802	0.000000000	0	1	-1.977066e-02	-3.499077e-02	G1	0	0	0	0	1	1	0	0	1	0	1	2	1	Olfm4+stem	C1	C_1_Con
Con_1_CELL4524_N2	Con	4086	1946	Con	Con_1	0.367107195	1.41948116	0.000000000	3	4	1.864804e-01	1.840732e-01	S	3	3	3	4	4	4	4	8	8	10	11	11	10	Goblet	C4	C_4_Con
Con_1_CELL4526_N2	Con	1416	896	Con	Con_1	0.564573042	2.61115032	0.070571630	1	3	-5.078562e-03	1.708866e-02	G2M	1	1	1	1	3	3	1	1	2	1	18	19	3	Enterocyte	C3	C_3_Con
Con_1_CELL4527_N4	Con	1591	1077	Con	Con_1	0.251256281	4.20854271	0.000000000	0	1	-2.539709e-02	-2.952911e-02	G1	0	0	0	3	1	1	2	2	1	4	1	2	1	Olfm4+stem	C1	C_1_Con
Con_1_CELL4534_N2	Con	3181	1638	Con	Con_1	0.534255185	2.19987429	0.062853551	3	4	-8.013385e-02	-5.522521e-02	G1	3	3	3	4	4	4	4	6	7	7	6	7	6	Goblet	C4	C_4_Con
Con_1_CELL4538_N3	Con	1912	1074	Con	Con_1	0.993723849	1.98744770	0.000000000	4	6	-1.250664e-02	7.167823e-03	G2M	4	5	5	6	6	6	6	5	4	3	3	8	4	Enterocyte	C6	C_6_Con
Con_1_CELL4543_N2	Con	2546	1694	Con	Con_1	0.353356890	1.64899882	0.000000000	0	1	1.666394e-01	1.758309e-01	G2M	0	0	0	0	1	1	0	2	1	4	1	2	1	Olfm4+stem	C1	C_1_Con
Con_1_CELL4545_N3	Con	1483	956	Con	Con_1	1.212121212	3.16498316	0.000000000	3	4	-8.253066e-02	-6.636043e-02	G1	3	3	3	4	4	4	4	6	7	7	6	7	6	Goblet	C4	C_4_Con
Con_1_CELL4547_N2	Con	3400	2090	Con	Con_1	0.617102557	1.82192183	0.029385836	1	2	-1.293029e-01	-1.274362e-01	G1	1	1	1	1	2	2	1	1	5	1	2	1	3	Enterocyte	C2	C_2_Con
Con_1_CELL4551_N3	Con	1840	1210	Con	Con_1	1.575230853	3.58500815	0.054318305	3	4	5.673014e-02	5.542811e-02	S	3	3	3	4	4	4	4	6	7	7	6	7	6	Goblet	C4	C_4_Con
Con_1_CELL4555_N3	Con	3438	2010	Con	Con_1	0.406740267	1.53980244	0.029052876	8	14	4.905628e-02	4.310989e-02	S	8	11	13	12	14	13	13	14	14	15	15	16	16	Tuft	C14	C_14_Con
Con_1_CELL4556_N4	Con	2254	1436	Con	Con_1	0.753546099	2.12765957	0.000000000	3	4	-8.305187e-02	-6.367627e-02	G1	3	3	3	4	4	4	4	8	8	10	11	11	10	Goblet	C4	C_4_Con
Con_1_CELL4561_N3	Con	1766	1200	Con	Con_1	1.075268817	3.28239955	0.000000000	0	1	1.150090e-01	1.384846e-01	G2M	0	0	0	3	1	1	2	2	1	4	1	2	1	Olfm4+stem	C1	C_1_Con
Con_1_CELL4562_N3	Con	5100	2656	Con	Con_1	2.842022736	5.78204626	0.000000000	6	9	1.805718e-01	1.635272e-01	S	6	8	7	3	9	8	11	10	15	12	19	12	20	TA2	C9	C_9_Con
Con_1_CELL4567_N2	Con	2159	1063	Con	Con_1	2.037037037	3.98148148	0.000000000	3	4	1.483591e-01	1.377650e-01	S	3	3	3	4	4	4	4	6	7	7	6	7	6	Goblet	C4	C_4_Con
Con_1_CELL4568_N3	Con	1616	1062	Con	Con_1	1.360544218	3.46320346	0.061842919	1	2	2.965238e-03	3.770024e-03	G2M	1	1	1	1	2	2	1	1	2	1	18	19	3	Enterocyte	C2	C_2_Con
Con_1_CELL4577_N3	Con	2463	1755	Con	Con_1	0.406008932	1.90824198	0.000000000	0	1	3.332036e-02	2.326697e-02	S	0	0	0	0	1	1	5	0	1	0	7	6	5	Olfm4+stem	C1	C_1_Con
Con_1_CELL4579_N2	Con	3377	2226	Con	Con_1	0.562462996	2.19064535	0.029603316	2	5	1.751937e-01	1.870866e-01	G2M	2	4	4	5	5	5	5	4	3	5	7	6	5	T	C5	C_5_Con
Con_1_CELL4581_N3	Con	1347	974	Con	Con_1	0.965107647	3.93466964	0.000000000	0	1	1.503160e-01	1.606176e-01	G2M	0	0	0	0	1	1	0	0	1	0	1	2	1	Olfm4+stem	C1	C_1_Con
Con_1_CELL4582_N2	Con	2357	1486	Con	Con_1	0.636132316	2.75657337	0.000000000	0	1	-1.056635e-02	-3.505799e-03	G1	0	0	0	3	1	1	2	2	1	4	1	2	1	Olfm4+stem	C1	C_1_Con
Con_1_CELL4583_N2	Con	5850	1340	Con	Con_1	0.598290598	2.83760684	0.000000000	10	17	1.827188e-02	2.456243e-02	G2M	10	14	15	15	17	17	17	18	21	19	23	22	22	Paneth	C17	C_17_Con
Con_1_CELL4585_N2	Con	1295	967	Con	Con_1	1.003861004	3.32046332	0.000000000	0	0	-1.488737e-02	-3.024044e-02	G1	0	0	0	0	0	0	0	0	0	0	0	0	0	TA1	C0	C_0_Con
Con_1_CELL4589_N2	Con	1384	926	Con	Con_1	0.505415162	1.94945848	0.000000000	1	3	-9.324070e-02	-8.142260e-02	G1	1	2	2	2	3	3	3	3	4	2	9	8	4	Enterocyte	C3	C_3_Con
Con_1_CELL4594_N3	Con	3992	2518	Con	Con_1	0.400600901	1.77766650	0.000000000	2	5	2.327877e-01	2.291005e-01	S	2	4	4	5	5	5	5	4	3	5	7	6	5	T	C5	C_5_Con
Con_1_CELL4598_N3	Con	1855	1142	Con	Con_1	1.077005924	2.20786214	0.000000000	1	2	-1.163356e-01	-9.955603e-02	G1	1	1	1	1	2	2	1	1	2	1	2	1	3	Enterocyte	C2	C_2_Con
Con_1_CELL4600_N3	Con	1480	770	Con	Con_1	0.675675676	2.29729730	0.000000000	7	8	-6.652427e-02	-5.237424e-02	G1	7	7	6	8	8	7	10	11	9	11	12	13	11	Lgr5+stem	C8	C_8_Con
Con_1_CELL4604_N2	Con	1390	970	Con	Con_1	1.078360891	2.80373832	0.071890726	0	0	3.724727e-01	3.449890e-01	S	0	0	0	0	0	0	0	0	0	0	0	0	0	TA1	C0	C_0_Con
Con_1_CELL4607_N3	Con	8221	2334	Con	Con_1	0.389105058	1.44698444	0.000000000	1	2	-5.900101e-02	-5.675628e-02	G1	1	1	1	1	2	2	1	1	2	1	18	19	3	Enterocyte	C2	C_2_Con
Con_1_CELL4608_N4	Con	1434	857	Con	Con_1	2.440725244	6.34588563	0.000000000	3	4	-9.811013e-02	-8.547357e-02	G1	3	3	3	4	4	4	4	6	7	7	6	7	6	Goblet	C4	C_4_Con
Con_1_CELL4609_N2	Con	3125	2132	Con	Con_1	0.223928343	2.04734485	0.063979527	2	5	6.279778e-01	6.290158e-01	G2M	2	4	4	5	5	5	5	4	3	5	7	6	5	T	C5	C_5_Con
Con_1_CELL4610_N2	Con	1482	1078	Con	Con_1	0.134952767	3.50877193	0.000000000	0	1	-4.936569e-02	-2.773850e-02	G1	0	0	0	0	1	1	0	0	1	0	1	2	1	Olfm4+stem	C1	C_1_Con
Con_1_CELL4617_N3	Con	2212	1560	Con	Con_1	2.258355917	2.61969286	0.045167118	2	5	1.111956e-01	1.035150e-01	S	2	4	4	5	5	5	5	4	3	5	7	6	5	T	C5	C_5_Con
Con_1_CELL4621_N4	Con	3414	2089	Con	Con_1	0.555880632	2.34055003	0.000000000	3	4	2.215039e-01	2.090032e-01	S	3	3	3	4	4	4	4	6	7	7	6	7	6	Goblet	C4	C_4_Con
Con_1_CELL4622_N2	Con	1276	978	Con	Con_1	0.861393892	2.74079875	0.000000000	3	4	-1.661968e-02	-1.080132e-02	G1	3	3	3	4	4	4	4	6	7	7	6	7	6	Goblet	C4	C_4_Con
Con_1_CELL4626_N3	Con	1250	801	Con	Con_1	0.800000000	2.40000000	0.080000000	1	2	4.141111e-02	5.268230e-02	G2M	1	1	1	1	2	2	1	1	2	1	2	1	2	Enterocyte	C2	C_2_Con
Con_1_CELL4627_N2	Con	1800	1108	Con	Con_1	0.722222222	3.83333333	0.055555556	0	1	1.109578e-01	1.181793e-01	G2M	0	0	0	3	1	1	2	2	1	4	1	2	1	Olfm4+stem	C1	C_1_Con
Con_1_CELL4629_N2	Con	1249	862	Con	Con_1	1.281024820	2.24179343	0.000000000	1	3	-9.966510e-02	-8.027058e-02	G1	1	2	2	2	3	3	3	3	2	2	4	5	2	Enterocyte	C3	C_3_Con
Con_1_CELL4637_N3	Con	2147	1315	Con	Con_1	0.977198697	2.32666356	0.000000000	3	4	-2.875569e-02	-5.248946e-02	G1	3	3	3	4	4	4	4	8	8	10	11	11	10	Goblet	C4	C_4_Con
Con_1_CELL4641_N4	Con	2552	1400	Con	Con_1	1.919310615	2.19349785	0.039169604	1	3	-1.257991e-01	-1.201460e-01	G1	1	2	2	2	3	3	3	3	4	2	9	8	4	Enterocyte	C3	C_3_Con
Con_1_CELL4642_N5	Con	1843	1295	Con	Con_1	0.759219089	3.63340564	0.000000000	0	1	3.039031e-01	2.923277e-01	S	0	0	0	3	1	1	2	2	1	4	1	4	1	Olfm4+stem	C1	C_1_Con
Con_1_CELL4645_N2	Con	1429	1072	Con	Con_1	0.419874038	3.49895031	0.000000000	0	1	2.794555e-01	2.879839e-01	G2M	0	0	0	0	1	1	0	0	1	0	1	2	1	Olfm4+stem	C1	C_1_Con
Con_1_CELL4648_N2	Con	2414	1143	Con	Con_1	3.521126761	3.18972659	0.000000000	1	15	-1.492284e-01	-1.409947e-01	G1	1	1	1	1	15	15	15	15	20	17	18	19	17	Enterocyte	C15	C_15_Con
Con_1_CELL4652_N2	Con	11426	5264	Con	Con_1	0.244733852	0.99641640	0.000000000	5	13	3.811704e-02	4.402266e-02	G2M	5	12	10	11	13	14	14	16	12	6	16	18	14	Fibroblast	C13	C_13_Con
Con_1_CELL4654_N2	Con	2734	1345	Con	Con_1	1.463057791	1.38990490	0.036576445	1	3	-1.893578e-02	-1.646294e-03	G1	1	2	2	2	3	3	3	3	4	2	9	8	4	Enterocyte	C3	C_3_Con
Con_1_CELL4658_N2	Con	1261	962	Con	Con_1	0.871632330	3.56576862	0.000000000	0	0	-1.262327e-01	-1.295965e-01	G1	0	0	0	0	0	0	0	0	0	0	0	0	0	TA1	C0	C_0_Con
Con_1_CELL4659_N3	Con	2097	1474	Con	Con_1	0.714626012	2.38208671	0.000000000	0	0	7.468401e-02	7.600088e-02	G2M	0	0	0	0	0	0	0	0	0	0	0	0	0	TA1	C0	C_0_Con
Con_1_CELL4661_N4	Con	1628	1175	Con	Con_1	0.982800983	2.70270270	0.122850123	0	0	1.504150e-01	1.712328e-01	G2M	0	0	0	0	0	0	2	2	0	9	5	4	8	TA1	C0	C_0_Con
Con_1_CELL4670_N2	Con	1471	981	Con	Con_1	1.358695652	4.14402174	0.000000000	0	1	-3.066490e-02	-1.878163e-02	G1	0	0	0	3	1	1	2	2	1	4	1	2	1	Olfm4+stem	C1	C_1_Con
Con_1_CELL4674_N2	Con	3109	2075	Con	Con_1	0.256986829	1.89527787	0.000000000	2	5	9.810670e-02	1.094944e-01	G2M	2	4	4	5	5	5	5	4	3	5	7	6	5	T	C5	C_5_Con
Con_1_CELL4679_N4	Con	1736	1189	Con	Con_1	1.497695853	2.99539171	0.000000000	0	0	2.936741e-02	3.501219e-02	G2M	0	0	0	0	0	0	8	0	0	0	8	9	8	TA1	C0	C_0_Con
Con_1_CELL4680_N2	Con	2519	1662	Con	Con_1	0.436334788	3.09401031	0.000000000	0	1	2.666536e-01	2.940735e-01	G2M	0	0	0	3	1	1	2	2	1	4	1	4	1	Olfm4+stem	C1	C_1_Con
Con_1_CELL4683_N3	Con	1624	1174	Con	Con_1	0.861008610	2.70602706	0.000000000	0	1	-5.361526e-02	-4.395944e-02	G1	0	0	0	3	1	1	2	2	1	9	5	4	9	Olfm4+stem	C1	C_1_Con
Con_1_CELL4685_N4	Con	1561	1051	Con	Con_1	0.896286812	2.49679898	0.064020487	0	0	2.009517e-01	1.876272e-01	S	0	0	0	0	0	0	0	0	0	0	0	2	0	TA1	C0	C_0_Con
Con_1_CELL4687_N2	Con	1676	1127	Con	Con_1	1.073985680	1.55131265	0.000000000	1	3	-4.623687e-02	-3.057923e-02	G1	1	2	2	2	3	3	3	3	4	2	9	8	4	Enterocyte	C3	C_3_Con
Con_1_CELL4688_N4	Con	1228	889	Con	Con_1	1.140065147	4.88599349	0.000000000	3	4	-6.184645e-02	-5.203430e-02	G1	3	3	3	4	4	4	4	6	7	7	6	7	6	Goblet	C4	C_4_Con
Con_1_CELL4695_N3	Con	12125	2621	Con	Con_1	0.692669250	5.47538550	0.000000000	10	17	-1.024458e-01	-9.351555e-02	G1	10	14	15	15	17	17	17	18	21	19	23	22	22	Paneth	C17	C_17_Con
Con_1_CELL4697_N3	Con	11692	3985	Con	Con_1	0.538737814	1.37677441	0.008551394	1	3	-1.694989e-01	-1.619986e-01	G1	1	2	2	2	3	19	19	20	11	21	9	14	24	Enterocyte	C3	C_3_Con
Con_1_CELL4699_N2	Con	5104	3061	Con	Con_1	0.332681018	1.52641879	0.019569472	2	5	1.278138e-01	1.208788e-01	S	2	4	4	5	5	5	5	4	3	5	7	6	5	T	C5	C_5_Con
Con_1_CELL4700_N5	Con	2390	1394	Con	Con_1	0.710999582	1.38017566	0.000000000	1	3	-1.812025e-02	2.483391e-03	G2M	1	2	2	2	3	3	3	3	4	2	9	8	4	Enterocyte	C3	C_3_Con
Con_1_CELL4702_N3	Con	3842	2478	Con	Con_1	0.338277387	1.92557897	0.052042675	8	14	-1.231880e-02	1.551047e-02	G2M	8	11	13	12	14	13	13	14	14	15	15	16	16	Tuft	C14	C_14_Con
Con_1_CELL4706_N2	Con	1365	1009	Con	Con_1	1.464128843	3.80673499	0.000000000	0	0	1.063437e-01	7.712115e-02	S	0	0	0	0	0	0	0	0	0	0	0	0	0	TA1	C0	C_0_Con
Con_1_CELL4710_N3	Con	2414	1543	Con	Con_1	1.697722567	3.27122153	0.000000000	1	2	7.882880e-02	7.700238e-02	S	1	1	1	1	2	2	1	1	2	1	2	1	3	Enterocyte	C2	C_2_Con
Con_1_CELL4711_N3	Con	1360	810	Con	Con_1	1.617647059	4.77941176	0.073529412	0	1	-1.213898e-01	-1.126201e-01	G1	0	0	0	3	1	1	2	2	1	4	1	2	1	Olfm4+stem	C1	C_1_Con
Con_1_CELL4712_N3	Con	1654	1231	Con	Con_1	0.302114804	2.65861027	0.000000000	0	1	-4.730410e-02	-4.466426e-02	G1	0	0	0	3	1	1	2	2	1	9	5	4	9	Olfm4+stem	C1	C_1_Con
Con_1_CELL4717_N3	Con	2478	1448	Con	Con_1	1.129487697	3.14643001	0.000000000	3	4	-1.081846e-01	-8.977819e-02	G1	3	3	3	4	4	4	4	8	8	10	11	11	10	Goblet	C4	C_4_Con
Con_1_CELL4718_N2	Con	1400	992	Con	Con_1	0.428571429	2.35714286	0.000000000	1	3	-1.102733e-01	-8.381098e-02	G1	1	2	2	2	3	3	3	3	2	2	4	5	2	Enterocyte	C3	C_3_Con
Con_1_CELL4719_N3	Con	2149	1221	Con	Con_1	3.255813953	6.51162791	0.000000000	6	9	1.201278e-01	1.136463e-01	S	6	8	7	3	9	8	11	10	15	12	19	12	20	TA2	C9	C_9_Con
Con_1_CELL4721_N4	Con	2884	1591	Con	Con_1	0.901525659	1.97642164	0.000000000	1	3	-6.004998e-02	-5.293348e-02	G1	1	1	1	1	3	3	1	3	2	1	4	5	2	Enterocyte	C3	C_3_Con
Con_1_CELL4727_N2	Con	2172	1551	Con	Con_1	1.886792453	3.35941095	0.000000000	2	5	9.870404e-02	8.017310e-02	S	2	4	4	5	5	5	5	4	3	5	7	6	5	T	C5	C_5_Con
Con_1_CELL4729_N5	Con	8881	2450	Con	Con_1	1.587301587	1.51975684	0.011257458	1	15	-1.300381e-01	-1.204448e-01	G1	1	2	2	2	15	15	15	15	20	17	22	23	17	Enterocyte	C15	C_15_Con
Con_1_CELL4731_N3	Con	1367	1056	Con	Con_1	0.658376006	3.51133870	0.000000000	0	0	-3.031697e-02	-1.292770e-02	G1	0	0	0	0	0	0	0	0	0	0	0	0	0	TA1	C0	C_0_Con
Con_1_CELL4736_N2	Con	1746	1145	Con	Con_1	0.744558992	3.43642612	0.000000000	1	2	-9.749702e-02	-6.455964e-02	G1	1	1	1	1	2	2	1	1	2	1	2	1	3	Enterocyte	C2	C_2_Con
Con_1_CELL4742_N5	Con	2063	1123	Con	Con_1	0.824042656	3.73242850	0.000000000	2	5	1.351771e-01	1.354032e-01	G2M	2	4	4	5	5	5	5	4	3	5	7	6	5	T	C5	C_5_Con
Con_1_CELL4747_N2	Con	1208	906	Con	Con_1	0.578990902	3.14309347	0.000000000	0	0	1.412453e-01	1.568110e-01	G2M	0	0	0	0	0	0	0	0	0	0	0	0	0	TA1	C0	C_0_Con
Con_1_CELL4754_N3	Con	1717	1201	Con	Con_1	1.106581246	2.97029703	0.000000000	0	0	2.250997e-01	2.301042e-01	G2M	0	0	0	0	0	0	0	0	0	0	0	0	0	TA1	C0	C_0_Con
Con_1_CELL4757_N7	Con	4005	2374	Con	Con_1	1.248439451	4.24469413	0.000000000	0	1	4.048336e-01	4.053270e-01	G2M	0	0	0	3	1	1	2	2	1	4	1	12	1	Olfm4+stem	C1	C_1_Con
Con_1_CELL4760_N2	Con	1284	960	Con	Con_1	0.466926070	3.34630350	0.077821012	0	0	1.108593e-01	1.156225e-01	G2M	0	0	0	0	0	0	0	0	0	0	0	0	0	TA1	C0	C_0_Con
Con_1_CELL4763_N3	Con	2813	1255	Con	Con_1	0.674237048	2.09368346	0.000000000	7	8	-1.221105e-01	-1.098354e-01	G1	7	7	6	8	8	7	10	11	9	11	12	13	11	Lgr5+stem	C8	C_8_Con
Con_1_CELL4770_N2	Con	1588	1157	Con	Con_1	0.943396226	2.95597484	0.000000000	2	5	-9.208576e-03	1.376516e-02	G2M	2	4	4	5	5	5	5	4	3	5	7	6	5	T	C5	C_5_Con
Con_1_CELL4772_N2	Con	2819	1890	Con	Con_1	1.312056738	2.90780142	0.070921986	0	1	3.721290e-03	5.624973e-03	G2M	0	0	0	3	1	1	2	2	1	9	5	4	9	Olfm4+stem	C1	C_1_Con
Con_1_CELL4786_N3	Con	2156	1312	Con	Con_1	0.880444856	3.19740500	0.000000000	8	14	-3.178770e-02	-1.116213e-02	G1	8	11	13	12	14	13	13	14	14	15	15	16	16	Tuft	C14	C_14_Con
Con_1_CELL4787_N2	Con	5657	979	Con	Con_1	0.194414988	2.01484624	0.017674090	10	17	-3.976465e-02	-4.780789e-02	G1	10	14	15	15	17	17	17	18	21	19	23	22	22	Paneth	C17	C_17_Con
Con_1_CELL4790_N4	Con	2558	1385	Con	Con_1	1.720093823	3.79202502	0.039093041	2	5	3.423250e-02	1.076197e-02	S	2	4	4	5	5	5	5	4	3	5	7	6	5	T	C5	C_5_Con
Con_1_CELL4792_N2	Con	1590	1127	Con	Con_1	0.502828410	2.51414205	0.000000000	0	1	1.717918e-01	1.421663e-01	S	0	0	0	0	1	1	2	0	1	0	1	2	1	Olfm4+stem	C1	C_1_Con
Con_1_CELL4796_N4	Con	2695	1824	Con	Con_1	1.632047478	3.22700297	0.037091988	2	5	1.927874e-02	2.388703e-02	G2M	2	4	4	5	5	5	5	4	3	5	7	6	5	T	C5	C_5_Con
Con_1_CELL4798_N3	Con	1216	688	Con	Con_1	1.480263158	3.78289474	0.000000000	13	20	-1.128509e-01	-8.528958e-02	G1	13	17	18	17	20	21	21	23	24	25	28	27	28	Fibroblast	C20	C_20_Con
Con_1_CELL4806_N3	Con	2521	1728	Con	Con_1	0.912336374	2.02300674	0.000000000	0	1	1.983817e-01	1.921130e-01	S	0	0	0	0	1	1	2	0	1	9	5	4	9	Olfm4+stem	C1	C_1_Con
Con_1_CELL4811_N5	Con	3110	2060	Con	Con_1	0.482005141	2.50642674	0.032133676	0	1	4.899425e-01	4.899090e-01	S	0	0	0	3	1	1	2	2	1	4	1	4	1	Olfm4+stem	C1	C_1_Con
Con_1_CELL4815_N3	Con	1277	820	Con	Con_1	1.331245106	5.16836335	0.000000000	0	1	8.920554e-02	1.005915e-01	G2M	0	0	0	3	1	1	2	2	1	4	1	2	1	Olfm4+stem	C1	C_1_Con
Con_1_CELL4820_N2	Con	2255	1311	Con	Con_1	1.640070922	2.57092199	0.000000000	1	3	-3.534949e-02	-2.034862e-02	G1	1	2	2	2	3	3	3	3	2	2	4	5	2	Enterocyte	C3	C_3_Con
Con_1_CELL4821_N3	Con	1402	1087	Con	Con_1	0.356379187	1.92444761	0.000000000	0	0	4.972347e-01	4.916514e-01	S	0	0	0	0	0	0	0	0	0	0	0	0	0	TA1	C0	C_0_Con
Con_1_CELL4822_N2	Con	3805	1458	Con	Con_1	0.683131897	1.57645822	0.000000000	1	3	-1.075889e-01	-9.922927e-02	G1	1	2	2	2	3	3	15	15	2	17	4	5	17	Enterocyte	C3	C_3_Con
Con_1_CELL4828_N3	Con	2147	1219	Con	Con_1	1.489064681	4.42066077	0.000000000	0	1	1.213711e-01	1.124051e-01	S	0	0	0	3	1	1	2	2	1	4	1	2	1	Olfm4+stem	C1	C_1_Con
Con_1_CELL4830_N3	Con	3597	1071	Con	Con_1	1.529051988	1.55685293	0.000000000	1	15	-3.846118e-02	-2.397370e-02	G1	1	2	2	2	15	15	15	15	20	17	22	23	17	Enterocyte	C15	C_15_Con
Con_1_CELL4835_N5	Con	1565	1060	Con	Con_1	1.723037652	3.50989151	0.000000000	0	0	8.604550e-02	1.136011e-01	G2M	0	0	0	0	0	0	2	2	0	9	5	4	8	TA1	C0	C_0_Con
Con_1_CELL4836_N2	Con	1283	963	Con	Con_1	1.091192518	3.58534684	0.077942323	0	1	1.218125e-01	1.268450e-01	G2M	0	0	0	0	1	1	2	0	1	9	5	4	9	Olfm4+stem	C1	C_1_Con
Con_1_CELL4838_N2	Con	1460	1127	Con	Con_1	0.479123888	2.80629706	0.000000000	0	1	2.281128e-01	2.174803e-01	S	0	0	0	0	1	1	0	0	1	0	1	2	1	Olfm4+stem	C1	C_1_Con
Con_1_CELL4840_N3	Con	1661	1178	Con	Con_1	0.600600601	0.78078078	0.000000000	5	10	-1.736997e-01	-1.749671e-01	G1	5	9	8	9	10	9	12	12	18	14	17	17	21	SMC	C10	C_10_Con
Con_1_CELL4841_N2	Con	3129	1963	Con	Con_1	0.479233227	2.36421725	0.000000000	2	5	3.986974e-01	3.999707e-01	G2M	2	4	4	5	5	5	5	4	3	5	7	6	5	T	C5	C_5_Con
Con_1_CELL4844_N2	Con	1447	898	Con	Con_1	0.690607735	2.83149171	0.000000000	3	4	-9.363875e-02	-1.047232e-01	G1	3	3	3	4	4	4	4	8	8	10	11	11	10	Goblet	C4	C_4_Con
Con_1_CELL4848_N4	Con	1598	1170	Con	Con_1	0.938673342	3.94242804	0.062578223	0	1	2.200920e-02	2.053703e-02	S	0	0	0	3	1	1	2	2	1	4	1	4	1	Olfm4+stem	C1	C_1_Con
Con_1_CELL4849_N3	Con	1456	1022	Con	Con_1	0.548320768	3.01576422	0.000000000	0	0	1.757744e-02	2.141576e-02	G2M	0	0	0	0	0	0	0	0	0	0	0	0	0	TA1	C0	C_0_Con
Con_1_CELL4850_N4	Con	1256	844	Con	Con_1	1.035031847	2.38853503	0.079617834	7	8	-2.799476e-02	-2.965029e-02	G1	7	7	6	8	8	7	10	11	9	11	12	13	11	Lgr5+stem	C8	C_8_Con
Con_1_CELL4851_N3	Con	2217	1217	Con	Con_1	2.207207207	3.82882883	0.000000000	9	16	2.875722e-02	3.044319e-02	G2M	9	13	14	14	16	16	16	17	17	18	20	20	18	Macrophage	C16	C_16_Con
Con_1_CELL4863_N4	Con	1529	961	Con	Con_1	0.522193211	2.21932115	0.000000000	5	10	-1.403442e-01	-1.407650e-01	G1	5	9	8	9	10	9	12	12	18	14	17	17	21	SMC	C10	C_10_Con
Con_1_CELL4865_N3	Con	1798	1168	Con	Con_1	1.890989989	2.78086763	0.000000000	3	4	-5.916323e-02	-3.308543e-02	G1	3	3	3	4	4	4	4	6	7	7	6	7	6	Goblet	C4	C_4_Con
Con_1_CELL4870_N3	Con	1727	1236	Con	Con_1	0.636942675	4.22698321	0.000000000	0	1	9.058079e-02	9.797463e-02	G2M	0	0	0	3	1	1	2	2	1	9	5	4	9	Olfm4+stem	C1	C_1_Con
Con_1_CELL4873_N4	Con	1853	1380	Con	Con_1	0.593631948	2.69832704	0.107933081	0	0	-8.482027e-03	-2.579510e-02	G1	0	0	0	0	0	0	0	0	0	0	0	0	0	TA1	C0	C_0_Con
Con_1_CELL4874_N4	Con	2644	1601	Con	Con_1	0.189035917	1.73913043	0.000000000	0	2	2.123152e-01	2.442015e-01	G2M	0	0	1	1	2	2	0	1	5	1	0	0	3	Enterocyte	C2	C_2_Con
Con_1_CELL4875_N2	Con	18697	4378	Con	Con_1	0.721770744	11.06180496	0.010692900	6	9	3.796657e-02	4.579231e-02	G2M	6	8	7	15	9	8	11	10	15	12	19	12	20	TA2	C9	C_9_Con
Con_1_CELL4876_N2	Con	6543	3697	Con	Con_1	0.198473282	1.41984733	0.000000000	5	13	3.806247e-01	3.653617e-01	S	5	12	10	11	13	14	14	16	12	16	16	18	14	Fibroblast	C13	C_13_Con
Con_1_CELL4881_N3	Con	1859	1370	Con	Con_1	0.537634409	2.25806452	0.000000000	0	0	2.386067e-01	2.139628e-01	S	0	0	0	0	0	0	0	0	0	0	0	0	0	TA1	C0	C_0_Con
Con_1_CELL4883_N3	Con	5271	2962	Con	Con_1	0.492984452	1.85817217	0.018960940	0	1	2.596161e-02	7.738680e-03	S	0	0	0	3	1	1	2	2	1	9	5	4	9	Olfm4+stem	C1	C_1_Con
Con_1_CELL4884_N5	Con	1738	1211	Con	Con_1	1.783659379	4.71806674	0.000000000	0	1	-1.365349e-01	-1.226843e-01	G1	0	0	0	3	1	1	2	2	1	4	1	2	1	Olfm4+stem	C1	C_1_Con
Con_1_CELL4891_N3	Con	3031	2122	Con	Con_1	0.591327201	1.47831800	0.000000000	2	5	-2.594428e-02	-2.336750e-02	G1	2	4	4	5	5	5	5	4	3	5	7	6	5	T	C5	C_5_Con
Con_1_CELL4893_N2	Con	2911	1981	Con	Con_1	0.446428571	1.16758242	0.000000000	0	0	1.039715e-01	1.210752e-01	G2M	0	0	0	0	0	0	0	0	0	0	0	0	0	TA1	C0	C_0_Con
Con_1_CELL4894_N2	Con	2442	1709	Con	Con_1	1.433251433	1.47420147	0.000000000	0	0	4.877704e-01	4.715339e-01	S	0	0	12	0	0	0	8	7	0	8	8	9	8	TA1	C0	C_0_Con
Con_1_CELL4897_N3	Con	2139	1308	Con	Con_1	0.373831776	1.30841121	0.046728972	1	2	-7.328749e-02	-5.958339e-02	G1	1	1	1	1	2	2	1	1	2	1	2	1	2	Enterocyte	C2	C_2_Con
Con_1_CELL4899_N3	Con	21379	3287	Con	Con_1	0.327378169	5.62155084	0.004676831	6	9	-7.788578e-02	-7.772445e-02	G1	6	8	7	15	9	8	11	10	15	19	19	22	20	TA2	C9	C_9_Con
Con_1_CELL4900_N6	Con	8375	4124	Con	Con_1	0.202936612	0.87143369	0.011937448	8	14	-7.740483e-03	-7.618719e-03	G1	8	11	13	12	14	13	13	14	14	15	15	16	16	Tuft	C14	C_14_Con
Con_1_CELL4902_N3	Con	1672	1234	Con	Con_1	0.358637179	3.46682606	0.000000000	0	1	1.653824e-01	1.398664e-01	S	0	0	0	3	1	1	2	2	1	4	1	2	1	Olfm4+stem	C1	C_1_Con
Con_1_CELL4903_N2	Con	1200	728	Con	Con_1	1.166666667	3.66666667	0.000000000	6	19	-7.644201e-02	-6.605725e-02	G1	6	16	17	13	19	20	20	21	23	22	26	25	25	Endothelial	C19	C_19_Con
Con_1_CELL4906_N3	Con	2698	1787	Con	Con_1	0.222139948	1.99925953	0.000000000	0	1	-1.878858e-01	-1.666913e-01	G1	0	0	0	3	1	1	2	2	1	4	1	2	1	Olfm4+stem	C1	C_1_Con
Con_1_CELL4907_N2	Con	5772	3351	Con	Con_1	0.241921548	1.07136686	0.017280111	11	18	3.557594e-01	3.540937e-01	S	11	15	16	16	18	18	18	19	22	20	24	24	23	EEC	C18	C_18_Con
Con_1_CELL4912_N2	Con	1888	1269	Con	Con_1	0.582627119	2.64830508	0.052966102	3	4	-1.222036e-01	-1.065851e-01	G1	3	3	3	4	4	4	4	8	8	10	11	11	10	Goblet	C4	C_4_Con
Con_1_CELL4916_N2	Con	1371	913	Con	Con_1	1.385849745	3.71991247	0.000000000	0	0	-9.013522e-02	-1.081844e-01	G1	0	0	0	0	0	0	0	0	0	0	0	0	0	TA1	C0	C_0_Con
Con_1_CELL4926_N4	Con	1859	1248	Con	Con_1	1.181525242	4.94092374	0.053705693	5	13	-7.698826e-02	-6.549704e-02	G1	5	12	10	11	13	14	14	16	12	16	16	18	14	Fibroblast	C13	C_13_Con
Con_1_CELL4930_N3	Con	2820	1916	Con	Con_1	0.531349628	2.37336167	0.000000000	5	13	5.725656e-02	3.827875e-02	S	5	12	10	11	13	14	14	16	12	16	16	18	14	Fibroblast	C13	C_13_Con
Con_1_CELL4935_N3	Con	1755	1217	Con	Con_1	0.797720798	2.62108262	0.056980057	3	4	-1.305569e-01	-1.306075e-01	G1	3	3	3	4	4	4	4	8	8	10	11	11	10	Goblet	C4	C_4_Con
Con_1_CELL4938_N5	Con	1928	1328	Con	Con_1	0.673575130	2.79792746	0.103626943	0	1	3.070865e-01	3.162760e-01	G2M	0	0	0	0	1	1	2	0	1	9	5	4	9	Olfm4+stem	C1	C_1_Con
Con_1_CELL4939_N2	Con	1299	904	Con	Con_1	0.690713738	3.68380660	0.000000000	6	19	-1.086760e-01	-7.469555e-02	G1	6	16	17	13	19	20	20	21	23	22	26	25	25	Endothelial	C19	C_19_Con
Con_1_CELL4943_N6	Con	3027	1906	Con	Con_1	1.750330251	3.43461030	0.000000000	0	1	1.250374e-01	1.384099e-01	G2M	2	0	0	3	1	1	2	2	1	4	1	6	1	Olfm4+stem	C1	C_1_Con
Con_1_CELL4950_N3	Con	1558	1105	Con	Con_1	0.320924262	1.73299101	0.064184852	0	0	3.547584e-01	3.363911e-01	S	0	0	0	0	0	0	0	0	0	0	0	0	0	TA1	C0	C_0_Con
Con_1_CELL4954_N4	Con	3128	2024	Con	Con_1	0.543130990	3.25878594	0.000000000	0	1	9.878871e-02	6.095195e-02	S	0	0	0	3	1	1	2	2	1	4	1	12	1	Olfm4+stem	C1	C_1_Con
Con_1_CELL4955_N3	Con	2873	1749	Con	Con_1	0.695894224	2.33124565	0.000000000	0	1	2.510056e-01	2.415051e-01	S	0	0	0	3	1	1	2	2	1	4	1	2	1	Olfm4+stem	C1	C_1_Con
Con_1_CELL4959_N2	Con	1276	855	Con	Con_1	0.626468285	3.21064996	0.000000000	3	4	-8.975172e-02	-7.775360e-02	G1	3	3	3	4	4	4	4	8	8	10	11	11	10	Goblet	C4	C_4_Con
Con_1_CELL4960_N4	Con	2606	1691	Con	Con_1	0.421940928	2.18642117	0.000000000	7	8	1.681557e-01	1.493024e-01	S	7	7	6	8	8	7	10	11	9	11	12	13	11	Lgr5+stem	C8	C_8_Con
Con_1_CELL4963_N3	Con	2001	1337	Con	Con_1	0.649675162	3.79810095	0.000000000	0	1	2.462221e-01	2.386923e-01	S	0	0	0	3	1	1	2	2	1	4	1	2	1	Olfm4+stem	C1	C_1_Con
Con_1_CELL4964_N2	Con	1826	1193	Con	Con_1	0.547345375	1.36836344	0.000000000	1	2	-9.705043e-02	-8.914093e-02	G1	1	1	1	1	2	2	1	1	2	1	2	1	2	Enterocyte	C2	C_2_Con
Con_1_CELL4967_N5	Con	2025	1394	Con	Con_1	0.592007893	3.30537741	0.049333991	3	4	-3.717484e-02	-3.880292e-02	G1	3	3	3	4	4	4	4	6	7	7	6	7	6	Goblet	C4	C_4_Con
Con_1_CELL4970_N2	Con	1642	1105	Con	Con_1	0.974421437	2.92326431	0.000000000	1	3	-1.259392e-01	-9.767274e-02	G1	1	2	2	2	3	3	3	3	2	2	4	5	2	Enterocyte	C3	C_3_Con
Con_1_CELL4974_N2	Con	3772	2004	Con	Con_1	0.423953365	1.45733969	0.026497085	1	3	-1.386960e-01	-1.401139e-01	G1	1	2	2	2	3	3	3	3	4	2	9	8	4	Enterocyte	C3	C_3_Con
Con_1_CELL4975_N2	Con	3023	1766	Con	Con_1	0.588620013	7.09614127	0.065402224	5	13	-8.115462e-02	-9.045426e-02	G1	5	12	10	11	13	14	14	16	12	16	16	18	14	Fibroblast	C13	C_13_Con
Con_1_CELL4978_N2	Con	2435	1590	Con	Con_1	0.862422998	2.17659138	0.000000000	0	1	-2.905143e-02	-3.652498e-02	G1	0	0	0	0	1	1	2	2	1	9	5	4	9	Olfm4+stem	C1	C_1_Con
Con_1_CELL4981_N2	Con	1783	1312	Con	Con_1	0.112170499	2.13123948	0.056085250	1	2	3.638288e-01	3.650252e-01	G2M	1	1	1	1	2	2	1	1	5	1	2	1	3	Enterocyte	C2	C_2_Con
Con_1_CELL4983_N2	Con	1582	961	Con	Con_1	1.769911504	18.20480405	0.000000000	6	9	2.958050e-01	3.037973e-01	G2M	6	8	7	3	9	8	11	10	15	12	19	12	20	TA2	C9	C_9_Con
Con_1_CELL4985_N3	Con	3274	2141	Con	Con_1	0.274809160	1.98473282	0.000000000	1	2	4.624769e-04	-2.919239e-03	S	1	1	1	1	2	2	1	1	5	1	2	1	3	Enterocyte	C2	C_2_Con
Con_1_CELL4993_N2	Con	2007	1309	Con	Con_1	0.597907324	2.44145491	0.000000000	3	4	4.162260e-03	2.761342e-02	G2M	3	3	3	4	4	4	4	6	7	7	6	7	6	Goblet	C4	C_4_Con
Con_1_CELL4994_N3	Con	1433	959	Con	Con_1	1.953942777	3.41939986	0.000000000	0	0	-1.391969e-01	-1.303351e-01	G1	0	0	12	0	0	0	8	7	0	8	8	9	8	TA1	C0	C_0_Con
Con_1_CELL4995_N2	Con	1693	1111	Con	Con_1	1.003541913	3.18772137	0.000000000	3	4	-2.626227e-02	-7.816879e-03	G1	3	3	3	4	4	4	4	8	8	10	11	11	10	Goblet	C4	C_4_Con
Con_1_CELL4997_N3	Con	2132	1371	Con	Con_1	0.843486410	1.03092784	0.000000000	1	2	-8.943383e-02	-6.147328e-02	G1	1	1	1	1	2	2	1	1	5	1	2	1	3	Enterocyte	C2	C_2_Con
Con_1_CELL4998_N3	Con	3569	2117	Con	Con_1	0.532362006	1.48500981	0.000000000	0	1	1.576909e-01	1.710622e-01	G2M	0	0	0	3	1	1	2	2	1	9	5	4	9	Olfm4+stem	C1	C_1_Con
Con_1_CELL4999_N5	Con	3658	1474	Con	Con_1	0.628758885	2.65172225	0.000000000	1	2	-5.161827e-02	-1.254799e-02	G1	1	1	1	1	2	2	1	1	2	1	18	19	3	Enterocyte	C2	C_2_Con
Con_1_CELL5002_N5	Con	2615	1813	Con	Con_1	1.031715705	1.94879633	0.000000000	0	1	4.224866e-01	4.038878e-01	S	0	0	0	3	1	1	2	2	1	9	5	4	9	Olfm4+stem	C1	C_1_Con
Con_1_CELL5004_N5	Con	2695	1773	Con	Con_1	0.667655786	1.96587537	0.037091988	0	0	6.406353e-02	5.287926e-02	S	0	0	0	0	0	0	0	0	0	0	0	0	0	TA1	C0	C_0_Con
Con_1_CELL5006_N5	Con	1426	1017	Con	Con_1	2.242466713	4.13454800	0.000000000	0	0	1.378147e-01	1.486470e-01	G2M	0	0	12	0	0	0	8	7	0	8	8	9	8	TA1	C0	C_0_Con
Con_1_CELL5012_N2	Con	1627	985	Con	Con_1	0.798525799	3.68550369	0.000000000	7	8	1.054939e-02	3.935441e-02	G2M	7	7	6	8	8	7	10	11	9	11	12	13	11	Lgr5+stem	C8	C_8_Con
Con_1_CELL5018_N2	Con	1837	1248	Con	Con_1	0.979325354	2.50272035	0.000000000	9	16	-1.185507e-01	-1.385762e-01	G1	9	13	14	14	16	16	16	17	17	18	20	20	18	Macrophage	C16	C_16_Con
Con_1_CELL5019_N3	Con	1298	860	Con	Con_1	1.000000000	4.00000000	0.000000000	7	8	4.989800e-02	6.676839e-02	G2M	7	7	6	8	8	7	10	11	9	11	12	13	11	Lgr5+stem	C8	C_8_Con
Con_1_CELL5030_N4	Con	1377	988	Con	Con_1	0.944081336	3.19535221	0.145243282	2	5	-1.078218e-01	-9.563410e-02	G1	2	4	4	5	5	5	5	4	3	5	7	6	5	T	C5	C_5_Con
Con_1_CELL5033_N2	Con	3047	1557	Con	Con_1	0.787143326	1.93506068	0.000000000	1	2	-3.006502e-02	-2.155348e-02	G1	1	1	1	1	2	2	1	1	2	1	2	1	3	Enterocyte	C2	C_2_Con
Con_1_CELL5035_N2	Con	6460	2089	Con	Con_1	0.340557276	2.84829721	0.015479876	10	17	9.874224e-02	1.219753e-01	G2M	10	14	15	15	17	17	17	18	21	19	23	22	22	Paneth	C17	C_17_Con
Con_1_CELL5038_N3	Con	1391	967	Con	Con_1	1.150251618	3.81020848	0.071890726	3	4	-1.248218e-01	-1.426572e-01	G1	3	3	3	4	4	4	4	6	7	7	6	7	6	Goblet	C4	C_4_Con
Con_1_CELL5040_N4	Con	1212	900	Con	Con_1	0.990099010	2.47524752	0.000000000	0	0	3.846869e-01	3.759697e-01	S	0	0	0	0	0	0	0	0	0	0	0	0	0	TA1	C0	C_0_Con
Con_1_CELL5046_N3	Con	1267	886	Con	Con_1	1.025236593	3.47003155	0.000000000	3	4	1.853183e-02	1.317223e-02	S	3	3	3	4	4	4	4	6	7	7	6	7	6	Goblet	C4	C_4_Con
Con_1_CELL5047_N2	Con	3361	2144	Con	Con_1	0.446295745	2.35049093	0.000000000	2	5	3.568905e-01	3.792989e-01	G2M	2	4	4	5	5	5	5	4	3	5	7	6	5	T	C5	C_5_Con
Con_1_CELL5048_N2	Con	15079	5783	Con	Con_1	0.119221089	0.90078156	0.000000000	7	8	1.512757e-01	1.659114e-01	G2M	7	7	6	8	8	7	10	11	9	11	12	13	11	Lgr5+stem	C8	C_8_Con
Con_1_CELL5049_N2	Con	5807	807	Con	Con_1	0.619728008	2.06576003	0.000000000	10	17	7.964373e-03	7.215568e-03	S	10	14	15	15	17	17	17	18	21	19	23	22	22	Paneth	C17	C_17_Con
Con_1_CELL5050_N3	Con	1917	1359	Con	Con_1	0.260416667	2.13541667	0.000000000	0	1	-9.177168e-02	-1.145158e-01	G1	0	0	0	0	1	1	0	2	1	0	1	2	1	Olfm4+stem	C1	C_1_Con
Con_1_CELL5052_N2	Con	1280	870	Con	Con_1	0.781250000	2.34375000	0.000000000	1	3	-8.660425e-02	-7.583374e-02	G1	1	2	2	2	3	3	3	3	2	2	4	5	2	Enterocyte	C3	C_3_Con
Con_1_CELL5053_N5	Con	1410	1038	Con	Con_1	0.566973777	4.32317505	0.000000000	0	1	-1.239508e-01	-1.120945e-01	G1	0	0	0	3	1	1	2	2	1	4	1	2	1	Olfm4+stem	C1	C_1_Con
Con_1_CELL5062_N2	Con	1494	1138	Con	Con_1	1.070950469	2.61044177	0.000000000	3	4	2.060061e-01	2.244627e-01	G2M	3	3	3	4	4	4	4	6	7	7	6	7	6	Goblet	C4	C_4_Con
Con_1_CELL5070_N2	Con	2366	1379	Con	Con_1	0.549450549	2.78951817	0.000000000	1	2	-4.948912e-04	-4.815089e-03	G1	1	1	1	1	2	2	1	1	2	1	18	19	3	Enterocyte	C2	C_2_Con
Con_1_CELL5074_N2	Con	1618	1183	Con	Con_1	0.432632880	2.90482077	0.061804697	0	1	5.871252e-02	4.747813e-02	S	0	0	0	0	1	1	0	2	1	0	1	2	1	Olfm4+stem	C1	C_1_Con
Con_1_CELL5078_N3	Con	1848	1288	Con	Con_1	1.028138528	4.00432900	0.000000000	0	1	-1.623443e-01	-1.672063e-01	G1	0	0	0	3	1	1	2	2	1	4	1	2	1	Olfm4+stem	C1	C_1_Con
Con_1_CELL5083_N3	Con	2022	1430	Con	Con_1	0.543746911	2.66930302	0.000000000	0	1	4.066265e-01	4.057909e-01	S	0	0	0	0	1	1	2	2	1	9	5	4	9	Olfm4+stem	C1	C_1_Con
Con_1_CELL5084_N2	Con	8284	4047	Con	Con_1	0.193050193	0.91698842	0.000000000	2	5	2.538297e-01	2.496657e-01	S	2	4	4	5	5	5	5	4	3	6	10	10	12	T	C5	C_5_Con
Con_1_CELL5085_N4	Con	2004	1422	Con	Con_1	0.648055833	2.44267198	0.000000000	0	0	-4.557399e-02	-2.294690e-02	G1	0	0	0	0	0	0	0	0	0	0	0	0	0	TA1	C0	C_0_Con
Con_1_CELL5091_N3	Con	1436	1091	Con	Con_1	0.417827298	2.78551532	0.000000000	3	4	2.440404e-01	2.261902e-01	S	3	3	3	4	4	4	4	6	7	7	6	7	6	Goblet	C4	C_4_Con
Con_1_CELL5092_N3	Con	1453	1060	Con	Con_1	1.376462491	3.99174123	0.068823125	0	1	5.422551e-02	4.372820e-02	S	0	0	0	0	1	1	0	0	1	0	1	2	1	Olfm4+stem	C1	C_1_Con
Con_1_CELL5096_N3	Con	1530	931	Con	Con_1	3.071895425	13.92156863	0.000000000	6	9	8.384563e-02	1.067975e-01	G2M	6	8	7	3	9	8	11	10	15	12	19	12	20	TA2	C9	C_9_Con
Con_1_CELL5097_N2	Con	1986	1396	Con	Con_1	0.503524673	2.51762336	0.050352467	0	1	4.906296e-02	4.282481e-02	S	0	0	0	0	1	1	0	2	1	4	1	2	1	Olfm4+stem	C1	C_1_Con
Con_1_CELL5098_N3	Con	1878	1106	Con	Con_1	0.798722045	2.12992545	0.000000000	3	4	-1.006155e-01	-1.129291e-01	G1	3	3	3	4	4	4	4	8	8	10	11	11	10	Goblet	C4	C_4_Con
Con_1_CELL5101_N2	Con	2124	1476	Con	Con_1	0.658823529	3.15294118	0.000000000	0	1	-5.650424e-02	-5.713551e-02	G1	0	0	0	0	1	1	2	0	1	0	1	2	1	Olfm4+stem	C1	C_1_Con
Con_1_CELL5105_N2	Con	1310	1018	Con	Con_1	0.533536585	2.36280488	0.000000000	14	22	-6.281919e-02	-8.519114e-02	G1	15	18	19	19	22	24	24	27	27	28	30	29	30	Fat	C22	C_22_Con
Con_1_CELL5106_N2	Con	1830	1201	Con	Con_1	0.819672131	3.60655738	0.000000000	0	1	8.082206e-02	7.403568e-02	S	0	0	0	3	1	1	2	2	1	4	1	12	1	Olfm4+stem	C1	C_1_Con
Con_1_CELL5109_N2	Con	2245	1444	Con	Con_1	0.267022697	2.00267023	0.000000000	2	5	-1.550608e-02	-2.032513e-02	G1	2	4	4	5	5	5	5	4	3	5	7	6	5	T	C5	C_5_Con
Con_1_CELL5115_N2	Con	7936	3585	Con	Con_1	0.377500944	1.04441928	0.012583365	1	3	-1.427665e-01	-1.312530e-01	G1	1	2	2	2	3	3	3	3	11	2	14	14	12	Enterocyte	C3	C_3_Con
Con_1_CELL5128_N3	Con	2837	1665	Con	Con_1	0.740218541	1.90341910	0.000000000	0	0	1.571988e-01	1.796573e-01	G2M	0	0	0	0	0	0	0	0	0	0	0	0	0	TA1	C0	C_0_Con
Con_1_CELL5129_N4	Con	3530	2211	Con	Con_1	0.622524052	1.61290323	0.000000000	0	0	1.281319e-01	1.334989e-01	G2M	0	0	0	0	0	0	0	0	0	0	0	0	0	TA1	C0	C_0_Con
Con_1_CELL5132_N2	Con	1291	869	Con	Con_1	0.464756003	3.02091402	0.000000000	0	0	-1.373907e-01	-1.495222e-01	G1	0	0	0	0	0	0	0	0	0	0	0	0	0	TA1	C0	C_0_Con
Con_1_CELL5134_N4	Con	1597	1103	Con	Con_1	2.003757044	3.13087038	0.000000000	0	0	1.164711e-01	1.169676e-01	G2M	0	0	12	0	0	0	8	7	0	8	8	9	8	TA1	C0	C_0_Con
Con_1_CELL5135_N3	Con	2414	1643	Con	Con_1	0.538302277	1.73913043	0.000000000	0	0	3.674035e-01	3.808563e-01	G2M	0	0	0	0	0	0	0	0	0	0	0	0	0	TA1	C0	C_0_Con
Con_1_CELL5141_N5	Con	6869	3461	Con	Con_1	0.785226116	3.21361059	0.029082449	5	10	-4.995863e-02	-4.229698e-02	G1	5	9	8	9	10	9	12	12	18	14	17	17	21	SMC	C10	C_10_Con
Con_1_CELL5142_N2	Con	2941	1395	Con	Con_1	0.510030602	1.53009181	0.034002040	4	6	-5.376523e-03	-3.421541e-03	G1	4	5	5	6	6	6	6	5	6	3	3	3	7	Enterocyte	C6	C_6_Con
Con_1_CELL5144_N2	Con	3253	2122	Con	Con_1	0.399631110	1.81371042	0.030740855	0	1	2.826679e-01	2.896828e-01	G2M	0	0	0	3	1	1	2	2	1	4	1	2	1	Olfm4+stem	C1	C_1_Con
Con_1_CELL5145_N2	Con	1374	961	Con	Con_1	0.363636364	2.10909091	0.000000000	9	16	-3.852401e-02	-2.003562e-02	G1	9	13	14	14	16	16	16	17	17	18	20	20	18	Macrophage	C16	C_16_Con
Con_1_CELL5146_N2	Con	1614	941	Con	Con_1	0.866873065	1.30030960	0.000000000	1	2	-5.654150e-02	-5.518757e-02	G1	1	1	1	1	2	2	1	1	2	1	2	1	3	Enterocyte	C2	C_2_Con
Con_1_CELL5152_N3	Con	2361	1627	Con	Con_1	0.592718036	3.09060119	0.084674005	0	1	6.569691e-02	7.062457e-02	G2M	0	0	0	3	1	1	2	2	1	4	1	4	1	Olfm4+stem	C1	C_1_Con
Con_1_CELL5154_N3	Con	1875	896	Con	Con_1	2.557272243	2.02450719	0.000000000	0	0	4.660243e-02	5.326875e-02	G2M	0	0	12	0	0	12	8	7	0	8	8	9	8	TA1	C0	C_0_Con
Con_1_CELL5157_N2	Con	1332	815	Con	Con_1	0.750750751	3.22822823	0.000000000	0	0	5.977908e-03	1.722442e-03	S	0	0	0	0	0	0	0	0	0	0	0	0	0	TA1	C0	C_0_Con
Con_1_CELL5159_N3	Con	1733	1021	Con	Con_1	1.326412918	6.05536332	0.000000000	0	1	1.715970e-01	1.639955e-01	S	0	0	0	3	1	1	2	2	1	4	1	12	1	Olfm4+stem	C1	C_1_Con
Con_1_CELL5160_N2	Con	5353	1584	Con	Con_1	0.802987862	2.29691877	0.000000000	3	4	-8.399662e-02	-7.167437e-02	G1	3	3	3	4	4	4	4	6	7	7	6	7	6	Goblet	C4	C_4_Con
Con_1_CELL5170_N2	Con	1493	1085	Con	Con_1	0.802675585	3.87959866	0.000000000	0	1	4.154735e-03	9.129688e-03	G2M	0	0	0	3	1	1	2	2	1	4	1	12	1	Olfm4+stem	C1	C_1_Con
Con_1_CELL5175_N2	Con	1453	1104	Con	Con_1	0.619408121	3.02821748	0.000000000	0	0	8.239269e-02	6.228180e-02	S	0	0	0	0	0	0	0	0	0	0	0	0	0	TA1	C0	C_0_Con
Con_1_CELL5184_N2	Con	1282	894	Con	Con_1	1.404056162	4.83619345	0.000000000	0	1	3.311440e-02	2.691631e-02	S	0	0	0	0	1	1	0	0	1	0	1	2	1	Olfm4+stem	C1	C_1_Con
Con_1_CELL5188_N3	Con	1571	1063	Con	Con_1	0.826972010	1.84478372	0.000000000	2	5	-7.356394e-02	-5.871390e-02	G1	2	4	4	5	5	5	5	4	3	5	7	6	5	T	C5	C_5_Con
Con_1_CELL5194_N4	Con	5847	3342	Con	Con_1	0.256322625	1.76008202	0.000000000	0	1	2.430561e-01	2.393164e-01	S	0	0	0	3	1	1	2	2	1	4	1	4	1	Olfm4+stem	C1	C_1_Con
Con_1_CELL5195_N2	Con	2268	1112	Con	Con_1	0.572939621	1.98325253	0.000000000	0	0	1.575542e-01	1.550494e-01	S	0	0	0	0	0	0	0	0	0	0	0	0	0	TA1	C0	C_0_Con
Con_1_CELL5198_N2	Con	4252	1474	Con	Con_1	0.658513641	3.29256820	0.000000000	10	17	1.296203e-01	1.382742e-01	G2M	10	14	15	15	17	17	17	18	21	19	23	22	22	Paneth	C17	C_17_Con
Con_1_CELL5200_N2	Con	2006	1454	Con	Con_1	0.448654038	1.99401795	0.000000000	0	0	1.049185e-01	1.153915e-01	G2M	0	0	0	0	0	0	0	0	0	0	0	0	0	TA1	C0	C_0_Con
Con_1_CELL5207_N3	Con	2711	1412	Con	Con_1	1.806784661	10.36135693	0.000000000	6	9	7.111879e-02	6.993652e-02	S	6	8	7	3	9	8	11	10	15	12	19	12	20	TA2	C9	C_9_Con
Con_1_CELL5211_N3	Con	2169	1493	Con	Con_1	0.736987563	3.82312298	0.000000000	0	1	-1.118118e-01	-1.199300e-01	G1	0	0	0	3	1	1	2	2	1	4	1	2	1	Olfm4+stem	C1	C_1_Con
Con_1_CELL5212_N2	Con	11432	3580	Con	Con_1	0.209863589	0.76075551	0.017488632	1	3	-1.650198e-01	-1.501462e-01	G1	1	2	2	2	3	3	3	3	4	2	9	8	4	Enterocyte	C3	C_3_Con
Con_1_CELL5214_N3	Con	1717	1250	Con	Con_1	1.047120419	2.85049447	0.058173357	0	0	2.204032e-02	1.528776e-02	S	0	0	0	0	0	0	0	0	0	0	0	0	0	TA1	C0	C_0_Con
Con_1_CELL5221_N3	Con	2068	1222	Con	Con_1	1.110038610	2.26833977	0.000000000	1	3	-1.311442e-01	-1.268932e-01	G1	1	1	1	1	3	3	1	1	2	1	4	5	2	Enterocyte	C3	C_3_Con
Con_1_CELL5228_N2	Con	1921	1221	Con	Con_1	0.676730869	5.72618428	0.000000000	6	9	4.080006e-02	2.256384e-02	S	6	8	7	3	9	8	11	10	15	12	19	12	20	TA2	C9	C_9_Con
Con_1_CELL5237_N2	Con	1781	1308	Con	Con_1	0.393037619	1.51600225	0.000000000	0	0	3.911138e-02	2.122776e-02	S	0	0	0	0	0	0	0	0	0	0	0	0	0	TA1	C0	C_0_Con
Con_1_CELL5240_N4	Con	7645	2782	Con	Con_1	0.679472102	2.37815236	0.013066771	10	17	-9.394776e-02	-8.974363e-02	G1	10	14	15	15	17	17	17	18	21	19	23	22	22	Paneth	C17	C_17_Con
Con_1_CELL5241_N2	Con	2456	1751	Con	Con_1	0.895036615	2.72579333	0.081366965	6	19	7.415258e-02	6.472387e-02	S	6	16	17	13	19	20	20	21	23	22	26	25	25	Endothelial	C19	C_19_Con
Con_1_CELL5245_N2	Con	1511	1065	Con	Con_1	0.594844679	2.64375413	0.066093853	3	4	2.635524e-03	6.273907e-03	G2M	3	3	3	4	4	4	4	8	8	10	11	11	10	Goblet	C4	C_4_Con
Con_1_CELL5246_N3	Con	1864	1322	Con	Con_1	0.428724544	2.30439443	0.000000000	0	1	1.847278e-01	1.775385e-01	S	0	0	0	0	1	1	2	2	1	9	5	4	9	Olfm4+stem	C1	C_1_Con
Con_1_CELL5252_N4	Con	1671	1057	Con	Con_1	0.897129187	6.27990431	0.000000000	0	1	-1.318327e-02	-1.009800e-02	G1	0	0	0	3	1	1	2	2	1	4	1	12	1	Olfm4+stem	C1	C_1_Con
Con_1_CELL5253_N2	Con	1601	1216	Con	Con_1	1.061173533	2.80898876	0.000000000	2	5	-2.474007e-02	-1.503535e-02	G1	2	4	4	5	5	5	5	4	3	5	7	6	5	T	C5	C_5_Con
Con_1_CELL5255_N4	Con	1626	1177	Con	Con_1	0.857843137	2.38970588	0.061274510	13	20	-7.307813e-02	-7.149131e-02	G1	13	17	18	17	20	21	21	23	24	25	28	27	28	Fibroblast	C20	C_20_Con
Con_1_CELL5258_N2	Con	1614	1201	Con	Con_1	1.734820322	2.29244114	0.061957869	0	0	1.797895e-02	3.167487e-02	G2M	0	0	12	0	0	0	8	7	0	8	8	9	8	TA1	C0	C_0_Con
Con_1_CELL5259_N3	Con	2656	1735	Con	Con_1	0.489457831	1.73192771	0.037650602	2	5	-1.430963e-01	-1.078067e-01	G1	2	4	4	5	5	5	5	4	3	5	7	6	5	T	C5	C_5_Con
Con_1_CELL5266_N4	Con	3513	2169	Con	Con_1	0.370054085	1.30942215	0.028465699	1	2	-1.074073e-01	-9.459505e-02	G1	1	1	1	1	2	2	1	1	2	1	18	19	3	Enterocyte	C2	C_2_Con
Con_1_CELL5270_N6	Con	2219	1312	Con	Con_1	1.216764308	4.73186120	0.000000000	3	4	-1.049000e-01	-1.074469e-01	G1	3	3	3	4	4	4	4	6	7	7	6	7	6	Goblet	C4	C_4_Con
Con_1_CELL5274_N2	Con	1521	1093	Con	Con_1	0.589005236	2.29057592	0.000000000	14	22	-1.258897e-01	-1.423463e-01	G1	15	18	19	19	22	24	24	27	27	28	30	29	30	Fat	C22	C_22_Con
Con_1_CELL5276_N5	Con	3173	1900	Con	Con_1	0.592823713	2.05928237	0.000000000	3	4	-1.448387e-01	-1.386532e-01	G1	3	3	3	4	4	4	4	8	8	10	11	11	10	Goblet	C4	C_4_Con
Con_1_CELL5277_N2	Con	35288	7227	Con	Con_1	2.059405941	1.94625177	0.008486563	1	15	-2.120437e-01	-1.883209e-01	G1	1	2	2	2	15	15	15	15	20	17	22	23	17	Enterocyte	C15	C_15_Con
Con_1_CELL5279_N2	Con	2572	1493	Con	Con_1	1.010493587	1.51574038	0.000000000	1	2	-1.938220e-02	-7.982591e-03	G1	1	1	1	1	2	2	1	1	2	1	2	1	2	Enterocyte	C2	C_2_Con
Con_1_CELL5282_N2	Con	10518	4772	Con	Con_1	0.275508265	1.38704161	0.009500285	3	4	3.497579e-01	3.527166e-01	G2M	3	3	3	4	4	4	4	6	7	7	6	7	6	Goblet	C4	C_4_Con
Con_1_CELL5285_N2	Con	1725	979	Con	Con_1	1.158077591	4.69021424	0.000000000	1	3	-1.370491e-01	-1.349661e-01	G1	1	2	2	2	3	3	3	3	2	2	18	19	12	Enterocyte	C3	C_3_Con
Con_1_CELL5287_N4	Con	3179	1566	Con	Con_1	2.514932411	9.52530651	0.000000000	6	9	5.289141e-03	9.110993e-03	G2M	6	8	7	3	9	8	11	10	15	12	19	12	20	TA2	C9	C_9_Con
Con_1_CELL5289_N2	Con	1665	1280	Con	Con_1	0.120048019	1.80072029	0.000000000	0	0	1.516327e-01	1.408518e-01	S	0	0	4	0	0	0	5	4	3	5	7	6	5	TA1	C0	C_0_Con
Con_1_CELL5290_N3	Con	2365	1776	Con	Con_1	0.464919696	2.36686391	0.000000000	0	1	1.827199e-01	1.777608e-01	S	0	0	0	0	1	1	0	0	1	0	1	2	1	Olfm4+stem	C1	C_1_Con
Con_1_CELL5294_N1	Con	1219	976	Con	Con_1	0.164068909	1.88679245	0.000000000	0	0	1.075554e-01	1.189789e-01	G2M	0	0	0	0	0	0	0	0	0	0	0	0	0	TA1	C0	C_0_Con
Con_1_CELL5295_N4	Con	1640	1117	Con	Con_1	0.670731707	3.04878049	0.000000000	3	4	-3.474474e-03	1.573242e-02	G2M	3	3	3	4	4	4	4	6	7	7	6	7	6	Goblet	C4	C_4_Con
Con_1_CELL5297_N4	Con	1211	831	Con	Con_1	1.156069364	2.72502064	0.000000000	3	4	-6.332654e-03	7.005147e-03	G2M	3	3	3	4	4	4	4	8	8	10	11	11	10	Goblet	C4	C_4_Con
Con_1_CELL5301_N4	Con	2450	1277	Con	Con_1	0.815660685	1.63132137	0.081566069	4	6	-1.789438e-01	-1.461737e-01	G1	4	5	5	6	6	6	6	5	6	3	3	3	7	Enterocyte	C6	C_6_Con
Con_1_CELL5302_N2	Con	1240	763	Con	Con_1	0.645161290	2.58064516	0.000000000	0	0	-2.242926e-02	-2.440024e-02	G1	0	0	0	0	0	0	0	0	0	0	0	0	0	TA1	C0	C_0_Con
Con_1_CELL5305_N3	Con	1959	1358	Con	Con_1	0.306122449	2.70408163	0.000000000	0	1	3.929651e-01	3.958726e-01	G2M	0	0	0	0	1	1	0	0	1	0	1	2	1	Olfm4+stem	C1	C_1_Con
Con_1_CELL5307_N3	Con	2112	1247	Con	Con_1	1.515151515	4.30871212	0.047348485	0	1	1.860126e-02	2.395479e-02	G2M	0	0	0	3	1	1	2	2	1	4	1	2	1	Olfm4+stem	C1	C_1_Con
Con_1_CELL5308_N2	Con	1253	756	Con	Con_1	1.835594573	3.83080607	0.000000000	0	0	7.120734e-02	7.632619e-02	G2M	0	0	0	0	0	0	0	0	0	0	0	0	0	TA1	C0	C_0_Con
Con_1_CELL5313_N2	Con	5449	2699	Con	Con_1	2.605504587	7.55963303	0.018348624	6	9	3.257579e-01	3.461456e-01	G2M	6	8	7	13	9	8	11	10	19	12	21	21	19	TA2	C9	C_9_Con
Con_1_CELL5316_N2	Con	1959	1447	Con	Con_1	1.224489796	2.75510204	0.051020408	0	11	5.069829e-02	7.430765e-02	G2M	2	1	4	1	11	12	8	4	16	5	7	6	8	Enterocyte	C11	C_11_Con
Con_1_CELL5319_N5	Con	4040	1641	Con	Con_1	0.890427900	2.77022013	0.000000000	0	1	-5.840946e-02	-3.892365e-02	G1	0	0	0	3	1	1	2	2	1	4	1	12	1	Olfm4+stem	C1	C_1_Con
Con_1_CELL5323_N3	Con	2891	1564	Con	Con_1	0.275576989	1.92903893	0.034447124	9	21	-1.220915e-01	-1.307773e-01	G1	9	13	14	18	21	23	25	26	28	27	31	30	31	Neutrophil	C21	C_21_Con
Con_1_CELL5327_N2	Con	2349	1269	Con	Con_1	0.383141762	1.83056620	0.000000000	4	6	-6.399611e-02	-6.544246e-02	G1	4	5	5	6	6	6	6	5	4	3	3	3	7	Enterocyte	C6	C_6_Con
Con_1_CELL5334_N3	Con	5745	3118	Con	Con_1	0.452173913	1.25217391	0.000000000	1	3	2.895031e-01	2.900796e-01	G2M	1	2	2	2	3	3	3	3	4	2	9	8	4	Enterocyte	C3	C_3_Con
Con_1_CELL5337_N2	Con	1254	889	Con	Con_1	0.318725100	4.78087649	0.079681275	0	1	-8.684137e-02	-8.988771e-02	G1	0	0	0	3	1	1	2	2	1	4	5	4	9	Olfm4+stem	C1	C_1_Con
Con_1_CELL5339_N4	Con	1211	912	Con	Con_1	1.155115512	3.87788779	0.000000000	0	0	-3.695448e-02	-4.175903e-02	G1	0	0	0	0	0	0	0	0	0	0	0	0	0	TA1	C0	C_0_Con
Con_1_CELL5342_N3	Con	1291	837	Con	Con_1	1.316808675	4.41518203	0.000000000	0	1	3.276092e-02	4.838679e-02	G2M	0	0	0	0	1	1	0	2	1	0	1	2	1	Olfm4+stem	C1	C_1_Con
Con_1_CELL5344_N4	Con	1681	1181	Con	Con_1	0.594530321	4.22116528	0.178359096	0	1	-5.890934e-02	-3.374895e-02	G1	0	0	0	3	1	1	2	2	1	4	1	2	1	Olfm4+stem	C1	C_1_Con
Con_1_CELL5346_N3	Con	3264	2184	Con	Con_1	0.243383024	1.91664131	0.000000000	2	12	4.552462e-01	4.365973e-01	S	2	10	11	10	12	11	7	13	13	6	10	10	15	NAC	C12	C_12_Con
Con_1_CELL5348_N2	Con	1432	805	Con	Con_1	1.117318436	3.77094972	0.000000000	3	4	-8.512794e-02	-7.267229e-02	G1	3	3	3	4	4	4	4	6	7	7	6	7	6	Goblet	C4	C_4_Con
Con_1_CELL5350_N3	Con	1391	971	Con	Con_1	1.077586207	2.87356322	0.000000000	8	14	-9.748441e-02	-1.005275e-01	G1	8	11	13	12	14	13	13	14	14	15	15	16	16	Tuft	C14	C_14_Con
Con_1_CELL5353_N4	Con	1247	905	Con	Con_1	0.801924619	3.44827586	0.000000000	2	5	-1.181340e-01	-9.672854e-02	G1	2	4	4	5	5	5	5	4	3	5	7	6	5	T	C5	C_5_Con
Con_1_CELL5354_N3	Con	1774	1178	Con	Con_1	0.619718310	2.87323944	0.000000000	0	1	-4.212963e-02	-4.871622e-02	G1	0	0	0	0	1	1	0	0	1	0	1	2	1	Olfm4+stem	C1	C_1_Con
Con_1_CELL5357_N5	Con	6977	2744	Con	Con_1	1.131805158	2.52148997	0.014326648	1	3	-8.731390e-02	-7.246908e-02	G1	1	2	2	2	3	3	3	3	4	2	9	8	4	Enterocyte	C3	C_3_Con
Con_1_CELL5360_N2	Con	1269	975	Con	Con_1	0.551615445	4.25531915	0.000000000	0	1	1.058000e-01	1.076358e-01	G2M	0	0	0	0	1	1	0	0	1	0	1	2	1	Olfm4+stem	C1	C_1_Con
Con_1_CELL5362_N2	Con	1276	1019	Con	Con_1	0.626959248	3.52664577	0.000000000	0	0	2.640438e-01	2.832819e-01	G2M	0	0	0	0	0	0	0	0	0	0	0	0	0	TA1	C0	C_0_Con
Con_1_CELL5364_N3	Con	1578	1206	Con	Con_1	0.696643445	2.72324256	0.063331222	9	16	2.005296e-01	2.053965e-01	G2M	9	13	14	14	16	16	16	17	17	18	20	20	18	Macrophage	C16	C_16_Con
Con_1_CELL5368_N2	Con	1559	889	Con	Con_1	2.694034638	2.50160359	0.000000000	1	11	-3.341075e-02	1.084304e-02	G2M	1	1	1	1	11	12	3	3	6	8	8	9	4	Enterocyte	C11	C_11_Con
Con_1_CELL5374_N4	Con	1992	1277	Con	Con_1	0.852985449	3.01053688	0.050175615	0	1	3.995308e-02	4.734788e-02	G2M	0	0	0	3	1	1	2	2	1	9	5	4	9	Olfm4+stem	C1	C_1_Con
Con_1_CELL5384_N2	Con	16045	5838	Con	Con_1	0.280251604	0.96531108	0.018683440	3	4	3.414561e-01	3.487938e-01	G2M	3	3	3	4	4	4	4	6	7	7	6	7	6	Goblet	C4	C_4_Con
Con_1_CELL5385_N3	Con	2662	1584	Con	Con_1	1.577761082	2.06611570	0.000000000	3	4	-9.282101e-02	-9.826024e-02	G1	3	3	3	4	4	4	4	8	8	10	11	11	10	Goblet	C4	C_4_Con
Con_1_CELL5389_N3	Con	4605	1505	Con	Con_1	0.369083804	1.88884064	0.000000000	10	17	2.250145e-01	2.418706e-01	G2M	10	14	15	15	17	17	17	18	21	19	23	22	22	Paneth	C17	C_17_Con
Con_1_CELL5390_N2	Con	1594	1208	Con	Con_1	0.564263323	4.38871473	0.000000000	0	1	4.203330e-02	4.997785e-02	G2M	0	0	0	3	1	1	2	2	1	4	1	2	1	Olfm4+stem	C1	C_1_Con
Con_1_CELL5391_N3	Con	1506	1158	Con	Con_1	0.796284008	2.32249502	0.000000000	0	0	-6.003175e-02	-6.883109e-02	G1	0	0	0	0	0	0	0	0	0	0	0	0	0	TA1	C0	C_0_Con
Con_1_CELL5393_N3	Con	3177	1742	Con	Con_1	0.566572238	2.61252754	0.000000000	0	1	1.959959e-01	1.883691e-01	S	0	0	0	3	1	1	2	2	1	4	1	2	1	Olfm4+stem	C1	C_1_Con
Con_1_CELL5399_N3	Con	10120	1807	Con	Con_1	0.424859204	3.05305800	0.000000000	10	17	-7.416208e-02	-7.006866e-02	G1	10	14	15	15	17	17	17	18	21	19	23	22	22	Paneth	C17	C_17_Con
Con_1_CELL5408_N2	Con	1236	869	Con	Con_1	0.970873786	3.47896440	0.000000000	3	4	-8.268146e-02	-1.069007e-01	G1	3	3	3	4	4	4	4	6	7	7	6	7	6	Goblet	C4	C_4_Con
Con_1_CELL5413_N3	Con	3569	2352	Con	Con_1	0.420285794	1.70916223	0.000000000	0	1	3.632032e-01	3.543196e-01	S	0	0	0	0	1	1	2	2	1	9	5	4	9	Olfm4+stem	C1	C_1_Con
Con_1_CELL5415_N4	Con	3749	2163	Con	Con_1	1.253667645	3.49426514	0.026673780	0	1	2.083332e-01	2.293840e-01	G2M	0	0	0	3	1	1	2	2	1	4	1	12	1	Olfm4+stem	C1	C_1_Con
Con_1_CELL5416_N2	Con	22400	2660	Con	Con_1	0.321371184	2.69594715	0.000000000	10	17	-6.442700e-02	-5.510808e-02	G1	10	14	15	15	17	17	17	18	21	19	23	22	22	Paneth	C17	C_17_Con
Con_1_CELL5418_N2	Con	2101	1414	Con	Con_1	0.523560209	3.18895764	0.000000000	0	1	-8.566384e-02	-8.125753e-02	G1	0	0	0	3	1	1	2	2	1	4	1	2	1	Olfm4+stem	C1	C_1_Con
Con_1_CELL5420_N3	Con	6461	3066	Con	Con_1	1.578214451	1.84125019	0.000000000	3	4	6.762824e-02	9.260877e-02	G2M	3	3	3	4	4	4	4	6	7	7	6	7	6	Goblet	C4	C_4_Con
Con_1_CELL5425_N3	Con	1863	1217	Con	Con_1	3.220611916	4.61621041	0.053676865	0	1	8.390795e-02	7.515583e-02	S	0	0	0	3	1	1	11	2	15	4	19	12	20	Olfm4+stem	C1	C_1_Con
Con_1_CELL5428_N3	Con	1500	1098	Con	Con_1	0.466666667	3.53333333	0.066666667	0	1	2.485842e-01	2.362577e-01	S	0	0	0	0	1	1	2	2	1	4	1	2	1	Olfm4+stem	C1	C_1_Con
Con_1_CELL5429_N2	Con	1588	1066	Con	Con_1	0.629722922	1.95214106	0.000000000	0	0	-4.623149e-02	-3.040583e-02	G1	0	0	0	0	0	0	2	2	0	9	5	4	8	TA1	C0	C_0_Con
Con_1_CELL5430_N3	Con	2607	1742	Con	Con_1	1.611047181	3.41388569	0.000000000	11	18	4.724800e-02	4.411140e-02	S	11	15	16	16	18	18	18	19	22	20	24	24	23	EEC	C18	C_18_Con
Con_1_CELL5438_N2	Con	2129	1479	Con	Con_1	1.315171442	3.14701738	0.000000000	3	4	-1.371637e-01	-1.168016e-01	G1	3	3	3	4	4	4	4	6	7	7	6	7	6	Goblet	C4	C_4_Con
Con_1_CELL5440_N3	Con	3289	2224	Con	Con_1	0.425144245	1.18433040	0.000000000	2	5	3.475186e-01	3.200803e-01	S	2	4	4	5	5	5	5	4	3	5	7	6	5	T	C5	C_5_Con
Con_1_CELL5443_N4	Con	2729	1662	Con	Con_1	0.915415599	1.83083120	0.000000000	1	2	4.805987e-01	4.860216e-01	G2M	1	1	1	1	2	2	1	1	1	1	18	19	3	Enterocyte	C2	C_2_Con
Con_1_CELL5444_N2	Con	1896	1064	Con	Con_1	4.535864979	6.17088608	0.000000000	3	4	-1.633717e-01	-1.469945e-01	G1	3	3	12	4	4	4	8	7	7	8	8	9	8	Goblet	C4	C_4_Con
Con_1_CELL5445_N2	Con	1712	1260	Con	Con_1	0.525394046	3.50262697	0.000000000	0	1	-7.222296e-02	-1.043999e-01	G1	0	0	0	3	1	1	2	2	1	4	1	2	1	Olfm4+stem	C1	C_1_Con
Con_1_CELL5450_N4	Con	2237	1327	Con	Con_1	0.580616347	2.99240732	0.044662796	0	1	2.081270e-01	1.855594e-01	S	0	0	0	3	1	1	2	2	1	4	1	2	1	Olfm4+stem	C1	C_1_Con
Con_1_CELL5452_N3	Con	4091	2586	Con	Con_1	0.244379277	1.83284457	0.048875855	2	5	-1.681166e-03	-7.433631e-03	G1	2	4	4	5	5	5	5	4	3	5	7	6	5	T	C5	C_5_Con
Con_1_CELL5466_N3	Con	1681	917	Con	Con_1	0.951248514	3.21046373	0.000000000	0	1	8.374579e-03	-7.472803e-03	S	0	0	0	3	1	1	2	2	1	4	1	2	1	Olfm4+stem	C1	C_1_Con
Con_1_CELL5468_N2	Con	9904	3415	Con	Con_1	0.363489499	1.11066236	0.010096931	1	3	4.921593e-02	4.716394e-02	S	1	2	2	2	3	3	15	15	2	17	22	23	17	Enterocyte	C3	C_3_Con
Con_1_CELL5478_N3	Con	1493	1088	Con	Con_1	0.937709310	2.47823175	0.000000000	0	0	1.117943e-01	1.175393e-01	G2M	0	0	0	0	0	0	0	0	0	0	0	0	0	TA1	C0	C_0_Con
Con_1_CELL5480_N2	Con	11879	5512	Con	Con_1	0.326742627	1.38237265	0.008378016	2	5	1.566730e-01	1.472114e-01	S	2	4	4	5	5	5	5	4	3	6	10	10	12	T	C5	C_5_Con
Con_1_CELL5481_N3	Con	1736	1247	Con	Con_1	0.230282096	3.33909039	0.000000000	0	1	1.552781e-01	1.529564e-01	S	0	0	0	0	1	1	0	0	1	0	1	2	1	Olfm4+stem	C1	C_1_Con
Con_1_CELL5483_N2	Con	1240	872	Con	Con_1	0.886381950	4.43190975	0.000000000	0	1	-1.732046e-02	5.624941e-03	G2M	0	0	0	3	1	1	2	2	1	4	5	4	9	Olfm4+stem	C1	C_1_Con
Con_1_CELL5490_N2	Con	4198	2741	Con	Con_1	0.309376487	1.16611138	0.023798191	2	5	6.120906e-01	6.054228e-01	S	2	4	4	5	5	5	5	4	3	5	7	6	5	T	C5	C_5_Con
Con_1_CELL5491_N2	Con	1204	837	Con	Con_1	1.493775934	2.65560166	0.000000000	0	0	1.340149e-01	1.549204e-01	G2M	0	0	0	0	0	0	0	0	0	0	0	0	0	TA1	C0	C_0_Con
Con_1_CELL5496_N3	Con	2081	1489	Con	Con_1	0.480538203	1.68188371	0.048053820	0	0	-2.490588e-02	-1.641844e-02	G1	0	0	0	0	0	0	0	0	0	0	0	0	0	TA1	C0	C_0_Con
Con_1_CELL5497_N3	Con	4222	1804	Con	Con_1	1.018233483	2.74686242	0.023679848	7	8	-3.608708e-02	-3.205513e-02	G1	7	7	6	8	8	7	10	11	9	11	12	13	11	Lgr5+stem	C8	C_8_Con
Con_1_CELL5501_N2	Con	1343	877	Con	Con_1	0.893521966	1.93596426	0.000000000	5	10	-5.119990e-02	-2.650902e-02	G1	5	9	8	9	10	9	12	12	12	14	17	17	14	SMC	C10	C_10_Con
Con_1_CELL5505_N4	Con	27463	5166	Con	Con_1	0.604317594	11.74050748	0.010921402	6	9	2.018846e-01	2.065975e-01	G2M	6	8	7	3	9	8	11	10	15	12	19	12	20	TA2	C9	C_9_Con
Con_1_CELL5512_N2	Con	1451	995	Con	Con_1	0.482425913	2.61888353	0.068917988	0	0	-7.309772e-02	-7.165586e-02	G1	0	0	0	0	0	0	0	0	0	0	0	0	0	TA1	C0	C_0_Con
Con_1_CELL5513_N4	Con	1568	953	Con	Con_1	1.403061224	3.57142857	0.000000000	1	2	5.247409e-02	6.194272e-02	G2M	1	1	1	1	2	2	1	1	2	1	2	1	2	Enterocyte	C2	C_2_Con
Con_1_CELL5516_N4	Con	2061	1388	Con	Con_1	1.017441860	4.69961240	0.000000000	0	1	2.860634e-02	5.287642e-02	G2M	0	0	0	3	1	1	2	2	1	4	1	12	1	Olfm4+stem	C1	C_1_Con
Con_1_CELL5520_N5	Con	2247	1221	Con	Con_1	1.023131673	2.00177936	0.000000000	1	3	7.705394e-03	3.299969e-02	G2M	1	2	2	2	3	3	3	3	4	2	9	8	4	Enterocyte	C3	C_3_Con
Con_1_CELL5527_N5	Con	3718	2367	Con	Con_1	0.376546530	1.93652501	0.000000000	0	1	-8.667531e-03	-4.604776e-04	G1	0	0	0	0	1	1	0	2	1	4	1	2	1	Olfm4+stem	C1	C_1_Con
Con_1_CELL5534_N5	Con	1498	1077	Con	Con_1	1.535380507	2.87049399	0.000000000	0	1	-2.228953e-02	-3.108481e-02	G1	0	0	0	3	1	1	2	2	1	9	5	4	9	Olfm4+stem	C1	C_1_Con
Con_1_CELL5537_N3	Con	1543	1082	Con	Con_1	1.359223301	4.98381877	0.129449838	0	1	4.893164e-02	4.656196e-02	S	0	0	0	3	1	1	2	2	1	4	1	2	1	Olfm4+stem	C1	C_1_Con
Con_1_CELL5553_N7	Con	2457	1573	Con	Con_1	2.115541090	5.00406835	0.000000000	0	1	1.701177e-01	1.709849e-01	G2M	0	0	0	3	1	1	2	2	1	4	1	12	1	Olfm4+stem	C1	C_1_Con
Con_1_CELL5559_N2	Con	1572	1002	Con	Con_1	0.953591863	2.35219326	0.000000000	1	2	-9.808749e-02	-1.034186e-01	G1	1	1	1	1	2	2	1	1	2	1	2	1	2	Enterocyte	C2	C_2_Con
Con_1_CELL5560_N5	Con	2161	1360	Con	Con_1	2.128644146	6.75613142	0.046274873	6	9	2.191436e-01	2.210186e-01	G2M	6	8	7	3	9	8	11	10	15	12	19	12	20	TA2	C9	C_9_Con
Con_1_CELL5561_N5	Con	1261	939	Con	Con_1	0.951625694	3.48929421	0.000000000	0	0	3.020753e-02	4.090492e-02	G2M	0	0	0	0	0	0	0	0	0	0	0	0	0	TA1	C0	C_0_Con
Con_1_CELL5576_N5	Con	1923	1052	Con	Con_1	1.196047842	3.69214769	0.000000000	7	8	1.112276e-02	1.105490e-02	S	7	7	6	8	8	7	10	11	9	11	12	13	11	Lgr5+stem	C8	C_8_Con
Con_1_CELL5577_N2	Con	1825	1314	Con	Con_1	0.821467689	2.24534502	0.000000000	0	0	-1.339438e-02	4.804302e-04	G2M	0	0	0	0	0	0	0	0	0	0	0	0	0	TA1	C0	C_0_Con
Con_1_CELL5578_N2	Con	1359	1007	Con	Con_1	1.175606172	2.93901543	0.000000000	0	0	3.919457e-01	3.922549e-01	G2M	0	0	0	0	0	0	0	0	0	0	0	0	0	TA1	C0	C_0_Con
Con_1_CELL5579_N4	Con	1340	1035	Con	Con_1	0.820895522	4.55223881	0.000000000	0	1	-1.575292e-01	-1.693991e-01	G1	0	0	0	3	1	1	2	2	1	4	1	4	1	Olfm4+stem	C1	C_1_Con
Con_1_CELL5580_N2	Con	1635	1042	Con	Con_1	0.244200244	1.58730159	0.000000000	1	2	-6.276478e-02	-5.707670e-02	G1	1	1	1	1	2	2	1	1	2	1	18	19	3	Enterocyte	C2	C_2_Con
Con_1_CELL5582_N3	Con	1552	946	Con	Con_1	0.901481005	1.86735351	0.064391500	7	8	-2.569216e-02	-5.316548e-02	G1	7	7	6	8	8	7	10	11	9	11	12	13	11	Lgr5+stem	C8	C_8_Con
Con_1_CELL5583_N2	Con	1403	935	Con	Con_1	2.565930150	3.34996436	0.000000000	0	0	2.841730e-03	-2.666544e-02	S	0	0	12	0	0	0	8	7	0	8	8	9	8	TA1	C0	C_0_Con
Con_1_CELL5584_N3	Con	1333	887	Con	Con_1	2.100525131	5.25131283	0.000000000	0	0	-1.474058e-01	-1.458206e-01	G1	0	0	12	0	0	0	8	7	7	7	8	9	8	TA1	C0	C_0_Con
Con_1_CELL5585_N2	Con	1730	1231	Con	Con_1	0.808781051	1.90641248	0.115540150	5	13	-3.917538e-02	-4.646633e-02	G1	5	12	10	11	13	14	14	16	12	16	16	18	27	Fibroblast	C13	C_13_Con
Con_1_CELL5586_N3	Con	1658	1134	Con	Con_1	0.662650602	2.10843373	0.000000000	3	4	-1.765717e-01	-1.500101e-01	G1	3	3	3	4	4	4	4	8	8	10	11	11	10	Goblet	C4	C_4_Con
Con_1_CELL5589_N2	Con	1396	957	Con	Con_1	2.936962751	4.87106017	0.000000000	0	0	1.564620e-02	6.726028e-03	S	0	0	12	0	0	12	8	7	0	8	8	9	8	TA1	C0	C_0_Con
Con_1_CELL5590_N3	Con	2315	1729	Con	Con_1	0.345423143	2.54749568	0.000000000	0	1	2.144404e-01	2.084475e-01	S	0	0	0	0	1	1	2	2	1	4	1	2	1	Olfm4+stem	C1	C_1_Con
Con_1_CELL5591_N4	Con	1770	1297	Con	Con_1	0.169395822	1.69395822	0.000000000	0	0	1.862523e-01	1.593331e-01	S	0	0	0	0	0	0	0	0	0	0	0	0	0	TA1	C0	C_0_Con
Con_1_CELL5594_N4	Con	27116	4004	Con	Con_1	0.427775934	0.98462219	0.003687724	1	15	-1.306882e-01	-1.087398e-01	G1	1	2	2	2	15	15	15	15	20	17	22	23	17	Enterocyte	C15	C_15_Con
Con_1_CELL5595_N3	Con	1444	1001	Con	Con_1	1.038062284	2.97577855	0.000000000	3	4	-1.804935e-02	-2.746446e-02	G1	3	3	3	4	4	4	4	6	7	7	6	7	6	Goblet	C4	C_4_Con
Con_1_CELL5606_N3	Con	1464	1095	Con	Con_1	0.545702592	2.18281037	0.000000000	3	4	-5.635007e-02	-3.814439e-02	G1	3	3	3	4	4	19	19	20	11	21	25	14	24	Goblet	C4	C_4_Con
Con_1_CELL5610_N4	Con	1846	1207	Con	Con_1	1.029252438	3.62946912	0.054171181	0	1	-6.117998e-02	-7.740552e-02	G1	0	0	0	3	1	1	2	2	1	4	1	2	1	Olfm4+stem	C1	C_1_Con
Con_1_CELL5618_N3	Con	2296	1445	Con	Con_1	0.565955594	3.74401393	0.043535046	7	8	-1.227067e-01	-1.043650e-01	G1	7	7	6	8	8	7	10	11	9	11	12	13	11	Lgr5+stem	C8	C_8_Con
Con_1_CELL5625_N3	Con	1507	1032	Con	Con_1	0.530856005	2.72063703	0.000000000	1	3	-8.610299e-02	-5.232994e-02	G1	1	2	2	2	3	3	3	3	2	2	4	5	2	Enterocyte	C3	C_3_Con
Con_1_CELL5628_N4	Con	2764	1787	Con	Con_1	1.663051338	5.24222704	0.036153290	9	16	8.372575e-02	1.007511e-01	G2M	9	13	14	14	16	16	16	17	17	18	20	20	18	Macrophage	C16	C_16_Con
Con_1_CELL5633_N4	Con	2180	1420	Con	Con_1	1.467216873	1.97157267	0.000000000	0	0	2.014352e-02	9.653072e-03	S	0	0	0	0	0	0	0	0	0	0	0	0	0	TA1	C0	C_0_Con
Con_1_CELL5640_N2	Con	2841	1534	Con	Con_1	1.055966209	8.90531503	0.000000000	6	9	-7.025111e-02	-6.247893e-02	G1	6	8	7	3	9	8	11	10	15	12	19	12	20	TA2	C9	C_9_Con
Con_1_CELL5644_N3	Con	7514	2601	Con	Con_1	0.825016633	2.79441118	0.013306720	1	15	6.892159e-02	6.347753e-02	S	1	2	2	2	15	15	15	15	20	17	22	23	17	Enterocyte	C15	C_15_Con
Con_1_CELL5647_N4	Con	2350	1584	Con	Con_1	0.765306122	2.46598639	0.000000000	3	4	-2.944381e-02	-1.358184e-02	G1	3	3	3	4	4	4	4	6	7	7	6	7	6	Goblet	C4	C_4_Con
Con_1_CELL5648_N7	Con	3069	1708	Con	Con_1	1.954397394	5.43973941	0.065146580	1	2	1.911445e-04	-1.215802e-02	S	1	1	1	1	2	2	1	10	2	12	18	19	3	Enterocyte	C2	C_2_Con
Con_1_CELL5651_N2	Con	6251	964	Con	Con_1	0.527915534	2.30363142	0.000000000	10	17	1.967194e-02	2.174314e-02	G2M	10	14	15	15	17	17	17	18	21	19	23	22	22	Paneth	C17	C_17_Con
Con_1_CELL5652_N2	Con	1885	1207	Con	Con_1	1.431601273	4.24178155	0.000000000	0	1	3.487292e-01	3.352953e-01	S	0	0	0	3	1	1	2	2	1	4	1	2	1	Olfm4+stem	C1	C_1_Con
Con_1_CELL5653_N3	Con	2604	1517	Con	Con_1	0.767754319	11.90019194	0.000000000	6	9	1.991566e-01	2.296968e-01	G2M	6	8	7	3	9	8	11	10	15	12	19	12	20	TA2	C9	C_9_Con
Con_1_CELL5654_N2	Con	1751	1238	Con	Con_1	0.684931507	3.02511416	0.000000000	0	1	5.303014e-02	5.686838e-02	G2M	0	0	0	3	1	1	2	2	1	9	5	4	9	Olfm4+stem	C1	C_1_Con
Con_1_CELL5659_N3	Con	1716	1199	Con	Con_1	0.873616773	2.85381479	0.000000000	0	0	2.389465e-01	2.668804e-01	G2M	0	0	0	0	0	0	0	0	0	0	0	2	0	TA1	C0	C_0_Con
Con_1_CELL5662_N3	Con	2657	1830	Con	Con_1	0.488538144	1.84141300	0.000000000	2	5	-6.794964e-02	-8.406195e-02	G1	2	4	4	5	5	5	5	4	3	5	7	6	5	T	C5	C_5_Con
Con_1_CELL5663_N2	Con	1257	969	Con	Con_1	1.192368839	2.94117647	0.000000000	0	0	6.519493e-01	6.311502e-01	S	0	0	0	0	0	0	0	0	0	0	0	0	0	TA1	C0	C_0_Con
Con_1_CELL5666_N3	Con	6884	997	Con	Con_1	0.319581639	2.30970366	0.000000000	10	17	-3.025953e-02	-2.554901e-02	G1	10	14	15	15	17	17	17	18	21	19	23	22	22	Paneth	C17	C_17_Con
Con_1_CELL5672_N5	Con	17862	4677	Con	Con_1	0.347066726	0.96842812	0.011195701	1	15	2.232849e-03	1.362154e-02	G2M	1	2	2	2	15	15	15	15	4	17	22	23	17	Enterocyte	C15	C_15_Con
Con_1_CELL5675_N4	Con	2598	1708	Con	Con_1	0.846479415	2.77029627	0.038476337	1	2	4.769718e-02	6.290188e-02	G2M	1	1	1	1	2	2	1	1	2	1	2	1	3	Enterocyte	C2	C_2_Con
Con_1_CELL5676_N2	Con	1880	718	Con	Con_1	2.393617021	2.87234043	0.000000000	1	15	-7.039300e-02	-6.183870e-02	G1	1	2	2	2	15	15	15	15	4	17	22	23	17	Enterocyte	C15	C_15_Con
Con_1_CELL5677_N2	Con	1920	1256	Con	Con_1	1.041666667	2.34375000	0.000000000	2	5	8.798188e-02	1.014290e-01	G2M	2	4	4	5	5	5	5	4	3	5	7	6	5	T	C5	C_5_Con
Con_1_CELL5682_N3	Con	1379	967	Con	Con_1	1.305293691	2.82813633	0.000000000	0	0	3.329711e-01	3.385156e-01	G2M	0	0	0	0	0	0	8	7	0	9	5	4	8	TA1	C0	C_0_Con
Con_1_CELL5685_N4	Con	3420	2274	Con	Con_1	0.349854227	1.63265306	0.000000000	3	4	-4.549099e-02	-5.142392e-02	G1	3	3	3	4	4	4	4	8	8	10	11	11	10	Goblet	C4	C_4_Con
Con_1_CELL5686_N3	Con	2604	1584	Con	Con_1	0.191938580	1.65067179	0.000000000	0	0	4.118765e-01	4.239911e-01	G2M	0	0	0	0	0	0	0	0	0	0	0	0	0	TA1	C0	C_0_Con
Con_1_CELL5688_N3	Con	1570	1170	Con	Con_1	0.763844685	4.32845321	0.000000000	0	1	-4.753598e-02	-5.614389e-02	G1	0	0	0	5	1	1	5	4	3	5	1	2	1	Olfm4+stem	C1	C_1_Con
Con_1_CELL5690_N5	Con	1761	1249	Con	Con_1	1.135718342	2.61215219	0.000000000	0	1	-5.611198e-02	-7.816583e-02	G1	0	0	0	0	1	1	2	2	0	9	5	4	9	Olfm4+stem	C1	C_1_Con
Con_1_CELL5691_N4	Con	4047	1808	Con	Con_1	0.839506173	2.51851852	0.000000000	1	3	-3.867221e-02	-1.379461e-02	G1	1	2	2	2	3	3	3	3	11	2	4	5	12	Enterocyte	C3	C_3_Con
Con_1_CELL5693_N4	Con	3464	2274	Con	Con_1	0.865551068	2.16387767	0.028851702	9	16	-5.190692e-02	-3.822252e-02	G1	9	13	14	14	16	16	16	17	17	18	20	20	18	Macrophage	C16	C_16_Con
Con_1_CELL5694_N2	Con	1614	993	Con	Con_1	1.548946716	3.22180917	0.000000000	0	0	-6.793312e-02	-6.544765e-02	G1	0	0	0	0	0	0	2	2	0	9	5	4	9	TA1	C0	C_0_Con
Con_1_CELL5697_N3	Con	1562	1070	Con	Con_1	1.662404092	2.87723785	0.000000000	0	0	2.845621e-01	2.861600e-01	G2M	0	0	12	0	0	0	8	7	0	8	8	9	8	TA1	C0	C_0_Con
Con_1_CELL5707_N3	Con	1891	1272	Con	Con_1	1.427815970	3.54309889	0.000000000	0	1	2.127753e-02	4.534080e-02	G2M	0	0	0	3	1	1	2	2	1	9	5	4	9	Olfm4+stem	C1	C_1_Con
Con_1_CELL5708_N4	Con	1501	1092	Con	Con_1	1.064537591	5.18962076	0.000000000	0	1	4.356855e-03	2.565513e-02	G2M	0	0	0	3	1	1	2	2	1	4	1	12	1	Olfm4+stem	C1	C_1_Con
Con_1_CELL5710_N3	Con	5705	3190	Con	Con_1	0.332866153	1.36650315	0.000000000	3	4	1.008406e-01	9.566787e-02	S	3	3	3	4	4	19	19	20	11	21	25	14	24	Goblet	C4	C_4_Con
Con_1_CELL5711_N3	Con	1794	1166	Con	Con_1	1.059085842	2.34113712	0.111482720	1	2	-1.614643e-01	-1.400575e-01	G1	1	1	1	1	2	2	1	1	2	8	2	1	2	Enterocyte	C2	C_2_Con
Con_1_CELL5716_N2	Con	3718	2456	Con	Con_1	0.537345513	2.44492208	0.134336378	8	14	2.081794e-01	1.947794e-01	S	8	11	13	12	14	13	13	14	14	15	15	16	16	Tuft	C14	C_14_Con
Con_1_CELL5717_N2	Con	87703	6985	Con	Con_1	0.345436926	6.97258166	0.002280112	6	9	-2.201572e-02	-1.461298e-02	G1	6	8	7	15	9	8	11	10	15	19	19	22	20	TA2	C9	C_9_Con
Con_1_CELL5720_N3	Con	5234	2154	Con	Con_1	0.572956455	1.85255921	0.000000000	4	6	-1.132263e-01	-9.760220e-02	G1	4	5	5	6	6	6	6	5	4	3	3	3	7	Enterocyte	C6	C_6_Con
Con_1_CELL5726_N3	Con	1832	1263	Con	Con_1	0.655021834	2.83842795	0.054585153	0	1	2.832493e-02	4.026035e-02	G2M	0	0	0	3	1	1	2	2	1	4	1	4	1	Olfm4+stem	C1	C_1_Con
Con_1_CELL5728_N4	Con	1751	1235	Con	Con_1	1.598173516	3.59589041	0.000000000	0	0	-3.612403e-03	-2.043160e-02	G1	0	0	12	0	0	0	8	7	0	8	8	9	8	TA1	C0	C_0_Con
Con_1_CELL5730_N3	Con	1873	1046	Con	Con_1	1.708489055	3.20341698	0.000000000	3	4	-1.672432e-02	-9.457391e-03	G1	3	3	3	4	4	4	4	8	8	10	11	11	10	Goblet	C4	C_4_Con
Con_1_CELL5736_N3	Con	1219	887	Con	Con_1	0.738310090	2.05086136	0.000000000	3	4	-1.126940e-02	6.361740e-04	G2M	3	3	3	4	4	4	4	8	8	10	11	11	10	Goblet	C4	C_4_Con
Con_1_CELL5750_N2	Con	5794	3120	Con	Con_1	0.172503019	1.01776781	0.000000000	3	4	3.216404e-01	3.054164e-01	S	3	3	3	4	4	4	4	8	8	10	11	11	10	Goblet	C4	C_4_Con
Con_1_CELL5752_N2	Con	9000	3932	Con	Con_1	0.649708182	1.23334435	0.011012003	12	12	-1.386707e-01	-1.339337e-01	G1	12	10	11	10	12	11	23	25	26	24	27	26	26	NAC	C12	C_12_Con
Con_1_CELL5756_N3	Con	1267	993	Con	Con_1	0.631412786	2.76243094	0.000000000	0	1	7.396003e-02	6.340907e-02	S	0	0	0	0	1	1	2	2	1	9	5	4	9	Olfm4+stem	C1	C_1_Con
Con_1_CELL5764_N2	Con	1313	912	Con	Con_1	0.456621005	1.82648402	0.000000000	1	2	-1.052268e-01	-8.848141e-02	G1	1	1	1	1	2	2	1	1	2	1	2	1	2	Enterocyte	C2	C_2_Con
Con_1_CELL5766_N2	Con	24741	7411	Con	Con_1	0.209889001	0.92431887	0.004036327	2	5	1.124496e-01	1.053110e-01	S	2	4	4	5	5	5	5	4	3	6	10	10	12	T	C5	C_5_Con
Con_1_CELL5771_N2	Con	6143	3505	Con	Con_1	0.341518946	1.30102456	0.048788421	2	5	1.225198e-01	1.184919e-01	S	2	4	4	5	5	5	5	4	3	5	13	6	5	T	C5	C_5_Con
Con_1_CELL5777_N3	Con	1276	868	Con	Con_1	0.783699060	5.09404389	0.000000000	0	1	-9.254081e-02	-9.296506e-02	G1	0	0	0	3	1	1	2	2	1	4	1	12	1	Olfm4+stem	C1	C_1_Con
Con_1_CELL5784_N3	Con	1371	964	Con	Con_1	1.677607586	4.01167031	0.000000000	0	1	-3.406710e-02	-2.760053e-02	G1	0	0	0	3	1	1	2	2	1	9	5	4	9	Olfm4+stem	C1	C_1_Con
Con_1_CELL5788_N4	Con	2332	1528	Con	Con_1	0.643224700	2.18696398	0.000000000	0	1	6.352663e-02	6.857397e-02	G2M	0	0	0	3	1	1	2	2	1	9	5	4	9	Olfm4+stem	C1	C_1_Con
Con_1_CELL5789_N4	Con	3473	2279	Con	Con_1	0.201322980	1.06413575	0.028760426	2	5	7.917854e-02	7.786872e-02	S	2	4	4	5	5	5	5	4	3	6	10	10	12	T	C5	C_5_Con
Con_1_CELL5790_N3	Con	2628	1712	Con	Con_1	0.684931507	1.94063927	0.000000000	0	1	-4.769261e-02	-5.794826e-02	G1	0	0	0	0	1	1	2	0	1	0	1	2	1	Olfm4+stem	C1	C_1_Con
Con_1_CELL5791_N2	Con	1643	1110	Con	Con_1	1.034063260	2.73722628	0.000000000	0	16	2.044265e-01	1.912381e-01	S	0	0	0	0	16	16	0	0	17	0	20	20	18	Macrophage	C16	C_16_Con
Con_1_CELL5792_N3	Con	1544	962	Con	Con_1	0.906148867	3.17152104	0.000000000	3	4	-6.722977e-02	-6.111883e-02	G1	3	3	3	4	4	4	4	6	7	7	6	7	6	Goblet	C4	C_4_Con
Con_1_CELL5803_N2	Con	1751	1058	Con	Con_1	0.741163056	2.05245154	0.057012543	1	3	-1.476985e-01	-1.372270e-01	G1	1	1	2	1	3	3	3	1	2	1	4	5	2	Enterocyte	C3	C_3_Con
Con_1_CELL5804_N3	Con	1637	1121	Con	Con_1	1.159951160	4.15140415	0.000000000	3	4	4.041172e-02	2.713641e-02	S	3	3	3	4	4	4	4	6	7	7	6	7	6	Goblet	C4	C_4_Con
Con_1_CELL5805_N4	Con	1502	890	Con	Con_1	1.065246338	3.12916112	0.000000000	9	16	1.117784e-01	1.167259e-01	G2M	9	13	14	14	16	16	16	17	17	18	20	20	18	Macrophage	C16	C_16_Con
Con_1_CELL5807_N2	Con	5550	3228	Con	Con_1	0.198055456	1.36838315	0.018005041	0	1	2.233702e-01	2.302291e-01	G2M	0	0	0	3	1	1	2	2	1	4	1	2	1	Olfm4+stem	C1	C_1_Con
Con_1_CELL5808_N3	Con	1765	1210	Con	Con_1	1.189801700	2.60623229	0.000000000	0	0	3.345972e-01	3.251984e-01	S	0	0	0	0	0	0	0	0	0	0	0	0	0	TA1	C0	C_0_Con
Con_1_CELL5809_N2	Con	3108	2128	Con	Con_1	0.192864031	1.57505625	0.000000000	0	1	9.994888e-02	1.116735e-01	G2M	0	0	0	0	1	1	0	0	1	0	1	2	1	Olfm4+stem	C1	C_1_Con
Con_1_CELL5812_N2	Con	1229	860	Con	Con_1	0.895036615	3.41741253	0.000000000	3	4	3.888358e-01	3.924100e-01	G2M	3	3	3	4	4	4	4	6	7	7	6	7	6	Goblet	C4	C_4_Con
Con_1_CELL5819_N3	Con	1703	1025	Con	Con_1	0.468658465	2.63620387	0.000000000	1	2	-7.178324e-02	-4.164066e-02	G1	1	1	1	1	2	2	1	1	2	1	18	19	3	Enterocyte	C2	C_2_Con
Con_1_CELL5820_N4	Con	2179	1545	Con	Con_1	0.458715596	1.14678899	0.000000000	0	0	5.488878e-01	5.501726e-01	G2M	0	0	0	0	0	0	0	0	0	0	0	0	0	TA1	C0	C_0_Con
Con_1_CELL5821_N2	Con	7975	3837	Con	Con_1	0.250689396	1.02782652	0.012534470	3	4	-1.969631e-01	-1.759162e-01	G1	3	3	3	4	4	19	19	20	11	21	25	14	24	Goblet	C4	C_4_Con
Con_1_CELL5822_N2	Con	2273	830	Con	Con_1	2.111746590	3.03563572	0.000000000	1	15	-4.234787e-02	-3.749300e-02	G1	1	1	1	1	15	15	15	15	20	17	18	19	17	Enterocyte	C15	C_15_Con
Con_1_CELL5826_N2	Con	2117	973	Con	Con_1	0.897072710	4.10764873	0.047214353	3	4	-8.205844e-02	-6.059048e-02	G1	3	3	3	4	4	4	4	6	7	7	6	7	6	Goblet	C4	C_4_Con
Con_1_CELL5829_N4	Con	1212	899	Con	Con_1	0.906095552	4.85996705	0.000000000	9	16	-5.581052e-02	-4.062925e-02	G1	9	13	14	14	16	16	16	17	17	18	20	20	18	Macrophage	C16	C_16_Con
Con_1_CELL5834_N2	Con	4003	2444	Con	Con_1	0.698428536	4.21551509	0.000000000	6	9	-1.061299e-01	-1.014472e-01	G1	6	8	7	13	9	8	11	10	19	12	21	21	19	TA2	C9	C_9_Con
Con_1_CELL5838_N2	Con	2061	1456	Con	Con_1	0.775945684	2.32783705	0.000000000	0	1	4.378619e-01	4.491810e-01	G2M	0	0	0	3	1	1	2	2	1	9	5	4	9	Olfm4+stem	C1	C_1_Con
Con_1_CELL5839_N3	Con	1503	1061	Con	Con_1	0.399201597	6.32069195	0.000000000	6	9	2.700971e-01	2.704893e-01	G2M	6	8	7	3	9	8	11	10	15	12	19	12	20	TA2	C9	C_9_Con
Con_1_CELL5847_N2	Con	1383	842	Con	Con_1	0.578452639	2.38611714	0.000000000	1	3	-1.391508e-01	-1.219260e-01	G1	1	2	2	2	3	3	3	3	2	2	4	5	2	Enterocyte	C3	C_3_Con
Con_1_CELL5852_N4	Con	2946	1488	Con	Con_1	1.898305085	5.96610169	0.033898305	9	16	3.394556e-03	1.579610e-03	S	9	13	14	14	16	16	16	17	17	18	20	20	18	Macrophage	C16	C_16_Con
Con_1_CELL5853_N2	Con	3115	1608	Con	Con_1	0.866495507	2.11810013	0.000000000	1	3	-5.572416e-02	-3.921217e-02	G1	1	2	2	2	3	3	3	3	2	2	4	5	2	Enterocyte	C3	C_3_Con
Con_1_CELL5855_N2	Con	2761	1826	Con	Con_1	0.434153401	2.42402315	0.000000000	1	2	5.470211e-02	6.969065e-02	G2M	1	1	1	1	2	2	1	1	2	1	18	19	3	Enterocyte	C2	C_2_Con
Con_1_CELL5858_N3	Con	3780	2237	Con	Con_1	0.687830688	2.27513228	0.026455026	1	2	1.736707e-01	1.683627e-01	S	1	1	1	1	2	2	1	1	2	1	18	19	3	Enterocyte	C2	C_2_Con
Con_1_CELL5859_N4	Con	2026	1401	Con	Con_1	0.987166831	2.07305035	0.098716683	0	0	4.200534e-01	4.334414e-01	G2M	0	0	0	0	0	0	0	0	0	0	0	0	0	TA1	C0	C_0_Con
Con_1_CELL5860_N2	Con	1462	869	Con	Con_1	1.572112098	3.96445660	0.000000000	1	2	4.643349e-02	4.403219e-02	S	1	1	1	1	2	2	1	1	2	1	18	19	3	Enterocyte	C2	C_2_Con
Con_1_CELL5864_N3	Con	1812	1175	Con	Con_1	0.606394708	2.48070562	0.000000000	1	2	-7.508601e-03	2.604770e-03	G2M	1	1	1	1	2	2	1	1	2	1	2	1	3	Enterocyte	C2	C_2_Con
Con_1_CELL5871_N7	Con	5704	1740	Con	Con_1	0.823838738	4.89044698	0.000000000	10	17	-4.704945e-02	-3.396024e-02	G1	10	14	15	15	17	17	17	18	21	19	23	22	22	Paneth	C17	C_17_Con
Con_1_CELL5875_N4	Con	3342	2236	Con	Con_1	0.329144225	1.25673250	0.000000000	3	4	2.809940e-02	1.950942e-02	S	3	3	3	4	4	4	4	6	3	6	10	10	12	Goblet	C4	C_4_Con
Con_1_CELL5877_N3	Con	1761	1077	Con	Con_1	0.624645088	4.82680295	0.056785917	0	1	3.415178e-03	-7.837459e-03	S	0	0	0	3	1	1	2	2	1	4	1	12	1	Olfm4+stem	C1	C_1_Con
Con_1_CELL5889_N1	Con	1638	978	Con	Con_1	0.671550672	1.28205128	0.000000000	1	3	-1.397405e-01	-1.249631e-01	G1	1	2	2	2	3	3	3	3	2	2	4	5	2	Enterocyte	C3	C_3_Con
Con_1_CELL5897_N2	Con	1762	1222	Con	Con_1	0.737797957	3.12145289	0.056753689	0	0	3.020538e-01	3.073388e-01	G2M	0	0	0	0	0	0	0	0	0	0	0	0	0	TA1	C0	C_0_Con
Con_1_CELL5898_N2	Con	4916	2839	Con	Con_1	0.345668971	1.56567710	0.000000000	3	4	-1.420826e-01	-1.390788e-01	G1	3	3	3	4	4	4	4	6	7	7	6	7	6	Goblet	C4	C_4_Con
Con_1_CELL5899_N4	Con	1440	971	Con	Con_1	1.388888889	2.98611111	0.069444444	0	0	-1.509220e-02	-2.931715e-02	G1	0	0	0	0	0	0	2	2	0	9	5	4	8	TA1	C0	C_0_Con
Con_1_CELL5901_N2	Con	1520	1049	Con	Con_1	0.657894737	2.63157895	0.000000000	0	0	-6.500498e-03	-1.730005e-02	G1	0	0	0	0	0	0	0	0	0	0	0	0	0	TA1	C0	C_0_Con
Con_1_CELL5904_N3	Con	4621	2730	Con	Con_1	0.450160772	2.37942122	0.000000000	12	12	-1.950758e-01	-1.893893e-01	G1	12	10	11	10	12	11	23	25	26	24	27	26	26	NAC	C12	C_12_Con
Con_1_CELL5906_N4	Con	1492	1073	Con	Con_1	0.469168901	1.87667560	0.000000000	3	4	-1.100324e-01	-1.227963e-01	G1	3	3	3	4	4	4	4	8	8	10	11	11	10	Goblet	C4	C_4_Con
Con_1_CELL5908_N3	Con	5260	2344	Con	Con_1	1.026420833	1.57764684	0.000000000	1	3	-8.422231e-02	-8.256320e-02	G1	1	2	2	2	3	3	3	15	2	17	4	5	17	Enterocyte	C3	C_3_Con
Con_1_CELL5910_N2	Con	1368	913	Con	Con_1	0.877192982	2.48538012	0.000000000	3	4	1.743057e-02	5.132450e-02	G2M	3	3	3	4	4	4	4	6	7	7	6	7	6	Goblet	C4	C_4_Con
Con_1_CELL5911_N2	Con	2026	1323	Con	Con_1	0.493096647	2.46548323	0.049309665	8	14	4.230118e-04	5.538695e-03	G2M	8	11	13	12	14	13	13	14	14	15	15	16	16	Tuft	C14	C_14_Con
Con_1_CELL5912_N3	Con	3250	2039	Con	Con_1	0.522916026	2.55306060	0.061519532	0	1	-5.677959e-02	-4.230237e-02	G1	0	0	0	3	1	1	2	2	1	4	1	4	1	Olfm4+stem	C1	C_1_Con
Con_1_CELL5914_N2	Con	64169	6520	Con	Con_1	0.366191916	5.95568299	0.004674790	6	9	2.630870e-02	3.095673e-02	G2M	6	8	7	15	9	8	11	10	15	19	19	22	20	TA2	C9	C_9_Con
Con_1_CELL5918_N2	Con	1359	989	Con	Con_1	1.102941176	2.50000000	0.073529412	5	13	2.790255e-02	6.234117e-03	S	5	12	10	11	13	14	14	16	12	16	16	18	14	Fibroblast	C13	C_13_Con
Con_1_CELL5923_N2	Con	1873	1279	Con	Con_1	0.427122264	2.98985585	0.000000000	0	1	-9.547857e-02	-1.164457e-01	G1	0	0	0	3	1	1	2	2	1	4	1	2	1	Olfm4+stem	C1	C_1_Con
Con_1_CELL5926_N4	Con	1631	1088	Con	Con_1	3.676470588	2.75735294	0.000000000	1	11	-8.517952e-02	-6.484520e-02	G1	0	1	12	1	11	12	8	7	16	8	8	9	8	Enterocyte	C11	C_11_Con
Con_1_CELL5927_N2	Con	1414	1052	Con	Con_1	0.707213579	1.62659123	0.000000000	0	0	4.322754e-02	4.204213e-02	S	0	0	0	0	0	0	0	0	0	0	0	0	0	TA1	C0	C_0_Con
Con_1_CELL5932_N2	Con	1207	887	Con	Con_1	0.993377483	2.06953642	0.000000000	0	0	-4.131694e-02	-7.238194e-02	G1	0	0	12	0	0	0	8	7	0	8	8	9	8	TA1	C0	C_0_Con
Con_1_CELL5933_N3	Con	2677	1193	Con	Con_1	0.821201941	2.09033221	0.000000000	7	8	-7.999333e-02	-7.692349e-02	G1	7	7	6	8	8	7	10	11	9	11	12	13	11	Lgr5+stem	C8	C_8_Con
Con_1_CELL5934_N2	Con	1521	834	Con	Con_1	1.512163051	3.15581854	0.000000000	0	1	3.438838e-02	3.845428e-02	G2M	0	0	0	3	1	1	2	2	1	4	1	2	1	Olfm4+stem	C1	C_1_Con
Con_1_CELL5937_N3	Con	2342	1497	Con	Con_1	0.554844217	2.60349979	0.000000000	0	1	-1.551350e-01	-1.299560e-01	G1	0	0	0	0	1	1	2	2	1	0	1	2	1	Olfm4+stem	C1	C_1_Con
Con_1_CELL5940_N4	Con	2063	1463	Con	Con_1	1.210067764	3.48499516	0.000000000	0	1	2.506559e-01	2.565998e-01	G2M	0	0	0	3	1	1	2	2	1	9	5	4	9	Olfm4+stem	C1	C_1_Con
Con_1_CELL5941_N4	Con	1636	810	Con	Con_1	1.771533293	8.00244349	0.000000000	0	1	-2.706776e-02	-3.955195e-02	G1	0	0	0	3	1	1	2	2	1	4	1	12	1	Olfm4+stem	C1	C_1_Con
Con_1_CELL5942_N3	Con	1963	1343	Con	Con_1	0.763358779	2.49363868	0.000000000	0	1	-3.150651e-02	-3.927536e-02	G1	0	0	0	3	1	1	2	2	1	4	1	4	1	Olfm4+stem	C1	C_1_Con
Con_1_CELL5947_N1	Con	1341	948	Con	Con_1	1.043997017	2.53542133	0.000000000	0	0	6.944944e-02	4.708721e-02	S	0	0	0	0	0	0	0	0	0	0	0	0	0	TA1	C0	C_0_Con
Con_1_CELL5950_N3	Con	2392	1422	Con	Con_1	0.250836120	5.43478261	0.041806020	6	9	1.844934e-01	1.555992e-01	S	6	8	7	3	9	8	11	10	15	12	19	12	20	TA2	C9	C_9_Con
Con_1_CELL5954_N3	Con	7173	2238	Con	Con_1	0.906049624	5.99386674	0.000000000	6	9	1.163098e-01	1.179222e-01	G2M	6	8	7	3	9	8	11	10	15	12	19	12	20	TA2	C9	C_9_Con
Con_1_CELL5958_N3	Con	4290	2620	Con	Con_1	0.232828871	1.25727590	0.000000000	2	5	1.336785e-01	1.172691e-01	S	2	4	4	5	5	5	5	4	3	5	14	6	5	T	C5	C_5_Con
Con_1_CELL5959_N2	Con	1360	943	Con	Con_1	1.470588235	4.11764706	0.000000000	0	0	-7.210423e-02	-7.082018e-02	G1	0	0	0	0	0	0	0	0	0	0	0	0	0	TA1	C0	C_0_Con
Con_1_CELL5960_N3	Con	1219	635	Con	Con_1	3.691550451	3.52748154	0.000000000	1	11	7.028481e-02	8.657761e-02	G2M	0	1	12	1	11	12	8	7	16	8	8	9	8	Enterocyte	C11	C_11_Con
Con_1_CELL5961_N4	Con	1845	1097	Con	Con_1	1.137594800	4.06283857	0.054171181	1	2	-5.074882e-02	-2.684481e-02	G1	1	1	1	1	2	2	1	1	2	1	18	19	3	Enterocyte	C2	C_2_Con
Con_1_CELL5968_N3	Con	1865	1361	Con	Con_1	0.588865096	2.40899358	0.053533191	2	5	5.497478e-01	5.716336e-01	G2M	2	4	4	5	5	5	5	4	3	5	7	6	5	T	C5	C_5_Con
Con_1_CELL5975_N3	Con	2222	1355	Con	Con_1	0.990099010	2.83528353	0.000000000	1	2	-8.738024e-02	-9.343162e-02	G1	1	1	1	1	2	2	1	1	2	1	18	19	3	Enterocyte	C2	C_2_Con
Con_1_CELL5976_N3	Con	1324	923	Con	Con_1	0.603318250	2.94117647	0.000000000	13	20	-1.267458e-01	-1.470566e-01	G1	13	17	18	17	20	21	21	23	24	25	28	27	28	Fibroblast	C20	C_20_Con
Con_1_CELL5979_N3	Con	1250	875	Con	Con_1	0.879296563	3.51718625	0.000000000	0	0	3.044705e-02	4.472931e-02	G2M	0	0	0	0	0	0	0	0	0	0	0	0	0	TA1	C0	C_0_Con
Con_1_CELL5981_N2	Con	1761	1277	Con	Con_1	0.850822462	1.75836642	0.000000000	0	0	2.369650e-01	2.471027e-01	G2M	0	0	0	0	0	0	0	0	0	0	0	0	0	TA1	C0	C_0_Con
Con_1_CELL5984_N2	Con	1362	784	Con	Con_1	0.660792952	3.30396476	0.000000000	0	0	1.370270e-01	1.123228e-01	S	0	0	0	0	0	0	0	0	0	0	0	0	0	TA1	C0	C_0_Con
Con_1_CELL5988_N3	Con	3616	1616	Con	Con_1	1.714601770	3.53982301	0.027654867	6	15	2.005833e-03	1.145651e-02	G2M	6	8	7	3	15	15	15	15	20	17	19	12	17	Enterocyte	C15	C_15_Con
Con_1_CELL5993_N2	Con	1496	1092	Con	Con_1	1.067378252	2.66844563	0.000000000	2	5	-1.661585e-02	-1.348768e-02	G1	2	4	4	5	5	5	5	4	3	5	7	6	5	T	C5	C_5_Con
Con_1_CELL5997_N2	Con	2256	1374	Con	Con_1	0.576241135	2.21631206	0.000000000	3	4	-1.046970e-01	-1.096774e-01	G1	3	3	3	4	4	4	4	8	8	10	11	11	10	Goblet	C4	C_4_Con
Con_1_CELL6002_N2	Con	1570	1173	Con	Con_1	0.445576066	2.67345640	0.000000000	0	0	4.079660e-02	2.839636e-02	S	0	0	0	0	0	0	0	0	0	0	0	0	0	TA1	C0	C_0_Con
Con_1_CELL6003_N5	Con	2694	1738	Con	Con_1	1.186943620	3.96884273	0.037091988	3	4	-8.975838e-02	-8.571296e-02	G1	3	3	3	4	4	4	4	6	7	7	6	7	6	Goblet	C4	C_4_Con
Con_1_CELL6009_N2	Con	13778	2752	Con	Con_1	0.297532656	3.14949202	0.007256894	10	17	-3.360934e-02	-2.180424e-02	G1	10	14	15	15	17	17	17	18	21	19	23	22	22	Paneth	C17	C_17_Con
Con_1_CELL6012_N3	Con	1485	1076	Con	Con_1	0.673400673	3.03030303	0.000000000	0	0	5.943140e-01	6.154723e-01	G2M	0	0	0	0	0	0	0	0	0	0	1	2	1	TA1	C0	C_0_Con
Con_1_CELL6014_N3	Con	31484	8088	Con	Con_1	0.152178048	1.22693551	0.012681504	5	13	2.012984e-01	2.011007e-01	S	5	12	10	11	13	14	14	16	12	16	16	18	14	Fibroblast	C13	C_13_Con
Con_1_CELL6023_N1	Con	2080	1081	Con	Con_1	0.576368876	1.48895293	0.000000000	7	8	-1.040953e-01	-1.117631e-01	G1	7	7	6	8	8	7	10	11	9	11	12	13	11	Lgr5+stem	C8	C_8_Con
Con_1_CELL6024_N4	Con	1233	944	Con	Con_1	0.892133009	2.51419303	0.000000000	0	0	-5.516652e-02	-5.367265e-02	G1	0	0	12	0	0	0	8	7	0	8	8	9	8	TA1	C0	C_0_Con
Con_1_CELL6030_N4	Con	1664	1101	Con	Con_1	1.262019231	2.52403846	0.000000000	2	5	1.203556e-02	2.146723e-02	G2M	2	4	4	5	5	5	5	4	3	5	7	6	5	T	C5	C_5_Con
Con_1_CELL6031_N4	Con	4620	2479	Con	Con_1	0.302964726	3.44081368	0.000000000	6	9	1.604813e-01	1.577561e-01	S	6	8	7	3	9	8	11	10	15	12	19	12	20	TA2	C9	C_9_Con
Con_1_CELL6033_N4	Con	1960	1349	Con	Con_1	0.611932687	2.49872514	0.000000000	0	2	2.365228e-02	1.137804e-02	S	0	0	1	1	2	2	0	1	5	1	0	0	3	Enterocyte	C2	C_2_Con
Con_1_CELL6034_N3	Con	2337	1557	Con	Con_1	1.240376390	2.90846878	0.000000000	0	1	1.735998e-01	1.868819e-01	G2M	0	0	0	0	1	1	2	2	0	9	5	4	8	Olfm4+stem	C1	C_1_Con
Con_1_CELL6036_N3	Con	2297	1418	Con	Con_1	0.173988691	2.21835581	0.000000000	0	1	3.520487e-02	2.196425e-02	S	0	0	0	0	1	1	0	0	1	0	1	2	1	Olfm4+stem	C1	C_1_Con
Con_1_CELL6037_N2	Con	2680	1740	Con	Con_1	0.782997763	1.78970917	0.000000000	0	0	-5.033459e-02	-5.956626e-02	G1	0	0	0	0	0	0	0	0	0	0	0	0	0	TA1	C0	C_0_Con
Con_1_CELL6038_N2	Con	5203	1392	Con	Con_1	1.152959262	4.55418909	0.000000000	10	17	-6.731942e-02	-5.022036e-02	G1	10	14	15	15	17	17	17	18	21	19	23	22	22	Paneth	C17	C_17_Con
Con_1_CELL6039_N3	Con	1376	935	Con	Con_1	2.834302326	5.52325581	0.000000000	3	4	3.685343e-01	3.887990e-01	G2M	3	3	12	4	4	4	8	7	7	8	8	9	8	Goblet	C4	C_4_Con
Con_1_CELL6044_N3	Con	2547	1271	Con	Con_1	0.745975658	3.33725952	0.039261877	0	1	-7.534093e-02	-5.423353e-02	G1	0	0	0	3	1	1	2	2	1	4	1	2	1	Olfm4+stem	C1	C_1_Con
Con_1_CELL6047_N2	Con	1696	1110	Con	Con_1	0.707547170	2.12264151	0.000000000	1	2	-4.795977e-02	-5.474108e-02	G1	1	1	1	1	2	2	1	1	2	1	2	1	2	Enterocyte	C2	C_2_Con
Con_1_CELL6049_N4	Con	3477	2246	Con	Con_1	0.948275862	2.09770115	0.000000000	2	5	4.654933e-02	4.908090e-02	G2M	2	4	4	5	5	5	5	4	3	5	7	6	5	T	C5	C_5_Con
Con_1_CELL6051_N3	Con	1390	993	Con	Con_1	0.791366906	2.94964029	0.000000000	3	4	-7.785076e-02	-6.721276e-02	G1	3	3	3	4	4	4	4	6	7	7	6	7	6	Goblet	C4	C_4_Con
Con_1_CELL6055_N3	Con	1746	1308	Con	Con_1	0.973096737	2.86204923	0.000000000	0	0	1.958506e-02	-4.186536e-03	S	0	0	0	0	0	0	2	2	0	9	5	4	9	TA1	C0	C_0_Con
Con_1_CELL6057_N2	Con	2273	1468	Con	Con_1	0.747581354	2.15479332	0.000000000	1	2	-1.459420e-02	1.104694e-04	G2M	1	1	1	1	2	2	1	1	2	1	2	1	2	Enterocyte	C2	C_2_Con
Con_1_CELL6060_N4	Con	1704	1212	Con	Con_1	2.112676056	2.93427230	0.000000000	0	0	2.182140e-01	2.411322e-01	G2M	0	0	12	0	0	0	8	7	0	8	8	9	8	TA1	C0	C_0_Con
Con_1_CELL6063_N4	Con	3139	1923	Con	Con_1	0.381800827	1.52720331	0.031816736	2	5	-1.028439e-01	-8.388962e-02	G1	2	4	4	5	5	5	5	4	3	5	14	6	5	T	C5	C_5_Con
Con_1_CELL6067_N4	Con	2766	1332	Con	Con_1	0.867678959	1.98843095	0.000000000	1	3	-1.521703e-01	-1.388046e-01	G1	1	2	2	2	3	3	3	3	4	2	9	8	4	Enterocyte	C3	C_3_Con
Con_1_CELL6068_N2	Con	2596	1734	Con	Con_1	0.500770416	2.58089368	0.038520801	0	1	3.294268e-01	3.160977e-01	S	0	0	0	3	1	1	2	2	1	4	1	2	1	Olfm4+stem	C1	C_1_Con
Con_1_CELL6072_N3	Con	2300	1573	Con	Con_1	0.130264872	2.38818932	0.000000000	13	20	1.853341e-01	2.036229e-01	G2M	13	17	18	17	20	21	21	23	24	25	28	27	28	Fibroblast	C20	C_20_Con
Con_1_CELL6075_N4	Con	2037	1399	Con	Con_1	1.324828263	2.55152110	0.000000000	3	4	-8.394303e-02	-7.307507e-02	G1	3	3	3	4	4	4	4	6	7	7	6	7	6	Goblet	C4	C_4_Con
Con_1_CELL6076_N2	Con	2374	1320	Con	Con_1	0.589721988	3.03285594	0.000000000	0	1	5.527495e-01	5.529960e-01	G2M	0	0	0	3	1	1	2	2	1	4	1	12	1	Olfm4+stem	C1	C_1_Con
Con_1_CELL6077_N3	Con	2041	1473	Con	Con_1	0.391389432	2.25048924	0.000000000	0	0	4.259388e-01	4.180238e-01	S	0	0	0	0	0	0	0	0	0	0	5	4	9	TA1	C0	C_0_Con
Con_1_CELL6078_N4	Con	2716	1712	Con	Con_1	0.625920471	2.28276878	0.000000000	0	1	-6.248630e-02	-5.490990e-02	G1	0	0	0	3	1	1	2	2	1	4	1	4	1	Olfm4+stem	C1	C_1_Con
Con_1_CELL6079_N2	Con	1931	1230	Con	Con_1	0.362506473	3.05541170	0.000000000	2	5	2.521606e-01	2.432284e-01	S	2	4	4	5	5	5	5	4	3	5	7	6	5	T	C5	C_5_Con
Con_1_CELL6083_N4	Con	1257	764	Con	Con_1	3.341288783	8.19411297	0.000000000	14	22	-1.066306e-01	-1.164166e-01	G1	15	18	19	19	22	24	24	27	27	28	30	29	30	Fat	C22	C_22_Con
Con_1_CELL6085_N2	Con	1368	988	Con	Con_1	0.949598247	5.77063550	0.000000000	0	1	-1.467037e-01	-1.464653e-01	G1	0	0	0	3	1	1	2	2	1	4	1	12	1	Olfm4+stem	C1	C_1_Con
Con_1_CELL6087_N4	Con	1680	1172	Con	Con_1	1.783590963	4.51843044	0.000000000	0	0	4.820344e-01	4.893532e-01	G2M	0	0	12	0	0	0	8	7	0	8	8	9	8	TA1	C0	C_0_Con
Con_1_CELL6089_N2	Con	1690	1209	Con	Con_1	0.591016548	2.48226950	0.000000000	0	0	-1.558114e-02	-1.336726e-03	G1	0	0	0	0	0	0	0	0	0	0	0	0	0	TA1	C0	C_0_Con
Con_1_CELL6090_N2	Con	2848	1640	Con	Con_1	1.017901018	1.82520183	0.000000000	3	4	-1.322720e-01	-1.240024e-01	G1	3	3	3	4	4	4	4	6	7	7	6	7	6	Goblet	C4	C_4_Con
Con_1_CELL6097_N2	Con	1437	948	Con	Con_1	1.252609603	2.57480863	0.000000000	0	1	-5.867669e-02	-6.592174e-02	G1	0	0	0	0	1	1	2	2	1	9	5	4	9	Olfm4+stem	C1	C_1_Con
Con_1_CELL6098_N2	Con	1571	1172	Con	Con_1	1.336728199	4.07383832	0.000000000	0	1	3.624625e-01	3.536098e-01	S	0	0	0	3	1	1	2	2	1	4	1	4	1	Olfm4+stem	C1	C_1_Con
Con_1_CELL6100_N3	Con	4206	2173	Con	Con_1	0.570477775	3.32778702	0.047539815	10	17	5.131922e-02	2.948607e-02	S	10	14	15	15	17	17	17	18	21	19	23	22	22	Paneth	C17	C_17_Con
Con_1_CELL6105_N2	Con	1200	865	Con	Con_1	0.331950207	3.40248963	0.000000000	9	16	-7.738380e-02	-9.616698e-02	G1	9	13	14	14	16	16	16	17	17	18	20	20	18	Macrophage	C16	C_16_Con
Con_1_CELL6108_N3	Con	1709	1143	Con	Con_1	0.874125874	1.86480186	0.000000000	5	13	-3.070389e-03	-4.104912e-03	G1	5	12	10	11	13	14	14	16	12	16	16	18	14	Fibroblast	C13	C_13_Con
Con_1_CELL6113_N2	Con	2705	1929	Con	Con_1	0.369549150	1.47819660	0.000000000	0	0	3.004921e-01	2.929579e-01	S	0	0	0	0	0	0	0	0	0	0	0	0	0	TA1	C0	C_0_Con
Con_1_CELL6117_N4	Con	2541	1500	Con	Con_1	0.787091696	2.04643841	0.000000000	0	1	-6.570529e-02	-6.130376e-02	G1	0	0	0	0	1	1	0	0	1	0	1	2	1	Olfm4+stem	C1	C_1_Con
Con_1_CELL6118_N2	Con	1356	829	Con	Con_1	0.957290133	3.01914580	0.000000000	0	1	5.067394e-02	6.081272e-02	G2M	0	0	0	0	1	1	0	0	1	0	1	2	1	Olfm4+stem	C1	C_1_Con
Con_1_CELL6123_N1	Con	2403	1738	Con	Con_1	0.622923588	1.49501661	0.000000000	8	14	4.876148e-02	5.423013e-02	G2M	8	11	13	12	14	13	13	14	14	15	15	16	16	Tuft	C14	C_14_Con
Con_1_CELL6125_N2	Con	1235	524	Con	Con_1	2.672064777	3.40080972	0.000000000	1	11	-4.417747e-02	-2.895476e-02	G1	1	1	1	1	11	12	8	7	16	8	8	9	8	Enterocyte	C11	C_11_Con
Con_1_CELL6137_N2	Con	1288	923	Con	Con_1	1.009316770	2.32919255	0.000000000	2	5	-9.452182e-02	-1.070271e-01	G1	2	4	4	5	5	5	5	4	3	5	7	6	5	T	C5	C_5_Con
Con_1_CELL6139_N2	Con	1655	1138	Con	Con_1	0.785498489	3.38368580	0.000000000	0	1	8.107084e-02	1.138115e-01	G2M	0	0	0	3	1	1	2	2	1	4	1	2	1	Olfm4+stem	C1	C_1_Con
Con_1_CELL6144_N4	Con	2480	1639	Con	Con_1	0.604838710	1.93548387	0.000000000	0	0	-6.598465e-02	-5.689520e-02	G1	0	0	0	0	0	0	0	0	0	0	0	0	0	TA1	C0	C_0_Con
Con_1_CELL6145_N2	Con	1999	1344	Con	Con_1	0.650000000	2.25000000	0.000000000	1	2	6.169886e-02	7.526863e-02	G2M	1	1	1	1	2	2	1	1	2	1	2	1	3	Enterocyte	C2	C_2_Con
Con_1_CELL6146_N3	Con	2695	1812	Con	Con_1	0.444773907	1.26019274	0.000000000	0	1	3.203406e-01	3.379773e-01	G2M	0	0	0	0	1	1	0	0	1	0	1	2	1	Olfm4+stem	C1	C_1_Con
Con_1_CELL6147_N4	Con	2907	1939	Con	Con_1	0.515995872	2.20158239	0.000000000	3	4	-1.902416e-03	-1.393901e-02	G1	3	3	3	4	4	4	4	6	7	7	6	7	6	Goblet	C4	C_4_Con
Con_1_CELL6150_N2	Con	1247	928	Con	Con_1	3.368083400	4.25020048	0.080192462	0	0	1.343862e-01	1.702734e-01	G2M	0	0	12	0	0	0	8	7	0	8	8	9	8	TA1	C0	C_0_Con
Con_1_CELL6155_N3	Con	1268	976	Con	Con_1	1.104100946	3.31230284	0.000000000	0	0	2.875352e-01	3.012219e-01	G2M	0	0	0	0	0	0	0	0	0	0	0	0	0	TA1	C0	C_0_Con
Con_1_CELL6156_N5	Con	2477	1383	Con	Con_1	1.775625504	5.04439064	0.040355125	6	9	1.957252e-02	2.405681e-02	G2M	6	8	7	3	9	8	11	10	15	12	19	12	19	TA2	C9	C_9_Con
Con_1_CELL6158_N2	Con	3927	2557	Con	Con_1	0.305110603	0.99160946	0.050851767	5	10	-1.523771e-01	-1.274064e-01	G1	5	9	8	9	10	9	12	12	18	14	17	17	21	SMC	C10	C_10_Con
Con_1_CELL6164_N3	Con	1881	1183	Con	Con_1	0.902814657	2.38980351	0.000000000	0	1	4.222536e-02	5.212821e-02	G2M	0	0	0	3	1	1	2	2	1	9	5	4	9	Olfm4+stem	C1	C_1_Con
Con_1_CELL6166_N2	Con	1256	940	Con	Con_1	1.352426412	3.10262530	0.000000000	0	0	7.979514e-02	9.127476e-02	G2M	0	0	0	0	0	0	0	0	0	0	0	0	8	TA1	C0	C_0_Con
Con_1_CELL6168_N2	Con	1892	1016	Con	Con_1	2.959830867	3.17124736	0.000000000	1	11	-3.990508e-02	-2.465368e-02	G1	1	1	1	1	11	12	8	7	16	8	8	9	8	Enterocyte	C11	C_11_Con
Con_1_CELL6169_N5	Con	2098	1421	Con	Con_1	0.524308866	2.62154433	0.047664442	1	3	-1.427913e-01	-1.170883e-01	G1	1	2	2	2	3	3	3	3	2	2	4	5	2	Enterocyte	C3	C_3_Con
Con_1_CELL6172_N3	Con	1711	1249	Con	Con_1	1.460280374	3.73831776	0.000000000	0	1	-5.045721e-02	-6.256241e-02	G1	0	0	0	3	1	1	2	2	1	4	1	2	1	Olfm4+stem	C1	C_1_Con
Con_1_CELL6175_N2	Con	5630	3296	Con	Con_1	0.461401952	2.25377107	0.000000000	5	13	1.236464e-01	1.201568e-01	S	5	12	10	11	13	14	14	16	12	16	16	18	14	Fibroblast	C13	C_13_Con
Con_1_CELL6179_N7	Con	5073	2807	Con	Con_1	0.551832873	2.32558140	0.000000000	3	4	2.064486e-01	2.252703e-01	G2M	3	3	3	4	4	4	4	6	7	7	6	7	6	Goblet	C4	C_4_Con
Con_1_CELL6181_N3	Con	2567	1712	Con	Con_1	0.543478261	1.97981366	0.000000000	2	5	-4.283874e-02	-3.174577e-02	G1	2	4	4	5	5	5	5	4	3	5	7	6	5	T	C5	C_5_Con
Con_1_CELL6184_N5	Con	3797	2293	Con	Con_1	0.813434794	2.54526371	0.026239832	12	12	-2.081761e-02	-3.275341e-02	G1	12	10	11	10	12	11	7	13	13	24	27	26	26	NAC	C12	C_12_Con
Con_1_CELL6185_N3	Con	1856	1411	Con	Con_1	0.806018270	2.31058571	0.053734551	0	0	7.726470e-02	1.006193e-01	G2M	0	0	0	0	0	0	0	0	0	0	0	0	0	TA1	C0	C_0_Con
Con_1_CELL6186_N4	Con	3584	2101	Con	Con_1	0.446304045	2.56624826	0.000000000	0	1	-6.485270e-02	-6.319620e-02	G1	0	0	0	3	1	1	2	2	1	4	1	12	1	Olfm4+stem	C1	C_1_Con
Con_1_CELL6192_N2	Con	1413	1122	Con	Con_1	0.495049505	2.89957567	0.000000000	0	0	2.391833e-01	2.363888e-01	S	0	0	0	0	0	0	0	0	0	0	0	0	0	TA1	C0	C_0_Con
Con_1_CELL6194_N2	Con	1971	1104	Con	Con_1	0.912778905	2.28194726	0.000000000	5	13	-1.066149e-01	-1.031059e-01	G1	5	12	10	11	13	14	14	16	12	16	16	18	14	Fibroblast	C13	C_13_Con
Con_1_CELL6197_N5	Con	4106	2532	Con	Con_1	0.437849672	1.99464850	0.000000000	0	1	3.909908e-01	4.033535e-01	G2M	0	0	0	3	1	1	2	2	1	9	5	4	9	Olfm4+stem	C1	C_1_Con
Con_1_CELL6200_N3	Con	2305	1531	Con	Con_1	0.823937554	2.51517780	0.000000000	3	4	3.595594e-01	3.636824e-01	G2M	3	3	3	4	4	4	4	6	7	7	6	7	6	Goblet	C4	C_4_Con
Con_1_CELL6210_N3	Con	1247	900	Con	Con_1	0.400320256	2.72217774	0.000000000	13	20	4.313192e-02	3.947097e-02	S	13	17	18	17	20	21	21	23	24	25	28	27	28	Fibroblast	C20	C_20_Con
Con_1_CELL6211_N3	Con	4458	2568	Con	Con_1	0.201703272	1.72568355	0.000000000	0	1	1.088078e-02	-1.985739e-04	S	0	0	0	0	1	1	0	0	1	0	1	2	1	Olfm4+stem	C1	C_1_Con
Con_1_CELL6213_N3	Con	1687	1269	Con	Con_1	0.355660937	3.20094843	0.059276823	0	1	3.713324e-01	3.556667e-01	S	0	0	0	0	1	1	0	0	1	0	1	2	1	Olfm4+stem	C1	C_1_Con
Con_1_CELL6214_N4	Con	2170	1353	Con	Con_1	1.427913404	3.17825887	0.000000000	0	1	2.051377e-01	2.055990e-01	G2M	0	0	0	0	1	1	0	0	1	0	1	2	1	Olfm4+stem	C1	C_1_Con
Con_1_CELL6215_N2	Con	11986	4281	Con	Con_1	0.316245007	12.23368842	0.008322237	5	10	-9.948889e-02	-8.736021e-02	G1	5	9	8	9	10	9	12	22	19	23	21	21	19	SMC	C10	C_10_Con
Con_1_CELL6217_N2	Con	4358	2627	Con	Con_1	0.274411159	1.96661331	0.022867597	13	20	-7.532682e-02	-9.072060e-02	G1	13	17	18	17	20	21	21	23	24	25	28	27	28	Fibroblast	C20	C_20_Con
Con_1_CELL6218_N2	Con	1830	1044	Con	Con_1	1.038251366	2.07650273	0.000000000	1	3	-5.636439e-03	1.083696e-02	G2M	1	2	2	2	3	3	3	3	2	2	4	5	2	Enterocyte	C3	C_3_Con
Con_1_CELL6220_N3	Con	1456	957	Con	Con_1	1.715854496	3.56897735	0.000000000	0	0	-1.296108e-01	-1.386308e-01	G1	0	0	0	0	0	0	0	0	0	0	0	0	0	TA1	C0	C_0_Con
Con_1_CELL6229_N3	Con	1604	1120	Con	Con_1	1.620947631	5.29925187	0.000000000	0	1	8.622701e-02	7.668707e-02	S	0	0	0	3	1	1	2	2	1	4	1	12	1	Olfm4+stem	C1	C_1_Con
Con_1_CELL6230_N3	Con	1256	810	Con	Con_1	2.070063694	3.34394904	0.000000000	2	5	-6.366164e-04	1.894458e-02	G2M	2	4	4	5	5	5	5	4	3	5	7	6	5	T	C5	C_5_Con
Con_1_CELL6231_N4	Con	1994	1344	Con	Con_1	0.501002004	1.85370741	0.050100200	3	4	-1.167282e-01	-1.161807e-01	G1	3	3	3	4	4	4	4	6	7	7	6	7	6	Goblet	C4	C_4_Con
Con_1_CELL6233_N4	Con	1704	1225	Con	Con_1	1.347393087	4.10076157	0.058582308	0	1	1.634940e-01	1.706394e-01	G2M	0	0	0	3	1	1	2	2	1	4	1	4	1	Olfm4+stem	C1	C_1_Con
Con_1_CELL6247_N2	Con	1451	1100	Con	Con_1	0.550964187	2.27272727	0.000000000	0	0	2.286605e-01	2.450963e-01	G2M	0	0	0	0	0	0	0	0	0	0	0	0	0	TA1	C0	C_0_Con
Con_1_CELL6250_N2	Con	1899	958	Con	Con_1	0.525762355	2.57623554	0.000000000	7	8	-7.106088e-02	-4.713643e-02	G1	7	7	6	8	8	7	10	11	9	11	12	13	11	Lgr5+stem	C8	C_8_Con
Con_1_CELL6252_N3	Con	2041	1402	Con	Con_1	0.636319139	2.93685756	0.048947626	5	13	3.061076e-03	2.414371e-02	G2M	5	12	10	11	13	14	14	16	12	16	16	18	14	Fibroblast	C13	C_13_Con
Con_1_CELL6263_N2	Con	1221	869	Con	Con_1	4.995904996	5.73300573	0.000000000	2	11	1.643742e-01	1.673355e-01	G2M	0	1	12	1	11	12	8	7	16	8	8	9	8	Enterocyte	C11	C_11_Con
Con_1_CELL6264_N4	Con	28090	7318	Con	Con_1	0.170666667	0.83555556	0.021333333	2	5	-1.762773e-02	-6.911617e-03	G1	2	4	4	5	5	5	7	4	11	6	14	14	12	T	C5	C_5_Con
Con_1_CELL6271_N2	Con	3254	1763	Con	Con_1	0.983405040	1.87461586	0.030731407	1	3	6.880999e-03	1.702189e-02	G2M	1	2	2	2	3	3	3	3	4	2	9	8	4	Enterocyte	C3	C_3_Con
Con_1_CELL6275_N3	Con	1275	903	Con	Con_1	1.567398119	2.42946708	0.000000000	0	0	-4.637905e-02	-4.536131e-02	G1	0	0	12	0	0	0	8	7	0	8	8	9	8	TA1	C0	C_0_Con
Con_1_CELL6276_N5	Con	1964	1060	Con	Con_1	0.763747454	3.61507128	0.000000000	3	4	6.266380e-02	6.708135e-02	G2M	3	3	3	4	4	4	4	6	7	7	6	7	6	Goblet	C4	C_4_Con
Con_1_CELL6277_N2	Con	1247	881	Con	Con_1	1.523656776	3.44827586	0.000000000	0	0	-2.137428e-02	-1.064668e-02	G1	0	0	0	0	0	0	0	0	0	0	0	0	0	TA1	C0	C_0_Con
Con_1_CELL6279_N3	Con	1352	896	Con	Con_1	0.665680473	2.95857988	0.073964497	2	5	-2.148912e-02	-7.962395e-03	G1	2	4	4	5	5	5	5	4	3	5	7	6	5	T	C5	C_5_Con
Con_1_CELL6280_N2	Con	2002	1429	Con	Con_1	0.649350649	1.84815185	0.000000000	0	0	-7.295341e-03	4.766067e-03	G2M	0	0	0	0	0	0	0	0	0	0	0	0	0	TA1	C0	C_0_Con
Con_1_CELL6281_N2	Con	1287	724	Con	Con_1	1.864801865	5.36130536	0.077700078	3	4	-8.332288e-02	-6.968564e-02	G1	3	3	3	4	4	4	4	6	7	7	6	7	6	Goblet	C4	C_4_Con
[truncated: 37,000 more rows]
