# Supplementary material for: Single-nucleus and spatial transcriptomics reveal intestinal cellular heterogeneity, differentiation, and cell communication mechanisms in SAP-induced intestinal injury
Source: Front Immunol. 2026 Jan 30;17:1719902. doi: 10.3389/fimmu.2026.1719902 (PMC12901460; doi:10.3389/fimmu.2026.1719902)
Supplement: Supplementary Table 2 — Summary of Stereo-seq spatial transcriptomics data quality metrics for ileal tissues from CON and SAP rats. [file Table2.csv]

	batch	leiden	samples	groups	sctype
14602888809000-0	0	16	CON_1	CON	Enterocyte
14602888809050-0	0	5	CON_1	CON	Paneth
14602888809100-0	0	5	CON_1	CON	Paneth
14602888809150-0	0	5	CON_1	CON	Paneth
14602888809200-0	0	4	CON_1	CON	TA2
14602888809700-0	0	4	CON_1	CON	TA2
14602888809750-0	0	4	CON_1	CON	TA2
14817637173750-0	0	9	CON_1	CON	Paneth
14817637173800-0	0	11	CON_1	CON	Fat
14817637173850-0	0	5	CON_1	CON	Paneth
14817637173900-0	0	1	CON_1	CON	SMC
14817637173950-0	0	5	CON_1	CON	Paneth
14817637174000-0	0	13	CON_1	CON	Enterocyte
14817637174050-0	0	4	CON_1	CON	TA2
14817637174100-0	0	4	CON_1	CON	TA2
14817637174450-0	0	4	CON_1	CON	TA2
14817637174500-0	0	5	CON_1	CON	Paneth
14817637174550-0	0	6	CON_1	CON	Goblet
14817637174600-0	0	17	CON_1	CON	Paneth
15032385538500-0	0	5	CON_1	CON	Paneth
15032385538550-0	0	5	CON_1	CON	Paneth
15032385538600-0	0	5	CON_1	CON	Paneth
15032385538650-0	0	5	CON_1	CON	Paneth
15032385538700-0	0	5	CON_1	CON	Paneth
15032385538750-0	0	5	CON_1	CON	Paneth
15032385538800-0	0	5	CON_1	CON	Paneth
15032385538850-0	0	12	CON_1	CON	Unknown
15032385538900-0	0	5	CON_1	CON	Paneth
15032385538950-0	0	4	CON_1	CON	TA2
15032385539000-0	0	12	CON_1	CON	Unknown
15032385539050-0	0	4	CON_1	CON	TA2
15032385539100-0	0	6	CON_1	CON	Goblet
15032385539150-0	0	17	CON_1	CON	Paneth
15032385539200-0	0	6	CON_1	CON	Goblet
15032385539250-0	0	6	CON_1	CON	Goblet
15032385539300-0	0	22	CON_1	CON	NAC
15032385539350-0	0	4	CON_1	CON	TA2
15032385539400-0	0	5	CON_1	CON	Paneth
15032385539450-0	0	5	CON_1	CON	Paneth
15032385539500-0	0	5	CON_1	CON	Paneth
15247133902900-0	0	4	CON_1	CON	TA2
15247133902950-0	0	12	CON_1	CON	Unknown
15247133903000-0	0	6	CON_1	CON	Goblet
15247133903050-0	0	12	CON_1	CON	Unknown
15247133903100-0	0	6	CON_1	CON	Goblet
15247133903150-0	0	11	CON_1	CON	Fat
15247133903200-0	0	12	CON_1	CON	Unknown
15247133903250-0	0	12	CON_1	CON	Unknown
15247133903300-0	0	12	CON_1	CON	Unknown
15247133903350-0	0	5	CON_1	CON	Paneth
15247133903400-0	0	5	CON_1	CON	Paneth
15247133903450-0	0	1	CON_1	CON	SMC
15247133903500-0	0	5	CON_1	CON	Paneth
15247133903550-0	0	5	CON_1	CON	Paneth
15247133903600-0	0	5	CON_1	CON	Paneth
15247133903650-0	0	5	CON_1	CON	Paneth
15247133903700-0	0	4	CON_1	CON	TA2
15247133903750-0	0	6	CON_1	CON	Goblet
15247133903800-0	0	5	CON_1	CON	Paneth
15247133903850-0	0	4	CON_1	CON	TA2
15247133903900-0	0	3	CON_1	CON	Enterocyte
15247133903950-0	0	5	CON_1	CON	Paneth
15247133904000-0	0	5	CON_1	CON	Paneth
15247133904050-0	0	6	CON_1	CON	Goblet
15247133904100-0	0	9	CON_1	CON	Paneth
15247133904150-0	0	4	CON_1	CON	TA2
15247133904200-0	0	17	CON_1	CON	Paneth
15247133904250-0	0	5	CON_1	CON	Paneth
15247133904300-0	0	5	CON_1	CON	Paneth
15247133904350-0	0	5	CON_1	CON	Paneth
15247133904400-0	0	4	CON_1	CON	TA2
15461882267550-0	0	16	CON_1	CON	Enterocyte
15461882267600-0	0	12	CON_1	CON	Unknown
15461882267650-0	0	11	CON_1	CON	Fat
15461882267700-0	0	11	CON_1	CON	Fat
15461882267750-0	0	5	CON_1	CON	Paneth
15461882267800-0	0	6	CON_1	CON	Goblet
15461882267850-0	0	4	CON_1	CON	TA2
15461882267900-0	0	7	CON_1	CON	Olfm4+stem
15461882267950-0	0	10	CON_1	CON	Macrophage
15461882268000-0	0	7	CON_1	CON	Olfm4+stem
15461882268050-0	0	10	CON_1	CON	Macrophage
15461882268100-0	0	12	CON_1	CON	Unknown
15461882268150-0	0	5	CON_1	CON	Paneth
15461882268200-0	0	5	CON_1	CON	Paneth
15461882268250-0	0	1	CON_1	CON	SMC
15461882268300-0	0	5	CON_1	CON	Paneth
15461882268350-0	0	1	CON_1	CON	SMC
15461882268400-0	0	1	CON_1	CON	SMC
15461882268450-0	0	7	CON_1	CON	Olfm4+stem
15461882268500-0	0	5	CON_1	CON	Paneth
15461882268550-0	0	5	CON_1	CON	Paneth
15461882268600-0	0	5	CON_1	CON	Paneth
15461882268650-0	0	4	CON_1	CON	TA2
15461882268700-0	0	5	CON_1	CON	Paneth
15461882268750-0	0	4	CON_1	CON	TA2
15461882268800-0	0	13	CON_1	CON	Enterocyte
15461882268850-0	0	5	CON_1	CON	Paneth
15461882268900-0	0	6	CON_1	CON	Goblet
15461882268950-0	0	5	CON_1	CON	Paneth
15461882269000-0	0	5	CON_1	CON	Paneth
15461882269050-0	0	5	CON_1	CON	Paneth
15461882269100-0	0	5	CON_1	CON	Paneth
15461882269150-0	0	5	CON_1	CON	Paneth
15461882269200-0	0	5	CON_1	CON	Paneth
15461882269250-0	0	14	CON_1	CON	Enterocyte
15461882269300-0	0	5	CON_1	CON	Paneth
15676630632300-0	0	1	CON_1	CON	SMC
15676630632350-0	0	5	CON_1	CON	Paneth
15676630632400-0	0	1	CON_1	CON	SMC
15676630632450-0	0	11	CON_1	CON	Fat
15676630632500-0	0	1	CON_1	CON	SMC
15676630632550-0	0	1	CON_1	CON	SMC
15676630632600-0	0	17	CON_1	CON	Paneth
15676630632650-0	0	16	CON_1	CON	Enterocyte
15676630632700-0	0	12	CON_1	CON	Unknown
15676630632750-0	0	5	CON_1	CON	Paneth
15676630632800-0	0	4	CON_1	CON	TA2
15676630632850-0	0	12	CON_1	CON	Unknown
15676630632900-0	0	5	CON_1	CON	Paneth
15676630632950-0	0	10	CON_1	CON	Macrophage
15676630633000-0	0	5	CON_1	CON	Paneth
15676630633050-0	0	1	CON_1	CON	SMC
15676630633100-0	0	1	CON_1	CON	SMC
15676630633150-0	0	15	CON_1	CON	SMC
15676630633200-0	0	5	CON_1	CON	Paneth
15676630633250-0	0	1	CON_1	CON	SMC
15676630633300-0	0	1	CON_1	CON	SMC
15676630633350-0	0	5	CON_1	CON	Paneth
15676630633400-0	0	9	CON_1	CON	Paneth
15676630633450-0	0	5	CON_1	CON	Paneth
15676630633500-0	0	5	CON_1	CON	Paneth
15676630633550-0	0	4	CON_1	CON	TA2
15676630633600-0	0	7	CON_1	CON	Olfm4+stem
15676630633650-0	0	4	CON_1	CON	TA2
15676630633700-0	0	5	CON_1	CON	Paneth
15676630633750-0	0	5	CON_1	CON	Paneth
15676630633800-0	0	5	CON_1	CON	Paneth
15676630633850-0	0	5	CON_1	CON	Paneth
15676630633900-0	0	9	CON_1	CON	Paneth
15676630633950-0	0	5	CON_1	CON	Paneth
15676630634000-0	0	9	CON_1	CON	Paneth
15676630634050-0	0	5	CON_1	CON	Paneth
15676630634100-0	0	5	CON_1	CON	Paneth
15676630634150-0	0	5	CON_1	CON	Paneth
15676630634200-0	0	16	CON_1	CON	Enterocyte
15891378997000-0	0	12	CON_1	CON	Unknown
15891378997050-0	0	1	CON_1	CON	SMC
15891378997100-0	0	1	CON_1	CON	SMC
15891378997150-0	0	1	CON_1	CON	SMC
15891378997200-0	0	15	CON_1	CON	SMC
15891378997250-0	0	1	CON_1	CON	SMC
15891378997300-0	0	1	CON_1	CON	SMC
15891378997350-0	0	15	CON_1	CON	SMC
15891378997400-0	0	9	CON_1	CON	Paneth
15891378997450-0	0	5	CON_1	CON	Paneth
15891378997500-0	0	5	CON_1	CON	Paneth
15891378997550-0	0	5	CON_1	CON	Paneth
15891378997600-0	0	16	CON_1	CON	Enterocyte
15891378997650-0	0	5	CON_1	CON	Paneth
15891378997700-0	0	15	CON_1	CON	SMC
15891378997750-0	0	1	CON_1	CON	SMC
15891378997800-0	0	1	CON_1	CON	SMC
15891378997850-0	0	1	CON_1	CON	SMC
15891378997900-0	0	15	CON_1	CON	SMC
15891378997950-0	0	18	CON_1	CON	NAC
15891378998000-0	0	15	CON_1	CON	SMC
15891378998050-0	0	1	CON_1	CON	SMC
15891378998100-0	0	1	CON_1	CON	SMC
15891378998150-0	0	5	CON_1	CON	Paneth
15891378998200-0	0	5	CON_1	CON	Paneth
15891378998250-0	0	1	CON_1	CON	SMC
15891378998300-0	0	5	CON_1	CON	Paneth
15891378998350-0	0	9	CON_1	CON	Paneth
15891378998400-0	0	5	CON_1	CON	Paneth
15891378998450-0	0	5	CON_1	CON	Paneth
15891378998500-0	0	5	CON_1	CON	Paneth
15891378998550-0	0	5	CON_1	CON	Paneth
15891378998600-0	0	5	CON_1	CON	Paneth
15891378998650-0	0	5	CON_1	CON	Paneth
15891378998700-0	0	5	CON_1	CON	Paneth
15891378998750-0	0	5	CON_1	CON	Paneth
15891378998800-0	0	5	CON_1	CON	Paneth
15891378998850-0	0	5	CON_1	CON	Paneth
15891378998900-0	0	16	CON_1	CON	Enterocyte
15891378998950-0	0	10	CON_1	CON	Macrophage
15891378999000-0	0	9	CON_1	CON	Paneth
15891378999050-0	0	9	CON_1	CON	Paneth
16106127361750-0	0	9	CON_1	CON	Paneth
16106127361800-0	0	1	CON_1	CON	SMC
16106127361850-0	0	1	CON_1	CON	SMC
16106127361900-0	0	1	CON_1	CON	SMC
16106127361950-0	0	1	CON_1	CON	SMC
16106127362000-0	0	1	CON_1	CON	SMC
16106127362050-0	0	1	CON_1	CON	SMC
16106127362100-0	0	1	CON_1	CON	SMC
16106127362150-0	0	9	CON_1	CON	Paneth
16106127362200-0	0	9	CON_1	CON	Paneth
16106127362250-0	0	2	CON_1	CON	Paneth
16106127362300-0	0	2	CON_1	CON	Paneth
16106127362350-0	0	5	CON_1	CON	Paneth
16106127362400-0	0	9	CON_1	CON	Paneth
16106127362450-0	0	1	CON_1	CON	SMC
16106127362500-0	0	11	CON_1	CON	Fat
16106127362550-0	0	18	CON_1	CON	NAC
16106127362600-0	0	18	CON_1	CON	NAC
16106127362650-0	0	18	CON_1	CON	NAC
16106127362700-0	0	1	CON_1	CON	SMC
16106127362750-0	0	1	CON_1	CON	SMC
16106127362800-0	0	1	CON_1	CON	SMC
16106127362850-0	0	1	CON_1	CON	SMC
16106127362900-0	0	1	CON_1	CON	SMC
16106127362950-0	0	1	CON_1	CON	SMC
16106127363000-0	0	1	CON_1	CON	SMC
16106127363050-0	0	1	CON_1	CON	SMC
16106127363100-0	0	18	CON_1	CON	NAC
16106127363150-0	0	18	CON_1	CON	NAC
16106127363200-0	0	18	CON_1	CON	NAC
16106127363250-0	0	5	CON_1	CON	Paneth
16106127363300-0	0	5	CON_1	CON	Paneth
16106127363350-0	0	3	CON_1	CON	Enterocyte
16106127363400-0	0	5	CON_1	CON	Paneth
16106127363450-0	0	5	CON_1	CON	Paneth
16106127363500-0	0	5	CON_1	CON	Paneth
16106127363550-0	0	5	CON_1	CON	Paneth
16106127363600-0	0	5	CON_1	CON	Paneth
16106127363650-0	0	4	CON_1	CON	TA2
16106127363700-0	0	5	CON_1	CON	Paneth
16106127363750-0	0	7	CON_1	CON	Olfm4+stem
16106127363800-0	0	5	CON_1	CON	Paneth
16106127363850-0	0	5	CON_1	CON	Paneth
16106127363900-0	0	5	CON_1	CON	Paneth
16320875726500-0	0	2	CON_1	CON	Paneth
16320875726550-0	0	2	CON_1	CON	Paneth
16320875726600-0	0	2	CON_1	CON	Paneth
16320875726650-0	0	2	CON_1	CON	Paneth
16320875726700-0	0	9	CON_1	CON	Paneth
16320875726750-0	0	7	CON_1	CON	Olfm4+stem
16320875726800-0	0	12	CON_1	CON	Unknown
16320875726850-0	0	12	CON_1	CON	Unknown
16320875726900-0	0	9	CON_1	CON	Paneth
16320875726950-0	0	17	CON_1	CON	Paneth
16320875727000-0	0	2	CON_1	CON	Paneth
16320875727050-0	0	2	CON_1	CON	Paneth
16320875727100-0	0	2	CON_1	CON	Paneth
16320875727150-0	0	9	CON_1	CON	Paneth
16320875727200-0	0	9	CON_1	CON	Paneth
16320875727250-0	0	9	CON_1	CON	Paneth
16320875727300-0	0	9	CON_1	CON	Paneth
16320875727350-0	0	9	CON_1	CON	Paneth
16320875727400-0	0	7	CON_1	CON	Olfm4+stem
16320875727450-0	0	12	CON_1	CON	Unknown
16320875727500-0	0	5	CON_1	CON	Paneth
16320875727550-0	0	1	CON_1	CON	SMC
16320875727600-0	0	1	CON_1	CON	SMC
16320875727650-0	0	5	CON_1	CON	Paneth
16320875727700-0	0	1	CON_1	CON	SMC
16320875727750-0	0	1	CON_1	CON	SMC
16320875727800-0	0	1	CON_1	CON	SMC
16320875727850-0	0	1	CON_1	CON	SMC
16320875727900-0	0	18	CON_1	CON	NAC
16320875727950-0	0	18	CON_1	CON	NAC
16320875728000-0	0	18	CON_1	CON	NAC
16320875728050-0	0	1	CON_1	CON	SMC
16320875728100-0	0	1	CON_1	CON	SMC
16320875728150-0	0	1	CON_1	CON	SMC
16320875728200-0	0	1	CON_1	CON	SMC
16320875728250-0	0	1	CON_1	CON	SMC
16320875728300-0	0	1	CON_1	CON	SMC
16320875728350-0	0	1	CON_1	CON	SMC
16320875728400-0	0	1	CON_1	CON	SMC
16320875728450-0	0	5	CON_1	CON	Paneth
16320875728500-0	0	5	CON_1	CON	Paneth
16320875728550-0	0	5	CON_1	CON	Paneth
16320875728600-0	0	5	CON_1	CON	Paneth
16320875728650-0	0	5	CON_1	CON	Paneth
16320875728700-0	0	5	CON_1	CON	Paneth
16320875728750-0	0	5	CON_1	CON	Paneth
16320875728800-0	0	9	CON_1	CON	Paneth
16535624091250-0	0	2	CON_1	CON	Paneth
16535624091300-0	0	2	CON_1	CON	Paneth
16535624091350-0	0	2	CON_1	CON	Paneth
16535624091400-0	0	2	CON_1	CON	Paneth
16535624091450-0	0	2	CON_1	CON	Paneth
16535624091500-0	0	9	CON_1	CON	Paneth
16535624091550-0	0	7	CON_1	CON	Olfm4+stem
16535624091600-0	0	9	CON_1	CON	Paneth
16535624091650-0	0	9	CON_1	CON	Paneth
16535624091700-0	0	9	CON_1	CON	Paneth
16535624091750-0	0	2	CON_1	CON	Paneth
16535624091800-0	0	7	CON_1	CON	Olfm4+stem
16535624091850-0	0	2	CON_1	CON	Paneth
16535624091900-0	0	2	CON_1	CON	Paneth
16535624091950-0	0	9	CON_1	CON	Paneth
16535624092000-0	0	2	CON_1	CON	Paneth
16535624092050-0	0	12	CON_1	CON	Unknown
16535624092100-0	0	7	CON_1	CON	Olfm4+stem
16535624092150-0	0	7	CON_1	CON	Olfm4+stem
16535624092200-0	0	9	CON_1	CON	Paneth
16535624092250-0	0	2	CON_1	CON	Paneth
16535624092300-0	0	9	CON_1	CON	Paneth
16535624092350-0	0	14	CON_1	CON	Enterocyte
16535624092400-0	0	9	CON_1	CON	Paneth
16535624092450-0	0	1	CON_1	CON	SMC
16535624092500-0	0	2	CON_1	CON	Paneth
16535624092550-0	0	5	CON_1	CON	Paneth
16535624092600-0	0	1	CON_1	CON	SMC
16535624092650-0	0	2	CON_1	CON	Paneth
16535624092700-0	0	1	CON_1	CON	SMC
16535624092750-0	0	1	CON_1	CON	SMC
16535624092800-0	0	1	CON_1	CON	SMC
16535624092850-0	0	1	CON_1	CON	SMC
16535624092900-0	0	1	CON_1	CON	SMC
16535624092950-0	0	1	CON_1	CON	SMC
16535624093000-0	0	1	CON_1	CON	SMC
16535624093050-0	0	1	CON_1	CON	SMC
16535624093100-0	0	1	CON_1	CON	SMC
16535624093150-0	0	1	CON_1	CON	SMC
16535624093200-0	0	15	CON_1	CON	SMC
16535624093250-0	0	15	CON_1	CON	SMC
16535624093300-0	0	1	CON_1	CON	SMC
16535624093350-0	0	1	CON_1	CON	SMC
16535624093400-0	0	15	CON_1	CON	SMC
16535624093450-0	0	1	CON_1	CON	SMC
16535624093500-0	0	1	CON_1	CON	SMC
16535624093550-0	0	1	CON_1	CON	SMC
16535624093600-0	0	1	CON_1	CON	SMC
16535624093650-0	0	9	CON_1	CON	Paneth
16535624093700-0	0	12	CON_1	CON	Unknown
16535624093750-0	0	17	CON_1	CON	Paneth
16535624093800-0	0	9	CON_1	CON	Paneth
16535624093850-0	0	9	CON_1	CON	Paneth
16535624093900-0	0	5	CON_1	CON	Paneth
16535624093950-0	0	7	CON_1	CON	Olfm4+stem
16750372456100-0	0	2	CON_1	CON	Paneth
16750372456150-0	0	2	CON_1	CON	Paneth
16750372456200-0	0	2	CON_1	CON	Paneth
16750372456250-0	0	9	CON_1	CON	Paneth
16750372456300-0	0	2	CON_1	CON	Paneth
16750372456350-0	0	2	CON_1	CON	Paneth
16750372456400-0	0	4	CON_1	CON	TA2
16750372456450-0	0	12	CON_1	CON	Unknown
16750372456500-0	0	16	CON_1	CON	Enterocyte
16750372456550-0	0	17	CON_1	CON	Paneth
16750372456600-0	0	4	CON_1	CON	TA2
16750372456650-0	0	6	CON_1	CON	Goblet
16750372456700-0	0	7	CON_1	CON	Olfm4+stem
16750372456750-0	0	9	CON_1	CON	Paneth
16750372456800-0	0	7	CON_1	CON	Olfm4+stem
16750372456850-0	0	4	CON_1	CON	TA2
16750372456900-0	0	12	CON_1	CON	Unknown
16750372456950-0	0	4	CON_1	CON	TA2
16750372457000-0	0	7	CON_1	CON	Olfm4+stem
16750372457050-0	0	7	CON_1	CON	Olfm4+stem
16750372457100-0	0	12	CON_1	CON	Unknown
16750372457150-0	0	2	CON_1	CON	Paneth
16750372457200-0	0	7	CON_1	CON	Olfm4+stem
16750372457250-0	0	7	CON_1	CON	Olfm4+stem
16750372457300-0	0	2	CON_1	CON	Paneth
16750372457350-0	0	2	CON_1	CON	Paneth
16750372457400-0	0	5	CON_1	CON	Paneth
16750372457450-0	0	2	CON_1	CON	Paneth
16750372457500-0	0	2	CON_1	CON	Paneth
16750372457550-0	0	5	CON_1	CON	Paneth
16750372457600-0	0	1	CON_1	CON	SMC
16750372457650-0	0	1	CON_1	CON	SMC
16750372457700-0	0	5	CON_1	CON	Paneth
16750372457750-0	0	1	CON_1	CON	SMC
16750372457800-0	0	1	CON_1	CON	SMC
16750372457850-0	0	1	CON_1	CON	SMC
16750372457900-0	0	1	CON_1	CON	SMC
16750372457950-0	0	15	CON_1	CON	SMC
16750372458000-0	0	1	CON_1	CON	SMC
16750372458050-0	0	15	CON_1	CON	SMC
16750372458100-0	0	1	CON_1	CON	SMC
16750372458150-0	0	1	CON_1	CON	SMC
16750372458200-0	0	1	CON_1	CON	SMC
16750372458250-0	0	1	CON_1	CON	SMC
16750372458300-0	0	1	CON_1	CON	SMC
16750372458350-0	0	1	CON_1	CON	SMC
16750372458400-0	0	1	CON_1	CON	SMC
16750372458450-0	0	1	CON_1	CON	SMC
16750372458500-0	0	1	CON_1	CON	SMC
16750372458550-0	0	1	CON_1	CON	SMC
16750372458600-0	0	1	CON_1	CON	SMC
16750372458650-0	0	1	CON_1	CON	SMC
16750372458700-0	0	1	CON_1	CON	SMC
16750372458750-0	0	5	CON_1	CON	Paneth
16750372458800-0	0	3	CON_1	CON	Enterocyte
16750372458850-0	0	17	CON_1	CON	Paneth
16750372458900-0	0	5	CON_1	CON	Paneth
16750372458950-0	0	9	CON_1	CON	Paneth
16750372459000-0	0	1	CON_1	CON	SMC
16750372459050-0	0	1	CON_1	CON	SMC
16750372459100-0	0	16	CON_1	CON	Enterocyte
16750372459150-0	0	4	CON_1	CON	TA2
16750372459200-0	0	16	CON_1	CON	Enterocyte
16750372464550-0	0	12	CON_1	CON	Unknown
16965120820850-0	0	2	CON_1	CON	Paneth
16965120820900-0	0	9	CON_1	CON	Paneth
16965120820950-0	0	2	CON_1	CON	Paneth
16965120821000-0	0	12	CON_1	CON	Unknown
16965120821050-0	0	7	CON_1	CON	Olfm4+stem
16965120821100-0	0	9	CON_1	CON	Paneth
16965120821150-0	0	6	CON_1	CON	Goblet
16965120821200-0	0	6	CON_1	CON	Goblet
16965120821250-0	0	7	CON_1	CON	Olfm4+stem
16965120821300-0	0	7	CON_1	CON	Olfm4+stem
16965120821400-0	0	4	CON_1	CON	TA2
16965120821450-0	0	4	CON_1	CON	TA2
16965120821500-0	0	4	CON_1	CON	TA2
16965120821550-0	0	17	CON_1	CON	Paneth
16965120821600-0	0	7	CON_1	CON	Olfm4+stem
16965120821650-0	0	4	CON_1	CON	TA2
16965120821700-0	0	4	CON_1	CON	TA2
16965120821750-0	0	4	CON_1	CON	TA2
16965120821800-0	0	12	CON_1	CON	Unknown
16965120821850-0	0	16	CON_1	CON	Enterocyte
16965120821900-0	0	4	CON_1	CON	TA2
16965120821950-0	0	7	CON_1	CON	Olfm4+stem
16965120822000-0	0	7	CON_1	CON	Olfm4+stem
16965120822050-0	0	9	CON_1	CON	Paneth
16965120822100-0	0	7	CON_1	CON	Olfm4+stem
16965120822150-0	0	7	CON_1	CON	Olfm4+stem
16965120822200-0	0	7	CON_1	CON	Olfm4+stem
16965120822250-0	0	7	CON_1	CON	Olfm4+stem
16965120822300-0	0	7	CON_1	CON	Olfm4+stem
16965120822350-0	0	2	CON_1	CON	Paneth
16965120822400-0	0	2	CON_1	CON	Paneth
16965120822450-0	0	2	CON_1	CON	Paneth
16965120822500-0	0	2	CON_1	CON	Paneth
16965120822550-0	0	2	CON_1	CON	Paneth
16965120822600-0	0	1	CON_1	CON	SMC
16965120822650-0	0	2	CON_1	CON	Paneth
16965120822700-0	0	2	CON_1	CON	Paneth
16965120822750-0	0	2	CON_1	CON	Paneth
16965120822800-0	0	1	CON_1	CON	SMC
16965120822850-0	0	1	CON_1	CON	SMC
16965120822900-0	0	1	CON_1	CON	SMC
16965120822950-0	0	1	CON_1	CON	SMC
16965120823000-0	0	1	CON_1	CON	SMC
16965120823050-0	0	2	CON_1	CON	Paneth
16965120823100-0	0	2	CON_1	CON	Paneth
16965120823150-0	0	2	CON_1	CON	Paneth
16965120823200-0	0	5	CON_1	CON	Paneth
16965120823250-0	0	1	CON_1	CON	SMC
16965120823300-0	0	5	CON_1	CON	Paneth
16965120823350-0	0	1	CON_1	CON	SMC
16965120823400-0	0	1	CON_1	CON	SMC
16965120823450-0	0	1	CON_1	CON	SMC
16965120823500-0	0	1	CON_1	CON	SMC
16965120823550-0	0	1	CON_1	CON	SMC
16965120823600-0	0	1	CON_1	CON	SMC
16965120823650-0	0	1	CON_1	CON	SMC
16965120823700-0	0	1	CON_1	CON	SMC
16965120823750-0	0	1	CON_1	CON	SMC
16965120823800-0	0	1	CON_1	CON	SMC
16965120823850-0	0	1	CON_1	CON	SMC
16965120823900-0	0	1	CON_1	CON	SMC
16965120823950-0	0	15	CON_1	CON	SMC
16965120824000-0	0	18	CON_1	CON	NAC
16965120824050-0	0	11	CON_1	CON	Fat
16965120824100-0	0	16	CON_1	CON	Enterocyte
16965120829300-0	0	12	CON_1	CON	Unknown
16965120829350-0	0	5	CON_1	CON	Paneth
16965120829400-0	0	16	CON_1	CON	Enterocyte
16965120829450-0	0	12	CON_1	CON	Unknown
17179869185650-0	0	20	CON_1	CON	B
17179869185750-0	0	6	CON_1	CON	Goblet
17179869185800-0	0	12	CON_1	CON	Unknown
17179869185900-0	0	4	CON_1	CON	TA2
17179869185950-0	0	4	CON_1	CON	TA2
17179869186000-0	0	7	CON_1	CON	Olfm4+stem
17179869186050-0	0	4	CON_1	CON	TA2
17179869186100-0	0	12	CON_1	CON	Unknown
17179869186150-0	0	12	CON_1	CON	Unknown
17179869186200-0	0	7	CON_1	CON	Olfm4+stem
17179869186250-0	0	4	CON_1	CON	TA2
17179869186300-0	0	4	CON_1	CON	TA2
17179869186350-0	0	9	CON_1	CON	Paneth
17179869186400-0	0	12	CON_1	CON	Unknown
17179869186450-0	0	10	CON_1	CON	Macrophage
17179869186500-0	0	10	CON_1	CON	Macrophage
17179869186550-0	0	4	CON_1	CON	TA2
17179869186600-0	0	12	CON_1	CON	Unknown
17179869186650-0	0	9	CON_1	CON	Paneth
17179869186700-0	0	7	CON_1	CON	Olfm4+stem
17179869186750-0	0	4	CON_1	CON	TA2
17179869186800-0	0	4	CON_1	CON	TA2
17179869186850-0	0	12	CON_1	CON	Unknown
17179869186900-0	0	7	CON_1	CON	Olfm4+stem
17179869186950-0	0	12	CON_1	CON	Unknown
17179869187000-0	0	9	CON_1	CON	Paneth
17179869187050-0	0	7	CON_1	CON	Olfm4+stem
17179869187100-0	0	7	CON_1	CON	Olfm4+stem
17179869187150-0	0	7	CON_1	CON	Olfm4+stem
17179869187200-0	0	2	CON_1	CON	Paneth
17179869187250-0	0	2	CON_1	CON	Paneth
17179869187300-0	0	2	CON_1	CON	Paneth
17179869187350-0	0	2	CON_1	CON	Paneth
17179869187400-0	0	2	CON_1	CON	Paneth
17179869187450-0	0	2	CON_1	CON	Paneth
17179869187500-0	0	2	CON_1	CON	Paneth
17179869187550-0	0	2	CON_1	CON	Paneth
17179869187600-0	0	2	CON_1	CON	Paneth
17179869187650-0	0	5	CON_1	CON	Paneth
17179869187700-0	0	2	CON_1	CON	Paneth
17179869187750-0	0	2	CON_1	CON	Paneth
17179869187800-0	0	2	CON_1	CON	Paneth
17179869187850-0	0	2	CON_1	CON	Paneth
17179869187900-0	0	2	CON_1	CON	Paneth
17179869187950-0	0	2	CON_1	CON	Paneth
17179869188000-0	0	2	CON_1	CON	Paneth
17179869188050-0	0	2	CON_1	CON	Paneth
17179869188100-0	0	1	CON_1	CON	SMC
17179869188150-0	0	2	CON_1	CON	Paneth
17179869188200-0	0	2	CON_1	CON	Paneth
17179869188250-0	0	9	CON_1	CON	Paneth
17179869188300-0	0	1	CON_1	CON	SMC
17179869188350-0	0	2	CON_1	CON	Paneth
17179869188400-0	0	2	CON_1	CON	Paneth
17179869188450-0	0	1	CON_1	CON	SMC
17179869188500-0	0	1	CON_1	CON	SMC
17179869188550-0	0	1	CON_1	CON	SMC
17179869188600-0	0	1	CON_1	CON	SMC
17179869188650-0	0	1	CON_1	CON	SMC
17179869188700-0	0	1	CON_1	CON	SMC
17179869188750-0	0	18	CON_1	CON	NAC
17179869188800-0	0	18	CON_1	CON	NAC
17179869188850-0	0	18	CON_1	CON	NAC
17179869188900-0	0	1	CON_1	CON	SMC
17179869188950-0	0	14	CON_1	CON	Enterocyte
17179869194050-0	0	2	CON_1	CON	Paneth
17179869194100-0	0	9	CON_1	CON	Paneth
17179869194150-0	0	7	CON_1	CON	Olfm4+stem
17179869194200-0	0	5	CON_1	CON	Paneth
17179869194250-0	0	17	CON_1	CON	Paneth
17179869194300-0	0	5	CON_1	CON	Paneth
17179869194350-0	0	7	CON_1	CON	Olfm4+stem
17179869194400-0	0	12	CON_1	CON	Unknown
17394617550450-0	0	4	CON_1	CON	TA2
17394617550500-0	0	4	CON_1	CON	TA2
17394617550550-0	0	4	CON_1	CON	TA2
17394617550600-0	0	12	CON_1	CON	Unknown
17394617550650-0	0	4	CON_1	CON	TA2
17394617550700-0	0	6	CON_1	CON	Goblet
17394617550750-0	0	7	CON_1	CON	Olfm4+stem
17394617550800-0	0	4	CON_1	CON	TA2
17394617550850-0	0	12	CON_1	CON	Unknown
17394617550900-0	0	4	CON_1	CON	TA2
17394617550950-0	0	17	CON_1	CON	Paneth
17394617551000-0	0	7	CON_1	CON	Olfm4+stem
17394617551050-0	0	10	CON_1	CON	Macrophage
17394617551100-0	0	10	CON_1	CON	Macrophage
17394617551150-0	0	4	CON_1	CON	TA2
17394617551200-0	0	12	CON_1	CON	Unknown
17394617551250-0	0	10	CON_1	CON	Macrophage
17394617551300-0	0	4	CON_1	CON	TA2
17394617551350-0	0	4	CON_1	CON	TA2
17394617551400-0	0	7	CON_1	CON	Olfm4+stem
17394617551450-0	0	7	CON_1	CON	Olfm4+stem
17394617551500-0	0	4	CON_1	CON	TA2
17394617551550-0	0	7	CON_1	CON	Olfm4+stem
17394617551600-0	0	4	CON_1	CON	TA2
17394617551650-0	0	7	CON_1	CON	Olfm4+stem
17394617551700-0	0	4	CON_1	CON	TA2
17394617551750-0	0	4	CON_1	CON	TA2
17394617551800-0	0	4	CON_1	CON	TA2
17394617551850-0	0	7	CON_1	CON	Olfm4+stem
17394617551900-0	0	7	CON_1	CON	Olfm4+stem
17394617551950-0	0	4	CON_1	CON	TA2
17394617552000-0	0	7	CON_1	CON	Olfm4+stem
17394617552050-0	0	7	CON_1	CON	Olfm4+stem
17394617552100-0	0	7	CON_1	CON	Olfm4+stem
17394617552150-0	0	7	CON_1	CON	Olfm4+stem
17394617552200-0	0	2	CON_1	CON	Paneth
17394617552250-0	0	2	CON_1	CON	Paneth
17394617552300-0	0	7	CON_1	CON	Olfm4+stem
17394617552350-0	0	2	CON_1	CON	Paneth
17394617552400-0	0	2	CON_1	CON	Paneth
17394617552450-0	0	2	CON_1	CON	Paneth
17394617552500-0	0	2	CON_1	CON	Paneth
17394617552550-0	0	2	CON_1	CON	Paneth
17394617552600-0	0	9	CON_1	CON	Paneth
17394617552650-0	0	2	CON_1	CON	Paneth
17394617552700-0	0	2	CON_1	CON	Paneth
17394617552750-0	0	2	CON_1	CON	Paneth
17394617552800-0	0	2	CON_1	CON	Paneth
17394617552850-0	0	7	CON_1	CON	Olfm4+stem
17394617552900-0	0	2	CON_1	CON	Paneth
17394617552950-0	0	2	CON_1	CON	Paneth
17394617553000-0	0	2	CON_1	CON	Paneth
17394617553050-0	0	2	CON_1	CON	Paneth
17394617553100-0	0	2	CON_1	CON	Paneth
17394617553150-0	0	2	CON_1	CON	Paneth
17394617553200-0	0	2	CON_1	CON	Paneth
17394617553250-0	0	2	CON_1	CON	Paneth
17394617553300-0	0	2	CON_1	CON	Paneth
17394617553350-0	0	1	CON_1	CON	SMC
17394617553400-0	0	1	CON_1	CON	SMC
17394617553450-0	0	1	CON_1	CON	SMC
17394617553500-0	0	1	CON_1	CON	SMC
17394617553550-0	0	1	CON_1	CON	SMC
17394617553600-0	0	1	CON_1	CON	SMC
17394617553650-0	0	18	CON_1	CON	NAC
17394617553700-0	0	18	CON_1	CON	NAC
17394617553750-0	0	1	CON_1	CON	SMC
17394617553800-0	0	1	CON_1	CON	SMC
17394617553850-0	0	1	CON_1	CON	SMC
17394617553900-0	0	12	CON_1	CON	Unknown
17394617558800-0	0	4	CON_1	CON	TA2
17394617558850-0	0	6	CON_1	CON	Goblet
17394617558900-0	0	5	CON_1	CON	Paneth
17394617558950-0	0	16	CON_1	CON	Enterocyte
17394617559000-0	0	5	CON_1	CON	Paneth
17394617559050-0	0	5	CON_1	CON	Paneth
17394617559100-0	0	17	CON_1	CON	Paneth
17394617559150-0	0	16	CON_1	CON	Enterocyte
17394617559200-0	0	5	CON_1	CON	Paneth
17394617559250-0	0	4	CON_1	CON	TA2
17394617559300-0	0	4	CON_1	CON	TA2
17609365915250-0	0	12	CON_1	CON	Unknown
17609365915300-0	0	4	CON_1	CON	TA2
17609365915350-0	0	4	CON_1	CON	TA2
17609365915400-0	0	10	CON_1	CON	Macrophage
17609365915450-0	0	4	CON_1	CON	TA2
17609365915500-0	0	4	CON_1	CON	TA2
17609365915550-0	0	12	CON_1	CON	Unknown
17609365915600-0	0	12	CON_1	CON	Unknown
17609365915650-0	0	4	CON_1	CON	TA2
17609365915700-0	0	4	CON_1	CON	TA2
17609365915750-0	0	4	CON_1	CON	TA2
17609365915800-0	0	4	CON_1	CON	TA2
17609365915850-0	0	10	CON_1	CON	Macrophage
17609365915900-0	0	6	CON_1	CON	Goblet
17609365915950-0	0	6	CON_1	CON	Goblet
17609365916000-0	0	4	CON_1	CON	TA2
17609365916050-0	0	4	CON_1	CON	TA2
17609365916100-0	0	6	CON_1	CON	Goblet
17609365916150-0	0	4	CON_1	CON	TA2
17609365916200-0	0	4	CON_1	CON	TA2
17609365916250-0	0	7	CON_1	CON	Olfm4+stem
17609365916300-0	0	12	CON_1	CON	Unknown
17609365916350-0	0	4	CON_1	CON	TA2
17609365916400-0	0	4	CON_1	CON	TA2
17609365916450-0	0	4	CON_1	CON	TA2
17609365916500-0	0	4	CON_1	CON	TA2
17609365916550-0	0	4	CON_1	CON	TA2
17609365916600-0	0	4	CON_1	CON	TA2
17609365916650-0	0	7	CON_1	CON	Olfm4+stem
17609365916700-0	0	7	CON_1	CON	Olfm4+stem
17609365916750-0	0	7	CON_1	CON	Olfm4+stem
17609365916800-0	0	4	CON_1	CON	TA2
17609365916850-0	0	7	CON_1	CON	Olfm4+stem
17609365916900-0	0	7	CON_1	CON	Olfm4+stem
17609365916950-0	0	7	CON_1	CON	Olfm4+stem
17609365917000-0	0	7	CON_1	CON	Olfm4+stem
17609365917050-0	0	7	CON_1	CON	Olfm4+stem
17609365917100-0	0	7	CON_1	CON	Olfm4+stem
17609365917150-0	0	9	CON_1	CON	Paneth
17609365917200-0	0	17	CON_1	CON	Paneth
17609365917250-0	0	9	CON_1	CON	Paneth
17609365917300-0	0	2	CON_1	CON	Paneth
17609365917350-0	0	9	CON_1	CON	Paneth
17609365917400-0	0	9	CON_1	CON	Paneth
17609365917450-0	0	17	CON_1	CON	Paneth
17609365917500-0	0	9	CON_1	CON	Paneth
17609365917550-0	0	2	CON_1	CON	Paneth
17609365917600-0	0	2	CON_1	CON	Paneth
17609365917650-0	0	7	CON_1	CON	Olfm4+stem
17609365917700-0	0	7	CON_1	CON	Olfm4+stem
17609365917750-0	0	7	CON_1	CON	Olfm4+stem
17609365917800-0	0	7	CON_1	CON	Olfm4+stem
17609365917850-0	0	4	CON_1	CON	TA2
17609365917900-0	0	2	CON_1	CON	Paneth
17609365917950-0	0	2	CON_1	CON	Paneth
17609365918000-0	0	2	CON_1	CON	Paneth
17609365918050-0	0	2	CON_1	CON	Paneth
17609365918100-0	0	2	CON_1	CON	Paneth
17609365918150-0	0	2	CON_1	CON	Paneth
17609365918200-0	0	2	CON_1	CON	Paneth
17609365918250-0	0	1	CON_1	CON	SMC
17609365918300-0	0	5	CON_1	CON	Paneth
17609365918350-0	0	1	CON_1	CON	SMC
17609365918400-0	0	1	CON_1	CON	SMC
17609365918450-0	0	1	CON_1	CON	SMC
17609365918500-0	0	5	CON_1	CON	Paneth
17609365918550-0	0	5	CON_1	CON	Paneth
17609365918600-0	0	15	CON_1	CON	SMC
17609365918650-0	0	1	CON_1	CON	SMC
17609365918700-0	0	1	CON_1	CON	SMC
17609365918750-0	0	1	CON_1	CON	SMC
17609365918800-0	0	3	CON_1	CON	Enterocyte
17609365923550-0	0	9	CON_1	CON	Paneth
17609365923600-0	0	7	CON_1	CON	Olfm4+stem
17609365923650-0	0	5	CON_1	CON	Paneth
17609365923700-0	0	7	CON_1	CON	Olfm4+stem
17609365923750-0	0	17	CON_1	CON	Paneth
17609365923800-0	0	5	CON_1	CON	Paneth
17609365923850-0	0	17	CON_1	CON	Paneth
17609365923900-0	0	5	CON_1	CON	Paneth
17609365923950-0	0	5	CON_1	CON	Paneth
17609365924000-0	0	5	CON_1	CON	Paneth
17609365924050-0	0	5	CON_1	CON	Paneth
17609365924100-0	0	9	CON_1	CON	Paneth
17609365924150-0	0	5	CON_1	CON	Paneth
17609365924200-0	0	17	CON_1	CON	Paneth
17609365924250-0	0	17	CON_1	CON	Paneth
17609365924300-0	0	9	CON_1	CON	Paneth
17824114280050-0	0	4	CON_1	CON	TA2
17824114280100-0	0	4	CON_1	CON	TA2
17824114280150-0	0	4	CON_1	CON	TA2
17824114280200-0	0	4	CON_1	CON	TA2
17824114280250-0	0	12	CON_1	CON	Unknown
17824114280300-0	0	10	CON_1	CON	Macrophage
17824114280350-0	0	10	CON_1	CON	Macrophage
17824114280400-0	0	7	CON_1	CON	Olfm4+stem
17824114280450-0	0	12	CON_1	CON	Unknown
17824114280500-0	0	4	CON_1	CON	TA2
17824114280550-0	0	4	CON_1	CON	TA2
17824114280600-0	0	6	CON_1	CON	Goblet
17824114280650-0	0	7	CON_1	CON	Olfm4+stem
17824114280700-0	0	6	CON_1	CON	Goblet
17824114280750-0	0	14	CON_1	CON	Enterocyte
17824114280800-0	0	6	CON_1	CON	Goblet
17824114280850-0	0	7	CON_1	CON	Olfm4+stem
17824114280900-0	0	6	CON_1	CON	Goblet
17824114280950-0	0	6	CON_1	CON	Goblet
17824114281000-0	0	4	CON_1	CON	TA2
17824114281050-0	0	7	CON_1	CON	Olfm4+stem
17824114281100-0	0	14	CON_1	CON	Enterocyte
17824114281150-0	0	6	CON_1	CON	Goblet
17824114281200-0	0	4	CON_1	CON	TA2
17824114281250-0	0	4	CON_1	CON	TA2
17824114281300-0	0	4	CON_1	CON	TA2
17824114281350-0	0	7	CON_1	CON	Olfm4+stem
17824114281400-0	0	4	CON_1	CON	TA2
17824114281450-0	0	4	CON_1	CON	TA2
17824114281500-0	0	12	CON_1	CON	Unknown
17824114281550-0	0	5	CON_1	CON	Paneth
17824114281600-0	0	4	CON_1	CON	TA2
17824114281650-0	0	14	CON_1	CON	Enterocyte
17824114281700-0	0	7	CON_1	CON	Olfm4+stem
17824114281750-0	0	7	CON_1	CON	Olfm4+stem
17824114281800-0	0	4	CON_1	CON	TA2
17824114281850-0	0	4	CON_1	CON	TA2
17824114281900-0	0	7	CON_1	CON	Olfm4+stem
17824114281950-0	0	2	CON_1	CON	Paneth
17824114282000-0	0	9	CON_1	CON	Paneth
17824114282050-0	0	7	CON_1	CON	Olfm4+stem
17824114282100-0	0	5	CON_1	CON	Paneth
17824114282150-0	0	9	CON_1	CON	Paneth
17824114282200-0	0	12	CON_1	CON	Unknown
17824114282250-0	0	12	CON_1	CON	Unknown
17824114282300-0	0	7	CON_1	CON	Olfm4+stem
17824114282350-0	0	12	CON_1	CON	Unknown
17824114282400-0	0	7	CON_1	CON	Olfm4+stem
17824114282450-0	0	7	CON_1	CON	Olfm4+stem
17824114282500-0	0	12	CON_1	CON	Unknown
17824114282550-0	0	7	CON_1	CON	Olfm4+stem
17824114282600-0	0	4	CON_1	CON	TA2
17824114282650-0	0	7	CON_1	CON	Olfm4+stem
17824114282700-0	0	4	CON_1	CON	TA2
17824114282750-0	0	9	CON_1	CON	Paneth
17824114282800-0	0	5	CON_1	CON	Paneth
17824114282850-0	0	2	CON_1	CON	Paneth
17824114282900-0	0	7	CON_1	CON	Olfm4+stem
17824114282950-0	0	7	CON_1	CON	Olfm4+stem
17824114283000-0	0	2	CON_1	CON	Paneth
17824114283050-0	0	2	CON_1	CON	Paneth
17824114283100-0	0	2	CON_1	CON	Paneth
17824114283150-0	0	5	CON_1	CON	Paneth
17824114283200-0	0	2	CON_1	CON	Paneth
17824114283250-0	0	9	CON_1	CON	Paneth
17824114283300-0	0	5	CON_1	CON	Paneth
17824114283350-0	0	5	CON_1	CON	Paneth
17824114283400-0	0	1	CON_1	CON	SMC
17824114283450-0	0	1	CON_1	CON	SMC
17824114283500-0	0	1	CON_1	CON	SMC
17824114283550-0	0	1	CON_1	CON	SMC
17824114283600-0	0	15	CON_1	CON	SMC
17824114283650-0	0	1	CON_1	CON	SMC
17824114283700-0	0	5	CON_1	CON	Paneth
17824114288250-0	0	4	CON_1	CON	TA2
17824114288300-0	0	2	CON_1	CON	Paneth
17824114288350-0	0	7	CON_1	CON	Olfm4+stem
17824114288400-0	0	16	CON_1	CON	Enterocyte
17824114288450-0	0	7	CON_1	CON	Olfm4+stem
17824114288500-0	0	5	CON_1	CON	Paneth
17824114288550-0	0	17	CON_1	CON	Paneth
17824114288600-0	0	7	CON_1	CON	Olfm4+stem
17824114288650-0	0	5	CON_1	CON	Paneth
17824114288700-0	0	16	CON_1	CON	Enterocyte
17824114288750-0	0	5	CON_1	CON	Paneth
17824114288800-0	0	17	CON_1	CON	Paneth
17824114288850-0	0	12	CON_1	CON	Unknown
17824114288900-0	0	5	CON_1	CON	Paneth
17824114288950-0	0	9	CON_1	CON	Paneth
17824114289000-0	0	5	CON_1	CON	Paneth
17824114289050-0	0	12	CON_1	CON	Unknown
17824114289100-0	0	4	CON_1	CON	TA2
18038862644850-0	0	4	CON_1	CON	TA2
18038862644900-0	0	7	CON_1	CON	Olfm4+stem
18038862644950-0	0	12	CON_1	CON	Unknown
18038862645000-0	0	16	CON_1	CON	Enterocyte
18038862645050-0	0	6	CON_1	CON	Goblet
18038862645100-0	0	6	CON_1	CON	Goblet
18038862645150-0	0	9	CON_1	CON	Paneth
18038862645200-0	0	4	CON_1	CON	TA2
18038862645250-0	0	6	CON_1	CON	Goblet
18038862645300-0	0	6	CON_1	CON	Goblet
18038862645350-0	0	14	CON_1	CON	Enterocyte
18038862645400-0	0	10	CON_1	CON	Macrophage
18038862645450-0	0	12	CON_1	CON	Unknown
18038862645500-0	0	14	CON_1	CON	Enterocyte
18038862645550-0	0	12	CON_1	CON	Unknown
18038862645600-0	0	20	CON_1	CON	B
18038862645650-0	0	9	CON_1	CON	Paneth
18038862645700-0	0	10	CON_1	CON	Macrophage
18038862645750-0	0	14	CON_1	CON	Enterocyte
18038862645800-0	0	7	CON_1	CON	Olfm4+stem
18038862645850-0	0	6	CON_1	CON	Goblet
18038862645900-0	0	6	CON_1	CON	Goblet
18038862645950-0	0	14	CON_1	CON	Enterocyte
18038862646000-0	0	4	CON_1	CON	TA2
18038862646050-0	0	6	CON_1	CON	Goblet
18038862646100-0	0	12	CON_1	CON	Unknown
18038862646150-0	0	16	CON_1	CON	Enterocyte
18038862646200-0	0	17	CON_1	CON	Paneth
18038862646250-0	0	14	CON_1	CON	Enterocyte
18038862646300-0	0	16	CON_1	CON	Enterocyte
18038862646350-0	0	9	CON_1	CON	Paneth
18038862646400-0	0	5	CON_1	CON	Paneth
18038862646450-0	0	4	CON_1	CON	TA2
18038862646500-0	0	7	CON_1	CON	Olfm4+stem
18038862646550-0	0	7	CON_1	CON	Olfm4+stem
18038862646600-0	0	12	CON_1	CON	Unknown
18038862646650-0	0	4	CON_1	CON	TA2
18038862646700-0	0	7	CON_1	CON	Olfm4+stem
18038862646750-0	0	7	CON_1	CON	Olfm4+stem
18038862646800-0	0	7	CON_1	CON	Olfm4+stem
18038862646850-0	0	7	CON_1	CON	Olfm4+stem
18038862646900-0	0	7	CON_1	CON	Olfm4+stem
18038862646950-0	0	17	CON_1	CON	Paneth
18038862647000-0	0	12	CON_1	CON	Unknown
18038862647050-0	0	17	CON_1	CON	Paneth
18038862647100-0	0	7	CON_1	CON	Olfm4+stem
18038862647150-0	0	7	CON_1	CON	Olfm4+stem
18038862647200-0	0	5	CON_1	CON	Paneth
18038862647250-0	0	7	CON_1	CON	Olfm4+stem
18038862647300-0	0	5	CON_1	CON	Paneth
18038862647350-0	0	5	CON_1	CON	Paneth
18038862647400-0	0	7	CON_1	CON	Olfm4+stem
18038862647450-0	0	7	CON_1	CON	Olfm4+stem
18038862647500-0	0	6	CON_1	CON	Goblet
18038862647550-0	0	9	CON_1	CON	Paneth
18038862647600-0	0	7	CON_1	CON	Olfm4+stem
18038862647650-0	0	7	CON_1	CON	Olfm4+stem
18038862647700-0	0	9	CON_1	CON	Paneth
18038862647750-0	0	7	CON_1	CON	Olfm4+stem
18038862647800-0	0	7	CON_1	CON	Olfm4+stem
18038862647850-0	0	2	CON_1	CON	Paneth
18038862647900-0	0	2	CON_1	CON	Paneth
18038862647950-0	0	9	CON_1	CON	Paneth
18038862648000-0	0	2	CON_1	CON	Paneth
18038862648050-0	0	2	CON_1	CON	Paneth
18038862648100-0	0	9	CON_1	CON	Paneth
18038862648150-0	0	2	CON_1	CON	Paneth
18038862648200-0	0	5	CON_1	CON	Paneth
18038862648250-0	0	9	CON_1	CON	Paneth
18038862648300-0	0	1	CON_1	CON	SMC
18038862648350-0	0	1	CON_1	CON	SMC
18038862648400-0	0	1	CON_1	CON	SMC
18038862648450-0	0	1	CON_1	CON	SMC
18038862648500-0	0	1	CON_1	CON	SMC
18038862648550-0	0	5	CON_1	CON	Paneth
18038862648600-0	0	7	CON_1	CON	Olfm4+stem
18038862653050-0	0	9	CON_1	CON	Paneth
18038862653100-0	0	12	CON_1	CON	Unknown
18038862653150-0	0	5	CON_1	CON	Paneth
18038862653200-0	0	5	CON_1	CON	Paneth
18038862653250-0	0	7	CON_1	CON	Olfm4+stem
18038862653300-0	0	16	CON_1	CON	Enterocyte
18038862653350-0	0	5	CON_1	CON	Paneth
18038862653400-0	0	5	CON_1	CON	Paneth
18038862653450-0	0	12	CON_1	CON	Unknown
18038862653500-0	0	5	CON_1	CON	Paneth
18038862653550-0	0	5	CON_1	CON	Paneth
18038862653600-0	0	5	CON_1	CON	Paneth
18038862653650-0	0	9	CON_1	CON	Paneth
18038862653700-0	0	14	CON_1	CON	Enterocyte
18038862653750-0	0	5	CON_1	CON	Paneth
18038862653800-0	0	2	CON_1	CON	Paneth
18038862653850-0	0	5	CON_1	CON	Paneth
18038862653900-0	0	9	CON_1	CON	Paneth
18038862653950-0	0	12	CON_1	CON	Unknown
18253611009650-0	0	6	CON_1	CON	Goblet
18253611009700-0	0	6	CON_1	CON	Goblet
18253611009750-0	0	4	CON_1	CON	TA2
18253611009800-0	0	4	CON_1	CON	TA2
18253611009850-0	0	12	CON_1	CON	Unknown
18253611009900-0	0	6	CON_1	CON	Goblet
18253611009950-0	0	7	CON_1	CON	Olfm4+stem
18253611010000-0	0	4	CON_1	CON	TA2
18253611010050-0	0	16	CON_1	CON	Enterocyte
18253611010100-0	0	4	CON_1	CON	TA2
18253611010150-0	0	6	CON_1	CON	Goblet
18253611010200-0	0	14	CON_1	CON	Enterocyte
18253611010250-0	0	12	CON_1	CON	Unknown
18253611010300-0	0	14	CON_1	CON	Enterocyte
18253611010350-0	0	13	CON_1	CON	Enterocyte
18253611010400-0	0	6	CON_1	CON	Goblet
18253611010450-0	0	14	CON_1	CON	Enterocyte
18253611010500-0	0	16	CON_1	CON	Enterocyte
18253611010550-0	0	6	CON_1	CON	Goblet
18253611010600-0	0	6	CON_1	CON	Goblet
18253611010650-0	0	4	CON_1	CON	TA2
18253611010700-0	0	12	CON_1	CON	Unknown
18253611010750-0	0	9	CON_1	CON	Paneth
18253611010800-0	0	7	CON_1	CON	Olfm4+stem
18253611010850-0	0	7	CON_1	CON	Olfm4+stem
18253611010900-0	0	4	CON_1	CON	TA2
18253611010950-0	0	14	CON_1	CON	Enterocyte
18253611011000-0	0	16	CON_1	CON	Enterocyte
18253611011050-0	0	4	CON_1	CON	TA2
18253611011100-0	0	12	CON_1	CON	Unknown
18253611011150-0	0	12	CON_1	CON	Unknown
18253611011200-0	0	14	CON_1	CON	Enterocyte
18253611011250-0	0	4	CON_1	CON	TA2
18253611011300-0	0	12	CON_1	CON	Unknown
18253611011350-0	0	7	CON_1	CON	Olfm4+stem
18253611011400-0	0	12	CON_1	CON	Unknown
18253611011450-0	0	9	CON_1	CON	Paneth
18253611011500-0	0	9	CON_1	CON	Paneth
18253611011550-0	0	12	CON_1	CON	Unknown
18253611011600-0	0	9	CON_1	CON	Paneth
18253611011650-0	0	4	CON_1	CON	TA2
18253611011700-0	0	12	CON_1	CON	Unknown
18253611011750-0	0	4	CON_1	CON	TA2
18253611011800-0	0	12	CON_1	CON	Unknown
18253611011850-0	0	7	CON_1	CON	Olfm4+stem
18253611011900-0	0	9	CON_1	CON	Paneth
18253611011950-0	0	4	CON_1	CON	TA2
18253611012000-0	0	7	CON_1	CON	Olfm4+stem
18253611012050-0	0	16	CON_1	CON	Enterocyte
18253611012100-0	0	5	CON_1	CON	Paneth
18253611012150-0	0	7	CON_1	CON	Olfm4+stem
18253611012200-0	0	4	CON_1	CON	TA2
18253611012250-0	0	7	CON_1	CON	Olfm4+stem
18253611012300-0	0	12	CON_1	CON	Unknown
18253611012350-0	0	7	CON_1	CON	Olfm4+stem
18253611012400-0	0	12	CON_1	CON	Unknown
18253611012450-0	0	7	CON_1	CON	Olfm4+stem
18253611012500-0	0	12	CON_1	CON	Unknown
18253611012550-0	0	4	CON_1	CON	TA2
18253611012600-0	0	9	CON_1	CON	Paneth
18253611012650-0	0	5	CON_1	CON	Paneth
18253611012700-0	0	7	CON_1	CON	Olfm4+stem
18253611012750-0	0	9	CON_1	CON	Paneth
18253611012800-0	0	2	CON_1	CON	Paneth
18253611012850-0	0	2	CON_1	CON	Paneth
18253611012900-0	0	2	CON_1	CON	Paneth
18253611012950-0	0	2	CON_1	CON	Paneth
18253611013000-0	0	2	CON_1	CON	Paneth
18253611013050-0	0	2	CON_1	CON	Paneth
18253611013100-0	0	2	CON_1	CON	Paneth
18253611013150-0	0	1	CON_1	CON	SMC
18253611013200-0	0	1	CON_1	CON	SMC
18253611013250-0	0	1	CON_1	CON	SMC
18253611013300-0	0	1	CON_1	CON	SMC
18253611013350-0	0	1	CON_1	CON	SMC
18253611013400-0	0	1	CON_1	CON	SMC
18253611013450-0	0	5	CON_1	CON	Paneth
18253611017850-0	0	7	CON_1	CON	Olfm4+stem
18253611017900-0	0	7	CON_1	CON	Olfm4+stem
18253611017950-0	0	17	CON_1	CON	Paneth
18253611018000-0	0	7	CON_1	CON	Olfm4+stem
18253611018050-0	0	5	CON_1	CON	Paneth
18253611018100-0	0	16	CON_1	CON	Enterocyte
18253611018150-0	0	9	CON_1	CON	Paneth
18253611018200-0	0	17	CON_1	CON	Paneth
18253611018250-0	0	5	CON_1	CON	Paneth
18253611018300-0	0	5	CON_1	CON	Paneth
18253611018350-0	0	7	CON_1	CON	Olfm4+stem
18253611018400-0	0	5	CON_1	CON	Paneth
18253611018450-0	0	5	CON_1	CON	Paneth
18253611018500-0	0	5	CON_1	CON	Paneth
18253611018550-0	0	5	CON_1	CON	Paneth
18253611018600-0	0	5	CON_1	CON	Paneth
18253611018650-0	0	4	CON_1	CON	TA2
18253611018700-0	0	7	CON_1	CON	Olfm4+stem
18253611018750-0	0	9	CON_1	CON	Paneth
18253611018800-0	0	4	CON_1	CON	TA2
18468359374450-0	0	4	CON_1	CON	TA2
18468359374500-0	0	4	CON_1	CON	TA2
18468359374550-0	0	12	CON_1	CON	Unknown
18468359374600-0	0	6	CON_1	CON	Goblet
18468359374650-0	0	6	CON_1	CON	Goblet
18468359374700-0	0	6	CON_1	CON	Goblet
18468359374750-0	0	4	CON_1	CON	TA2
18468359374800-0	0	12	CON_1	CON	Unknown
18468359374850-0	0	10	CON_1	CON	Macrophage
18468359374900-0	0	7	CON_1	CON	Olfm4+stem
18468359374950-0	0	16	CON_1	CON	Enterocyte
18468359375000-0	0	16	CON_1	CON	Enterocyte
18468359375050-0	0	10	CON_1	CON	Macrophage
18468359375100-0	0	3	CON_1	CON	Enterocyte
18468359375150-0	0	3	CON_1	CON	Enterocyte
18468359375200-0	0	17	CON_1	CON	Paneth
18468359375250-0	0	16	CON_1	CON	Enterocyte
18468359375300-0	0	14	CON_1	CON	Enterocyte
18468359375350-0	0	4	CON_1	CON	TA2
18468359375400-0	0	6	CON_1	CON	Goblet
18468359375450-0	0	16	CON_1	CON	Enterocyte
18468359375500-0	0	9	CON_1	CON	Paneth
18468359375550-0	0	7	CON_1	CON	Olfm4+stem
18468359375600-0	0	16	CON_1	CON	Enterocyte
18468359375650-0	0	12	CON_1	CON	Unknown
18468359375700-0	0	12	CON_1	CON	Unknown
18468359375750-0	0	12	CON_1	CON	Unknown
18468359375800-0	0	7	CON_1	CON	Olfm4+stem
18468359375850-0	0	6	CON_1	CON	Goblet
18468359375900-0	0	7	CON_1	CON	Olfm4+stem
18468359375950-0	0	12	CON_1	CON	Unknown
18468359376000-0	0	14	CON_1	CON	Enterocyte
18468359376050-0	0	10	CON_1	CON	Macrophage
18468359376100-0	0	17	CON_1	CON	Paneth
18468359376150-0	0	10	CON_1	CON	Macrophage
18468359376200-0	0	9	CON_1	CON	Paneth
18468359376250-0	0	7	CON_1	CON	Olfm4+stem
18468359376300-0	0	9	CON_1	CON	Paneth
18468359376350-0	0	7	CON_1	CON	Olfm4+stem
18468359376400-0	0	4	CON_1	CON	TA2
18468359376450-0	0	4	CON_1	CON	TA2
18468359376500-0	0	10	CON_1	CON	Macrophage
18468359376550-0	0	10	CON_1	CON	Macrophage
18468359376600-0	0	5	CON_1	CON	Paneth
18468359376650-0	0	7	CON_1	CON	Olfm4+stem
18468359376700-0	0	6	CON_1	CON	Goblet
18468359376750-0	0	10	CON_1	CON	Macrophage
18468359376800-0	0	7	CON_1	CON	Olfm4+stem
18468359376850-0	0	16	CON_1	CON	Enterocyte
18468359376900-0	0	12	CON_1	CON	Unknown
18468359376950-0	0	4	CON_1	CON	TA2
18468359377000-0	0	7	CON_1	CON	Olfm4+stem
18468359377050-0	0	9	CON_1	CON	Paneth
18468359377100-0	0	9	CON_1	CON	Paneth
18468359377150-0	0	7	CON_1	CON	Olfm4+stem
18468359377200-0	0	9	CON_1	CON	Paneth
18468359377250-0	0	12	CON_1	CON	Unknown
18468359377300-0	0	4	CON_1	CON	TA2
18468359377350-0	0	7	CON_1	CON	Olfm4+stem
18468359377400-0	0	7	CON_1	CON	Olfm4+stem
18468359377450-0	0	5	CON_1	CON	Paneth
18468359377500-0	0	17	CON_1	CON	Paneth
18468359377550-0	0	2	CON_1	CON	Paneth
18468359377600-0	0	2	CON_1	CON	Paneth
18468359377650-0	0	17	CON_1	CON	Paneth
18468359377700-0	0	2	CON_1	CON	Paneth
18468359377750-0	0	2	CON_1	CON	Paneth
18468359377800-0	0	2	CON_1	CON	Paneth
18468359377850-0	0	2	CON_1	CON	Paneth
18468359377900-0	0	2	CON_1	CON	Paneth
18468359377950-0	0	2	CON_1	CON	Paneth
18468359378000-0	0	5	CON_1	CON	Paneth
18468359378050-0	0	1	CON_1	CON	SMC
18468359378100-0	0	1	CON_1	CON	SMC
18468359378150-0	0	1	CON_1	CON	SMC
18468359378200-0	0	15	CON_1	CON	SMC
18468359378250-0	0	1	CON_1	CON	SMC
18468359378300-0	0	5	CON_1	CON	Paneth
18468359378350-0	0	16	CON_1	CON	Enterocyte
18468359382650-0	0	7	CON_1	CON	Olfm4+stem
18468359382700-0	0	7	CON_1	CON	Olfm4+stem
18468359382750-0	0	12	CON_1	CON	Unknown
18468359382800-0	0	9	CON_1	CON	Paneth
18468359382850-0	0	7	CON_1	CON	Olfm4+stem
18468359382900-0	0	17	CON_1	CON	Paneth
18468359382950-0	0	12	CON_1	CON	Unknown
18468359383000-0	0	14	CON_1	CON	Enterocyte
18468359383050-0	0	9	CON_1	CON	Paneth
18468359383100-0	0	5	CON_1	CON	Paneth
18468359383150-0	0	5	CON_1	CON	Paneth
18468359383200-0	0	5	CON_1	CON	Paneth
18468359383250-0	0	5	CON_1	CON	Paneth
18468359383300-0	0	16	CON_1	CON	Enterocyte
18468359383350-0	0	14	CON_1	CON	Enterocyte
18468359383400-0	0	17	CON_1	CON	Paneth
18468359383450-0	0	3	CON_1	CON	Enterocyte
18468359383500-0	0	9	CON_1	CON	Paneth
18468359383550-0	0	9	CON_1	CON	Paneth
18468359383600-0	0	4	CON_1	CON	TA2
18683107739250-0	0	6	CON_1	CON	Goblet
18683107739300-0	0	10	CON_1	CON	Macrophage
18683107739350-0	0	6	CON_1	CON	Goblet
18683107739400-0	0	10	CON_1	CON	Macrophage
18683107739450-0	0	12	CON_1	CON	Unknown
18683107739500-0	0	6	CON_1	CON	Goblet
18683107739550-0	0	12	CON_1	CON	Unknown
18683107739600-0	0	6	CON_1	CON	Goblet
18683107739650-0	0	9	CON_1	CON	Paneth
18683107739700-0	0	3	CON_1	CON	Enterocyte
18683107739750-0	0	3	CON_1	CON	Enterocyte
18683107739800-0	0	16	CON_1	CON	Enterocyte
18683107739850-0	0	12	CON_1	CON	Unknown
18683107739900-0	0	12	CON_1	CON	Unknown
18683107739950-0	0	17	CON_1	CON	Paneth
18683107740000-0	0	16	CON_1	CON	Enterocyte
18683107740050-0	0	4	CON_1	CON	TA2
18683107740100-0	0	16	CON_1	CON	Enterocyte
18683107740150-0	0	14	CON_1	CON	Enterocyte
18683107740200-0	0	14	CON_1	CON	Enterocyte
18683107740250-0	0	9	CON_1	CON	Paneth
18683107740300-0	0	10	CON_1	CON	Macrophage
18683107740350-0	0	6	CON_1	CON	Goblet
18683107740400-0	0	4	CON_1	CON	TA2
18683107740450-0	0	13	CON_1	CON	Enterocyte
18683107740500-0	0	12	CON_1	CON	Unknown
18683107740550-0	0	5	CON_1	CON	Paneth
18683107740600-0	0	7	CON_1	CON	Olfm4+stem
18683107740650-0	0	6	CON_1	CON	Goblet
18683107740700-0	0	6	CON_1	CON	Goblet
18683107740750-0	0	4	CON_1	CON	TA2
18683107740800-0	0	7	CON_1	CON	Olfm4+stem
18683107740850-0	0	7	CON_1	CON	Olfm4+stem
18683107740900-0	0	6	CON_1	CON	Goblet
18683107740950-0	0	4	CON_1	CON	TA2
18683107741000-0	0	6	CON_1	CON	Goblet
18683107741050-0	0	6	CON_1	CON	Goblet
18683107741100-0	0	16	CON_1	CON	Enterocyte
18683107741150-0	0	9	CON_1	CON	Paneth
18683107741200-0	0	4	CON_1	CON	TA2
18683107741250-0	0	12	CON_1	CON	Unknown
18683107741300-0	0	4	CON_1	CON	TA2
18683107741350-0	0	14	CON_1	CON	Enterocyte
18683107741400-0	0	9	CON_1	CON	Paneth
18683107741450-0	0	12	CON_1	CON	Unknown
18683107741500-0	0	4	CON_1	CON	TA2
18683107741550-0	0	10	CON_1	CON	Macrophage
18683107741600-0	0	14	CON_1	CON	Enterocyte
18683107741650-0	0	4	CON_1	CON	TA2
18683107741700-0	0	12	CON_1	CON	Unknown
18683107741750-0	0	12	CON_1	CON	Unknown
18683107741800-0	0	7	CON_1	CON	Olfm4+stem
18683107741850-0	0	16	CON_1	CON	Enterocyte
18683107741900-0	0	9	CON_1	CON	Paneth
18683107741950-0	0	7	CON_1	CON	Olfm4+stem
18683107742000-0	0	9	CON_1	CON	Paneth
18683107742050-0	0	12	CON_1	CON	Unknown
18683107742100-0	0	17	CON_1	CON	Paneth
18683107742150-0	0	12	CON_1	CON	Unknown
18683107742200-0	0	9	CON_1	CON	Paneth
18683107742250-0	0	4	CON_1	CON	TA2
18683107742300-0	0	4	CON_1	CON	TA2
18683107742350-0	0	7	CON_1	CON	Olfm4+stem
18683107742400-0	0	9	CON_1	CON	Paneth
18683107742450-0	0	12	CON_1	CON	Unknown
18683107742500-0	0	2	CON_1	CON	Paneth
18683107742550-0	0	17	CON_1	CON	Paneth
18683107742600-0	0	2	CON_1	CON	Paneth
18683107742650-0	0	2	CON_1	CON	Paneth
18683107742700-0	0	2	CON_1	CON	Paneth
18683107742750-0	0	2	CON_1	CON	Paneth
18683107742800-0	0	2	CON_1	CON	Paneth
18683107742850-0	0	2	CON_1	CON	Paneth
18683107742900-0	0	1	CON_1	CON	SMC
18683107742950-0	0	1	CON_1	CON	SMC
18683107743000-0	0	1	CON_1	CON	SMC
18683107743050-0	0	1	CON_1	CON	SMC
18683107743100-0	0	1	CON_1	CON	SMC
18683107743150-0	0	14	CON_1	CON	Enterocyte
18683107743200-0	0	6	CON_1	CON	Goblet
18683107744400-0	0	9	CON_1	CON	Paneth
18683107744450-0	0	9	CON_1	CON	Paneth
18683107747450-0	0	5	CON_1	CON	Paneth
18683107747500-0	0	16	CON_1	CON	Enterocyte
18683107747550-0	0	9	CON_1	CON	Paneth
18683107747600-0	0	12	CON_1	CON	Unknown
18683107747650-0	0	6	CON_1	CON	Goblet
18683107747700-0	0	2	CON_1	CON	Paneth
18683107747750-0	0	12	CON_1	CON	Unknown
18683107747800-0	0	9	CON_1	CON	Paneth
18683107747850-0	0	5	CON_1	CON	Paneth
18683107747900-0	0	9	CON_1	CON	Paneth
18683107747950-0	0	5	CON_1	CON	Paneth
18683107748000-0	0	5	CON_1	CON	Paneth
18683107748050-0	0	5	CON_1	CON	Paneth
18683107748100-0	0	5	CON_1	CON	Paneth
18683107748150-0	0	5	CON_1	CON	Paneth
18683107748200-0	0	12	CON_1	CON	Unknown
18683107748250-0	0	5	CON_1	CON	Paneth
18683107748300-0	0	5	CON_1	CON	Paneth
18683107748350-0	0	7	CON_1	CON	Olfm4+stem
18683107748400-0	0	17	CON_1	CON	Paneth
18683107748450-0	0	17	CON_1	CON	Paneth
18897856104050-0	0	4	CON_1	CON	TA2
18897856104100-0	0	4	CON_1	CON	TA2
18897856104150-0	0	4	CON_1	CON	TA2
18897856104200-0	0	10	CON_1	CON	Macrophage
18897856104250-0	0	12	CON_1	CON	Unknown
18897856104300-0	0	6	CON_1	CON	Goblet
18897856104350-0	0	13	CON_1	CON	Enterocyte
18897856104400-0	0	16	CON_1	CON	Enterocyte
18897856104450-0	0	16	CON_1	CON	Enterocyte
18897856104500-0	0	14	CON_1	CON	Enterocyte
18897856104550-0	0	3	CON_1	CON	Enterocyte
18897856104600-0	0	14	CON_1	CON	Enterocyte
18897856104650-0	0	14	CON_1	CON	Enterocyte
18897856104700-0	0	14	CON_1	CON	Enterocyte
18897856104750-0	0	3	CON_1	CON	Enterocyte
18897856104800-0	0	9	CON_1	CON	Paneth
18897856104850-0	0	12	CON_1	CON	Unknown
18897856104900-0	0	14	CON_1	CON	Enterocyte
18897856104950-0	0	13	CON_1	CON	Enterocyte
18897856105000-0	0	3	CON_1	CON	Enterocyte
18897856105050-0	0	9	CON_1	CON	Paneth
18897856105100-0	0	12	CON_1	CON	Unknown
18897856105150-0	0	6	CON_1	CON	Goblet
18897856105200-0	0	9	CON_1	CON	Paneth
18897856105250-0	0	13	CON_1	CON	Enterocyte
18897856105300-0	0	9	CON_1	CON	Paneth
18897856105350-0	0	9	CON_1	CON	Paneth
18897856105400-0	0	6	CON_1	CON	Goblet
18897856105450-0	0	14	CON_1	CON	Enterocyte
18897856105500-0	0	6	CON_1	CON	Goblet
18897856105550-0	0	16	CON_1	CON	Enterocyte
18897856105600-0	0	13	CON_1	CON	Enterocyte
18897856105650-0	0	6	CON_1	CON	Goblet
18897856105700-0	0	4	CON_1	CON	TA2
18897856105750-0	0	6	CON_1	CON	Goblet
18897856105800-0	0	14	CON_1	CON	Enterocyte
18897856105850-0	0	4	CON_1	CON	TA2
18897856105900-0	0	4	CON_1	CON	TA2
18897856105950-0	0	5	CON_1	CON	Paneth
18897856106000-0	0	7	CON_1	CON	Olfm4+stem
18897856106050-0	0	6	CON_1	CON	Goblet
18897856106100-0	0	6	CON_1	CON	Goblet
18897856106150-0	0	13	CON_1	CON	Enterocyte
18897856106200-0	0	9	CON_1	CON	Paneth
18897856106250-0	0	9	CON_1	CON	Paneth
18897856106300-0	0	5	CON_1	CON	Paneth
18897856106350-0	0	16	CON_1	CON	Enterocyte
18897856106400-0	0	12	CON_1	CON	Unknown
18897856106450-0	0	16	CON_1	CON	Enterocyte
18897856106500-0	0	12	CON_1	CON	Unknown
18897856106550-0	0	6	CON_1	CON	Goblet
18897856106600-0	0	12	CON_1	CON	Unknown
18897856106650-0	0	6	CON_1	CON	Goblet
18897856106700-0	0	17	CON_1	CON	Paneth
18897856106750-0	0	12	CON_1	CON	Unknown
18897856106800-0	0	17	CON_1	CON	Paneth
18897856106850-0	0	4	CON_1	CON	TA2
18897856106900-0	0	13	CON_1	CON	Enterocyte
18897856106950-0	0	12	CON_1	CON	Unknown
18897856107000-0	0	5	CON_1	CON	Paneth
18897856107050-0	0	10	CON_1	CON	Macrophage
18897856107100-0	0	4	CON_1	CON	TA2
18897856107150-0	0	4	CON_1	CON	TA2
18897856107200-0	0	7	CON_1	CON	Olfm4+stem
18897856107250-0	0	9	CON_1	CON	Paneth
18897856107300-0	0	2	CON_1	CON	Paneth
18897856107350-0	0	2	CON_1	CON	Paneth
18897856107400-0	0	7	CON_1	CON	Olfm4+stem
18897856107450-0	0	7	CON_1	CON	Olfm4+stem
18897856107500-0	0	2	CON_1	CON	Paneth
18897856107550-0	0	2	CON_1	CON	Paneth
18897856107600-0	0	2	CON_1	CON	Paneth
18897856107650-0	0	2	CON_1	CON	Paneth
18897856107700-0	0	1	CON_1	CON	SMC
18897856107750-0	0	1	CON_1	CON	SMC
18897856107800-0	0	15	CON_1	CON	SMC
18897856107850-0	0	1	CON_1	CON	SMC
18897856107900-0	0	1	CON_1	CON	SMC
18897856107950-0	0	5	CON_1	CON	Paneth
18897856108000-0	0	5	CON_1	CON	Paneth
18897856108050-0	0	6	CON_1	CON	Goblet
18897856109000-0	0	4	CON_1	CON	TA2
18897856109050-0	0	5	CON_1	CON	Paneth
18897856109100-0	0	2	CON_1	CON	Paneth
18897856109150-0	0	2	CON_1	CON	Paneth
18897856109200-0	0	9	CON_1	CON	Paneth
18897856109250-0	0	12	CON_1	CON	Unknown
18897856109300-0	0	9	CON_1	CON	Paneth
18897856109350-0	0	9	CON_1	CON	Paneth
18897856109400-0	0	7	CON_1	CON	Olfm4+stem
18897856112250-0	0	11	CON_1	CON	Fat
18897856112300-0	0	12	CON_1	CON	Unknown
18897856112350-0	0	9	CON_1	CON	Paneth
18897856112400-0	0	9	CON_1	CON	Paneth
18897856112450-0	0	16	CON_1	CON	Enterocyte
18897856112500-0	0	12	CON_1	CON	Unknown
18897856112550-0	0	9	CON_1	CON	Paneth
18897856112600-0	0	7	CON_1	CON	Olfm4+stem
18897856112650-0	0	5	CON_1	CON	Paneth
18897856112700-0	0	7	CON_1	CON	Olfm4+stem
18897856112750-0	0	17	CON_1	CON	Paneth
18897856112800-0	0	5	CON_1	CON	Paneth
18897856112850-0	0	17	CON_1	CON	Paneth
18897856112900-0	0	5	CON_1	CON	Paneth
18897856112950-0	0	5	CON_1	CON	Paneth
18897856113000-0	0	5	CON_1	CON	Paneth
18897856113050-0	0	12	CON_1	CON	Unknown
18897856113100-0	0	5	CON_1	CON	Paneth
18897856113150-0	0	9	CON_1	CON	Paneth
18897856113200-0	0	12	CON_1	CON	Unknown
18897856113250-0	0	19	CON_1	CON	Enterocyte
18897856113350-0	0	4	CON_1	CON	TA2
19112604468850-0	0	4	CON_1	CON	TA2
19112604468900-0	0	17	CON_1	CON	Paneth
19112604468950-0	0	4	CON_1	CON	TA2
19112604469000-0	0	10	CON_1	CON	Macrophage
19112604469050-0	0	10	CON_1	CON	Macrophage
19112604469100-0	0	6	CON_1	CON	Goblet
19112604469150-0	0	6	CON_1	CON	Goblet
19112604469200-0	0	6	CON_1	CON	Goblet
19112604469250-0	0	16	CON_1	CON	Enterocyte
19112604469300-0	0	3	CON_1	CON	Enterocyte
19112604469350-0	0	3	CON_1	CON	Enterocyte
19112604469400-0	0	14	CON_1	CON	Enterocyte
19112604469450-0	0	3	CON_1	CON	Enterocyte
19112604469500-0	0	14	CON_1	CON	Enterocyte
19112604469550-0	0	14	CON_1	CON	Enterocyte
19112604469600-0	0	16	CON_1	CON	Enterocyte
19112604469650-0	0	13	CON_1	CON	Enterocyte
19112604469700-0	0	16	CON_1	CON	Enterocyte
19112604469750-0	0	9	CON_1	CON	Paneth
19112604469800-0	0	6	CON_1	CON	Goblet
19112604469850-0	0	7	CON_1	CON	Olfm4+stem
19112604469900-0	0	16	CON_1	CON	Enterocyte
19112604469950-0	0	3	CON_1	CON	Enterocyte
19112604470000-0	0	16	CON_1	CON	Enterocyte
19112604470050-0	0	5	CON_1	CON	Paneth
19112604470100-0	0	9	CON_1	CON	Paneth
19112604470150-0	0	16	CON_1	CON	Enterocyte
19112604470200-0	0	14	CON_1	CON	Enterocyte
19112604470250-0	0	13	CON_1	CON	Enterocyte
19112604470300-0	0	14	CON_1	CON	Enterocyte
19112604470350-0	0	13	CON_1	CON	Enterocyte
19112604470400-0	0	14	CON_1	CON	Enterocyte
19112604470450-0	0	3	CON_1	CON	Enterocyte
19112604470500-0	0	12	CON_1	CON	Unknown
19112604470550-0	0	6	CON_1	CON	Goblet
19112604470600-0	0	12	CON_1	CON	Unknown
19112604470650-0	0	14	CON_1	CON	Enterocyte
19112604470700-0	0	6	CON_1	CON	Goblet
19112604470750-0	0	5	CON_1	CON	Paneth
19112604470800-0	0	10	CON_1	CON	Macrophage
19112604470850-0	0	6	CON_1	CON	Goblet
19112604470900-0	0	3	CON_1	CON	Enterocyte
19112604470950-0	0	3	CON_1	CON	Enterocyte
19112604471000-0	0	3	CON_1	CON	Enterocyte
19112604471050-0	0	3	CON_1	CON	Enterocyte
19112604471100-0	0	3	CON_1	CON	Enterocyte
19112604471150-0	0	6	CON_1	CON	Goblet
19112604471200-0	0	14	CON_1	CON	Enterocyte
19112604471250-0	0	4	CON_1	CON	TA2
19112604471300-0	0	6	CON_1	CON	Goblet
19112604471350-0	0	6	CON_1	CON	Goblet
19112604471400-0	0	13	CON_1	CON	Enterocyte
19112604471450-0	0	10	CON_1	CON	Macrophage
19112604471500-0	0	5	CON_1	CON	Paneth
19112604471550-0	0	13	CON_1	CON	Enterocyte
19112604471600-0	0	14	CON_1	CON	Enterocyte
19112604471650-0	0	6	CON_1	CON	Goblet
19112604471700-0	0	4	CON_1	CON	TA2
19112604471750-0	0	4	CON_1	CON	TA2
19112604471800-0	0	5	CON_1	CON	Paneth
19112604471850-0	0	9	CON_1	CON	Paneth
19112604471900-0	0	7	CON_1	CON	Olfm4+stem
19112604471950-0	0	7	CON_1	CON	Olfm4+stem
19112604472000-0	0	17	CON_1	CON	Paneth
19112604472050-0	0	9	CON_1	CON	Paneth
19112604472100-0	0	5	CON_1	CON	Paneth
19112604472150-0	0	12	CON_1	CON	Unknown
19112604472200-0	0	7	CON_1	CON	Olfm4+stem
19112604472250-0	0	2	CON_1	CON	Paneth
19112604472300-0	0	2	CON_1	CON	Paneth
19112604472350-0	0	2	CON_1	CON	Paneth
19112604472400-0	0	2	CON_1	CON	Paneth
19112604472450-0	0	2	CON_1	CON	Paneth
19112604472500-0	0	5	CON_1	CON	Paneth
19112604472550-0	0	5	CON_1	CON	Paneth
19112604472600-0	0	18	CON_1	CON	NAC
19112604472650-0	0	1	CON_1	CON	SMC
19112604472700-0	0	1	CON_1	CON	SMC
19112604472750-0	0	1	CON_1	CON	SMC
19112604472800-0	0	1	CON_1	CON	SMC
19112604472850-0	0	5	CON_1	CON	Paneth
19112604472900-0	0	12	CON_1	CON	Unknown
19112604473700-0	0	12	CON_1	CON	Unknown
19112604473750-0	0	11	CON_1	CON	Fat
19112604473800-0	0	5	CON_1	CON	Paneth
19112604473850-0	0	5	CON_1	CON	Paneth
19112604473900-0	0	5	CON_1	CON	Paneth
19112604473950-0	0	5	CON_1	CON	Paneth
19112604474000-0	0	2	CON_1	CON	Paneth
19112604474050-0	0	2	CON_1	CON	Paneth
19112604474100-0	0	5	CON_1	CON	Paneth
19112604474150-0	0	9	CON_1	CON	Paneth
19112604474200-0	0	9	CON_1	CON	Paneth
19112604474250-0	0	7	CON_1	CON	Olfm4+stem
19112604474300-0	0	7	CON_1	CON	Olfm4+stem
19112604474350-0	0	4	CON_1	CON	TA2
19112604474450-0	0	16	CON_1	CON	Enterocyte
19112604475950-0	0	4	CON_1	CON	TA2
19112604476000-0	0	12	CON_1	CON	Unknown
19112604476250-0	0	9	CON_1	CON	Paneth
19112604476300-0	0	7	CON_1	CON	Olfm4+stem
19112604476350-0	0	12	CON_1	CON	Unknown
19112604476400-0	0	2	CON_1	CON	Paneth
19112604477050-0	0	7	CON_1	CON	Olfm4+stem
19112604477150-0	0	4	CON_1	CON	TA2
19112604477200-0	0	7	CON_1	CON	Olfm4+stem
19112604477250-0	0	12	CON_1	CON	Unknown
19112604477300-0	0	7	CON_1	CON	Olfm4+stem
19112604477350-0	0	7	CON_1	CON	Olfm4+stem
19112604477400-0	0	5	CON_1	CON	Paneth
19112604477450-0	0	5	CON_1	CON	Paneth
19112604477500-0	0	7	CON_1	CON	Olfm4+stem
19112604477550-0	0	5	CON_1	CON	Paneth
19112604477600-0	0	5	CON_1	CON	Paneth
19112604477650-0	0	17	CON_1	CON	Paneth
19112604477700-0	0	5	CON_1	CON	Paneth
19112604477750-0	0	7	CON_1	CON	Olfm4+stem
19112604477800-0	0	5	CON_1	CON	Paneth
19112604477850-0	0	9	CON_1	CON	Paneth
19112604477900-0	0	5	CON_1	CON	Paneth
19112604477950-0	0	5	CON_1	CON	Paneth
19112604478000-0	0	12	CON_1	CON	Unknown
19112604478050-0	0	12	CON_1	CON	Unknown
19112604478150-0	0	12	CON_1	CON	Unknown
19327352833650-0	0	12	CON_1	CON	Unknown
19327352833700-0	0	12	CON_1	CON	Unknown
19327352833750-0	0	12	CON_1	CON	Unknown
19327352833800-0	0	13	CON_1	CON	Enterocyte
19327352833850-0	0	10	CON_1	CON	Macrophage
19327352833900-0	0	10	CON_1	CON	Macrophage
19327352833950-0	0	6	CON_1	CON	Goblet
19327352834000-0	0	6	CON_1	CON	Goblet
19327352834050-0	0	3	CON_1	CON	Enterocyte
19327352834100-0	0	5	CON_1	CON	Paneth
19327352834150-0	0	3	CON_1	CON	Enterocyte
19327352834200-0	0	3	CON_1	CON	Enterocyte
19327352834250-0	0	3	CON_1	CON	Enterocyte
19327352834300-0	0	3	CON_1	CON	Enterocyte
19327352834350-0	0	5	CON_1	CON	Paneth
19327352834400-0	0	14	CON_1	CON	Enterocyte
19327352834450-0	0	14	CON_1	CON	Enterocyte
19327352834500-0	0	13	CON_1	CON	Enterocyte
19327352834550-0	0	16	CON_1	CON	Enterocyte
19327352834600-0	0	16	CON_1	CON	Enterocyte
19327352834650-0	0	4	CON_1	CON	TA2
19327352834700-0	0	3	CON_1	CON	Enterocyte
19327352834750-0	0	3	CON_1	CON	Enterocyte
19327352834800-0	0	3	CON_1	CON	Enterocyte
19327352834850-0	0	7	CON_1	CON	Olfm4+stem
19327352834900-0	0	12	CON_1	CON	Unknown
19327352834950-0	0	10	CON_1	CON	Macrophage
19327352835000-0	0	12	CON_1	CON	Unknown
19327352835050-0	0	3	CON_1	CON	Enterocyte
19327352835100-0	0	3	CON_1	CON	Enterocyte
19327352835150-0	0	3	CON_1	CON	Enterocyte
19327352835200-0	0	3	CON_1	CON	Enterocyte
19327352835250-0	0	3	CON_1	CON	Enterocyte
19327352835300-0	0	14	CON_1	CON	Enterocyte
19327352835350-0	0	14	CON_1	CON	Enterocyte
19327352835400-0	0	3	CON_1	CON	Enterocyte
19327352835450-0	0	13	CON_1	CON	Enterocyte
19327352835500-0	0	6	CON_1	CON	Goblet
19327352835550-0	0	9	CON_1	CON	Paneth
19327352835600-0	0	10	CON_1	CON	Macrophage
19327352835650-0	0	3	CON_1	CON	Enterocyte
19327352835700-0	0	3	CON_1	CON	Enterocyte
19327352835750-0	0	3	CON_1	CON	Enterocyte
19327352835800-0	0	14	CON_1	CON	Enterocyte
19327352835850-0	0	3	CON_1	CON	Enterocyte
19327352835900-0	0	3	CON_1	CON	Enterocyte
19327352835950-0	0	10	CON_1	CON	Macrophage
19327352836000-0	0	17	CON_1	CON	Paneth
19327352836050-0	0	10	CON_1	CON	Macrophage
19327352836100-0	0	12	CON_1	CON	Unknown
19327352836150-0	0	14	CON_1	CON	Enterocyte
19327352836200-0	0	13	CON_1	CON	Enterocyte
19327352836250-0	0	14	CON_1	CON	Enterocyte
19327352836300-0	0	3	CON_1	CON	Enterocyte
19327352836350-0	0	3	CON_1	CON	Enterocyte
19327352836400-0	0	4	CON_1	CON	TA2
19327352836450-0	0	14	CON_1	CON	Enterocyte
19327352836500-0	0	9	CON_1	CON	Paneth
19327352836550-0	0	12	CON_1	CON	Unknown
19327352836600-0	0	12	CON_1	CON	Unknown
19327352836650-0	0	6	CON_1	CON	Goblet
19327352836700-0	0	7	CON_1	CON	Olfm4+stem
19327352836750-0	0	7	CON_1	CON	Olfm4+stem
19327352836800-0	0	7	CON_1	CON	Olfm4+stem
19327352836850-0	0	9	CON_1	CON	Paneth
19327352836900-0	0	5	CON_1	CON	Paneth
19327352836950-0	0	17	CON_1	CON	Paneth
19327352837000-0	0	9	CON_1	CON	Paneth
19327352837050-0	0	9	CON_1	CON	Paneth
19327352837100-0	0	2	CON_1	CON	Paneth
19327352837150-0	0	2	CON_1	CON	Paneth
19327352837200-0	0	2	CON_1	CON	Paneth
19327352837250-0	0	2	CON_1	CON	Paneth
19327352837300-0	0	2	CON_1	CON	Paneth
19327352837350-0	0	2	CON_1	CON	Paneth
19327352837400-0	0	5	CON_1	CON	Paneth
19327352837450-0	0	1	CON_1	CON	SMC
19327352837500-0	0	1	CON_1	CON	SMC
19327352837550-0	0	1	CON_1	CON	SMC
19327352837600-0	0	1	CON_1	CON	SMC
19327352837650-0	0	1	CON_1	CON	SMC
19327352837700-0	0	1	CON_1	CON	SMC
19327352837750-0	0	12	CON_1	CON	Unknown
19327352837800-0	0	5	CON_1	CON	Paneth
19327352838450-0	0	4	CON_1	CON	TA2
19327352838500-0	0	16	CON_1	CON	Enterocyte
19327352838550-0	0	5	CON_1	CON	Paneth
19327352838600-0	0	5	CON_1	CON	Paneth
19327352838650-0	0	2	CON_1	CON	Paneth
19327352838700-0	0	2	CON_1	CON	Paneth
19327352838750-0	0	2	CON_1	CON	Paneth
19327352838800-0	0	9	CON_1	CON	Paneth
19327352838850-0	0	7	CON_1	CON	Olfm4+stem
19327352838900-0	0	7	CON_1	CON	Olfm4+stem
19327352838950-0	0	9	CON_1	CON	Paneth
19327352839000-0	0	7	CON_1	CON	Olfm4+stem
19327352839050-0	0	16	CON_1	CON	Enterocyte
19327352839100-0	0	16	CON_1	CON	Enterocyte
19327352839150-0	0	9	CON_1	CON	Paneth
19327352839200-0	0	5	CON_1	CON	Paneth
19327352839250-0	0	16	CON_1	CON	Enterocyte
19327352839300-0	0	6	CON_1	CON	Goblet
19327352839350-0	0	7	CON_1	CON	Olfm4+stem
19327352839400-0	0	17	CON_1	CON	Paneth
19327352839550-0	0	9	CON_1	CON	Paneth
19327352839600-0	0	9	CON_1	CON	Paneth
19327352839650-0	0	7	CON_1	CON	Olfm4+stem
19327352839700-0	0	12	CON_1	CON	Unknown
19327352839750-0	0	12	CON_1	CON	Unknown
19327352840400-0	0	3	CON_1	CON	Enterocyte
19327352840450-0	0	19	CON_1	CON	Enterocyte
19327352840500-0	0	3	CON_1	CON	Enterocyte
19327352840550-0	0	3	CON_1	CON	Enterocyte
19327352840600-0	0	3	CON_1	CON	Enterocyte
19327352840650-0	0	9	CON_1	CON	Paneth
19327352840700-0	0	10	CON_1	CON	Macrophage
19327352840750-0	0	10	CON_1	CON	Macrophage
19327352840800-0	0	9	CON_1	CON	Paneth
19327352840850-0	0	10	CON_1	CON	Macrophage
19327352840900-0	0	9	CON_1	CON	Paneth
19327352840950-0	0	17	CON_1	CON	Paneth
19327352841000-0	0	9	CON_1	CON	Paneth
19327352841050-0	0	12	CON_1	CON	Unknown
19327352841100-0	0	7	CON_1	CON	Olfm4+stem
19327352841150-0	0	7	CON_1	CON	Olfm4+stem
19327352841200-0	0	5	CON_1	CON	Paneth
19327352841250-0	0	12	CON_1	CON	Unknown
19327352841300-0	0	1	CON_1	CON	SMC
19327352841350-0	0	9	CON_1	CON	Paneth
19327352842000-0	0	10	CON_1	CON	Macrophage
19327352842050-0	0	9	CON_1	CON	Paneth
19327352842100-0	0	7	CON_1	CON	Olfm4+stem
19327352842150-0	0	7	CON_1	CON	Olfm4+stem
19327352842200-0	0	12	CON_1	CON	Unknown
19327352842250-0	0	12	CON_1	CON	Unknown
19327352842300-0	0	5	CON_1	CON	Paneth
19327352842350-0	0	5	CON_1	CON	Paneth
19327352842400-0	0	7	CON_1	CON	Olfm4+stem
19327352842450-0	0	5	CON_1	CON	Paneth
19327352842500-0	0	5	CON_1	CON	Paneth
19327352842550-0	0	16	CON_1	CON	Enterocyte
19327352842600-0	0	5	CON_1	CON	Paneth
19327352842650-0	0	5	CON_1	CON	Paneth
19327352842700-0	0	5	CON_1	CON	Paneth
19327352842750-0	0	9	CON_1	CON	Paneth
19327352842800-0	0	4	CON_1	CON	TA2
19327352842950-0	0	17	CON_1	CON	Paneth
19327352843000-0	0	4	CON_1	CON	TA2
19542101198450-0	0	9	CON_1	CON	Paneth
19542101198500-0	0	17	CON_1	CON	Paneth
19542101198550-0	0	16	CON_1	CON	Enterocyte
19542101198600-0	0	4	CON_1	CON	TA2
19542101198650-0	0	12	CON_1	CON	Unknown
19542101198700-0	0	7	CON_1	CON	Olfm4+stem
19542101198750-0	0	6	CON_1	CON	Goblet
19542101198800-0	0	13	CON_1	CON	Enterocyte
19542101198850-0	0	14	CON_1	CON	Enterocyte
19542101198900-0	0	10	CON_1	CON	Macrophage
19542101198950-0	0	10	CON_1	CON	Macrophage
19542101199000-0	0	8	CON_1	CON	Enterocyte
19542101199050-0	0	8	CON_1	CON	Enterocyte
19542101199100-0	0	13	CON_1	CON	Enterocyte
19542101199150-0	0	13	CON_1	CON	Enterocyte
19542101199200-0	0	7	CON_1	CON	Olfm4+stem
19542101199250-0	0	3	CON_1	CON	Enterocyte
19542101199300-0	0	16	CON_1	CON	Enterocyte
19542101199350-0	0	12	CON_1	CON	Unknown
19542101199400-0	0	12	CON_1	CON	Unknown
19542101199450-0	0	14	CON_1	CON	Enterocyte
19542101199500-0	0	3	CON_1	CON	Enterocyte
19542101199550-0	0	3	CON_1	CON	Enterocyte
19542101199600-0	0	3	CON_1	CON	Enterocyte
19542101199650-0	0	3	CON_1	CON	Enterocyte
19542101199700-0	0	16	CON_1	CON	Enterocyte
19542101199750-0	0	12	CON_1	CON	Unknown
19542101199800-0	0	12	CON_1	CON	Unknown
19542101199850-0	0	3	CON_1	CON	Enterocyte
19542101199900-0	0	3	CON_1	CON	Enterocyte
19542101199950-0	0	3	CON_1	CON	Enterocyte
19542101200000-0	0	8	CON_1	CON	Enterocyte
19542101200050-0	0	14	CON_1	CON	Enterocyte
19542101200100-0	0	10	CON_1	CON	Macrophage
19542101200150-0	0	14	CON_1	CON	Enterocyte
19542101200200-0	0	13	CON_1	CON	Enterocyte
19542101200250-0	0	14	CON_1	CON	Enterocyte
19542101200300-0	0	12	CON_1	CON	Unknown
19542101200350-0	0	14	CON_1	CON	Enterocyte
19542101200400-0	0	10	CON_1	CON	Macrophage
19542101200450-0	0	10	CON_1	CON	Macrophage
19542101200500-0	0	14	CON_1	CON	Enterocyte
19542101200550-0	0	3	CON_1	CON	Enterocyte
19542101200600-0	0	7	CON_1	CON	Olfm4+stem
19542101200650-0	0	3	CON_1	CON	Enterocyte
19542101200700-0	0	8	CON_1	CON	Enterocyte
19542101200750-0	0	13	CON_1	CON	Enterocyte
19542101200800-0	0	9	CON_1	CON	Paneth
19542101200850-0	0	10	CON_1	CON	Macrophage
19542101200900-0	0	6	CON_1	CON	Goblet
19542101200950-0	0	13	CON_1	CON	Enterocyte
19542101201000-0	0	13	CON_1	CON	Enterocyte
19542101201050-0	0	3	CON_1	CON	Enterocyte
19542101201100-0	0	3	CON_1	CON	Enterocyte
19542101201150-0	0	3	CON_1	CON	Enterocyte
19542101201200-0	0	14	CON_1	CON	Enterocyte
19542101201250-0	0	16	CON_1	CON	Enterocyte
19542101201300-0	0	5	CON_1	CON	Paneth
19542101201350-0	0	9	CON_1	CON	Paneth
19542101201400-0	0	16	CON_1	CON	Enterocyte
19542101201450-0	0	4	CON_1	CON	TA2
19542101201500-0	0	6	CON_1	CON	Goblet
19542101201550-0	0	4	CON_1	CON	TA2
19542101201600-0	0	7	CON_1	CON	Olfm4+stem
19542101201650-0	0	9	CON_1	CON	Paneth
19542101201700-0	0	7	CON_1	CON	Olfm4+stem
19542101201750-0	0	9	CON_1	CON	Paneth
19542101201800-0	0	7	CON_1	CON	Olfm4+stem
19542101201850-0	0	2	CON_1	CON	Paneth
19542101201900-0	0	7	CON_1	CON	Olfm4+stem
19542101201950-0	0	7	CON_1	CON	Olfm4+stem
19542101202000-0	0	2	CON_1	CON	Paneth
19542101202050-0	0	2	CON_1	CON	Paneth
19542101202100-0	0	2	CON_1	CON	Paneth
19542101202150-0	0	2	CON_1	CON	Paneth
19542101202200-0	0	2	CON_1	CON	Paneth
19542101202250-0	0	1	CON_1	CON	SMC
19542101202300-0	0	1	CON_1	CON	SMC
19542101202350-0	0	1	CON_1	CON	SMC
19542101202400-0	0	1	CON_1	CON	SMC
19542101202450-0	0	15	CON_1	CON	SMC
19542101202500-0	0	1	CON_1	CON	SMC
19542101202550-0	0	5	CON_1	CON	Paneth
19542101202600-0	0	1	CON_1	CON	SMC
19542101202650-0	0	16	CON_1	CON	Enterocyte
19542101203200-0	0	12	CON_1	CON	Unknown
19542101203250-0	0	5	CON_1	CON	Paneth
19542101203300-0	0	1	CON_1	CON	SMC
19542101203350-0	0	1	CON_1	CON	SMC
19542101203400-0	0	1	CON_1	CON	SMC
19542101203450-0	0	2	CON_1	CON	Paneth
19542101203500-0	0	2	CON_1	CON	Paneth
19542101203550-0	0	2	CON_1	CON	Paneth
19542101203600-0	0	7	CON_1	CON	Olfm4+stem
19542101203650-0	0	7	CON_1	CON	Olfm4+stem
19542101203700-0	0	9	CON_1	CON	Paneth
19542101203750-0	0	9	CON_1	CON	Paneth
19542101203800-0	0	9	CON_1	CON	Paneth
19542101203850-0	0	7	CON_1	CON	Olfm4+stem
19542101203900-0	0	12	CON_1	CON	Unknown
19542101203950-0	0	10	CON_1	CON	Macrophage
19542101204000-0	0	5	CON_1	CON	Paneth
19542101204050-0	0	7	CON_1	CON	Olfm4+stem
19542101204100-0	0	5	CON_1	CON	Paneth
19542101204150-0	0	9	CON_1	CON	Paneth
19542101204200-0	0	12	CON_1	CON	Unknown
19542101204250-0	0	6	CON_1	CON	Goblet
19542101204300-0	0	13	CON_1	CON	Enterocyte
19542101204350-0	0	6	CON_1	CON	Goblet
19542101204400-0	0	9	CON_1	CON	Paneth
19542101204450-0	0	16	CON_1	CON	Enterocyte
19542101204500-0	0	9	CON_1	CON	Paneth
19542101204550-0	0	5	CON_1	CON	Paneth
19542101204600-0	0	13	CON_1	CON	Enterocyte
19542101204650-0	0	6	CON_1	CON	Goblet
19542101204700-0	0	9	CON_1	CON	Paneth
19542101205000-0	0	6	CON_1	CON	Goblet
19542101205050-0	0	14	CON_1	CON	Enterocyte
19542101205100-0	0	5	CON_1	CON	Paneth
19542101205150-0	0	8	CON_1	CON	Enterocyte
19542101205200-0	0	8	CON_1	CON	Enterocyte
19542101205250-0	0	8	CON_1	CON	Enterocyte
19542101205300-0	0	8	CON_1	CON	Enterocyte
19542101205350-0	0	8	CON_1	CON	Enterocyte
19542101205400-0	0	3	CON_1	CON	Enterocyte
19542101205450-0	0	3	CON_1	CON	Enterocyte
19542101205500-0	0	3	CON_1	CON	Enterocyte
19542101205550-0	0	10	CON_1	CON	Macrophage
19542101205600-0	0	10	CON_1	CON	Macrophage
19542101205650-0	0	4	CON_1	CON	TA2
19542101205700-0	0	9	CON_1	CON	Paneth
19542101205750-0	0	4	CON_1	CON	TA2
19542101205800-0	0	7	CON_1	CON	Olfm4+stem
19542101205850-0	0	4	CON_1	CON	TA2
19542101205900-0	0	12	CON_1	CON	Unknown
19542101205950-0	0	2	CON_1	CON	Paneth
19542101206000-0	0	2	CON_1	CON	Paneth
19542101206050-0	0	2	CON_1	CON	Paneth
19542101206100-0	0	1	CON_1	CON	SMC
19542101206150-0	0	1	CON_1	CON	SMC
19542101206200-0	0	1	CON_1	CON	SMC
19542101207050-0	0	17	CON_1	CON	Paneth
19542101207100-0	0	5	CON_1	CON	Paneth
19542101207150-0	0	9	CON_1	CON	Paneth
19542101207200-0	0	5	CON_1	CON	Paneth
19542101207250-0	0	5	CON_1	CON	Paneth
19542101207300-0	0	5	CON_1	CON	Paneth
19542101207350-0	0	5	CON_1	CON	Paneth
19542101207400-0	0	5	CON_1	CON	Paneth
19542101207450-0	0	5	CON_1	CON	Paneth
19542101207500-0	0	5	CON_1	CON	Paneth
19542101207550-0	0	5	CON_1	CON	Paneth
19542101207600-0	0	5	CON_1	CON	Paneth
19542101207650-0	0	9	CON_1	CON	Paneth
19542101207800-0	0	4	CON_1	CON	TA2
19756849563250-0	0	9	CON_1	CON	Paneth
19756849563300-0	0	6	CON_1	CON	Goblet
19756849563350-0	0	14	CON_1	CON	Enterocyte
19756849563400-0	0	4	CON_1	CON	TA2
19756849563450-0	0	6	CON_1	CON	Goblet
19756849563500-0	0	7	CON_1	CON	Olfm4+stem
19756849563550-0	0	16	CON_1	CON	Enterocyte
19756849563600-0	0	9	CON_1	CON	Paneth
19756849563650-0	0	9	CON_1	CON	Paneth
19756849563700-0	0	14	CON_1	CON	Enterocyte
19756849563750-0	0	14	CON_1	CON	Enterocyte
19756849563800-0	0	3	CON_1	CON	Enterocyte
19756849563850-0	0	8	CON_1	CON	Enterocyte
19756849563900-0	0	3	CON_1	CON	Enterocyte
19756849563950-0	0	13	CON_1	CON	Enterocyte
19756849564000-0	0	12	CON_1	CON	Unknown
19756849564050-0	0	3	CON_1	CON	Enterocyte
19756849564100-0	0	3	CON_1	CON	Enterocyte
19756849564150-0	0	3	CON_1	CON	Enterocyte
19756849564200-0	0	12	CON_1	CON	Unknown
19756849564250-0	0	16	CON_1	CON	Enterocyte
19756849564300-0	0	3	CON_1	CON	Enterocyte
19756849564350-0	0	12	CON_1	CON	Unknown
19756849564400-0	0	3	CON_1	CON	Enterocyte
19756849564450-0	0	13	CON_1	CON	Enterocyte
19756849564500-0	0	4	CON_1	CON	TA2
19756849564550-0	0	19	CON_1	CON	Enterocyte
19756849564600-0	0	7	CON_1	CON	Olfm4+stem
19756849564650-0	0	13	CON_1	CON	Enterocyte
19756849564700-0	0	8	CON_1	CON	Enterocyte
19756849564750-0	0	8	CON_1	CON	Enterocyte
19756849564800-0	0	3	CON_1	CON	Enterocyte
19756849564850-0	0	10	CON_1	CON	Macrophage
19756849564900-0	0	12	CON_1	CON	Unknown
19756849564950-0	0	16	CON_1	CON	Enterocyte
19756849565000-0	0	3	CON_1	CON	Enterocyte
19756849565050-0	0	13	CON_1	CON	Enterocyte
19756849565100-0	0	6	CON_1	CON	Goblet
19756849565150-0	0	10	CON_1	CON	Macrophage
19756849565200-0	0	10	CON_1	CON	Macrophage
19756849565250-0	0	10	CON_1	CON	Macrophage
19756849565300-0	0	14	CON_1	CON	Enterocyte
19756849565350-0	0	8	CON_1	CON	Enterocyte
19756849565400-0	0	8	CON_1	CON	Enterocyte
19756849565450-0	0	8	CON_1	CON	Enterocyte
19756849565500-0	0	3	CON_1	CON	Enterocyte
19756849565550-0	0	10	CON_1	CON	Macrophage
19756849565600-0	0	10	CON_1	CON	Macrophage
19756849565650-0	0	10	CON_1	CON	Macrophage
19756849565700-0	0	10	CON_1	CON	Macrophage
19756849565750-0	0	3	CON_1	CON	Enterocyte
19756849565800-0	0	3	CON_1	CON	Enterocyte
19756849565850-0	0	3	CON_1	CON	Enterocyte
19756849565900-0	0	3	CON_1	CON	Enterocyte
19756849565950-0	0	8	CON_1	CON	Enterocyte
19756849566000-0	0	13	CON_1	CON	Enterocyte
19756849566050-0	0	10	CON_1	CON	Macrophage
19756849566100-0	0	14	CON_1	CON	Enterocyte
19756849566150-0	0	6	CON_1	CON	Goblet
19756849566200-0	0	6	CON_1	CON	Goblet
19756849566250-0	0	6	CON_1	CON	Goblet
19756849566300-0	0	17	CON_1	CON	Paneth
19756849566350-0	0	16	CON_1	CON	Enterocyte
19756849566400-0	0	12	CON_1	CON	Unknown
19756849566450-0	0	9	CON_1	CON	Paneth
19756849566500-0	0	4	CON_1	CON	TA2
19756849566550-0	0	6	CON_1	CON	Goblet
19756849566600-0	0	9	CON_1	CON	Paneth
19756849566650-0	0	7	CON_1	CON	Olfm4+stem
19756849566700-0	0	7	CON_1	CON	Olfm4+stem
19756849566750-0	0	7	CON_1	CON	Olfm4+stem
19756849566800-0	0	2	CON_1	CON	Paneth
19756849566850-0	0	7	CON_1	CON	Olfm4+stem
19756849566900-0	0	2	CON_1	CON	Paneth
19756849566950-0	0	2	CON_1	CON	Paneth
19756849567000-0	0	2	CON_1	CON	Paneth
19756849567050-0	0	2	CON_1	CON	Paneth
19756849567100-0	0	1	CON_1	CON	SMC
19756849567150-0	0	1	CON_1	CON	SMC
19756849567200-0	0	1	CON_1	CON	SMC
19756849567250-0	0	1	CON_1	CON	SMC
19756849567300-0	0	1	CON_1	CON	SMC
19756849567350-0	0	1	CON_1	CON	SMC
19756849567400-0	0	1	CON_1	CON	SMC
19756849567450-0	0	5	CON_1	CON	Paneth
19756849567500-0	0	12	CON_1	CON	Unknown
19756849568000-0	0	4	CON_1	CON	TA2
19756849568050-0	0	5	CON_1	CON	Paneth
19756849568100-0	0	15	CON_1	CON	SMC
19756849568150-0	0	1	CON_1	CON	SMC
19756849568200-0	0	1	CON_1	CON	SMC
19756849568250-0	0	2	CON_1	CON	Paneth
19756849568300-0	0	2	CON_1	CON	Paneth
19756849568350-0	0	2	CON_1	CON	Paneth
19756849568400-0	0	7	CON_1	CON	Olfm4+stem
19756849568450-0	0	4	CON_1	CON	TA2
19756849568500-0	0	7	CON_1	CON	Olfm4+stem
19756849568550-0	0	7	CON_1	CON	Olfm4+stem
19756849568600-0	0	6	CON_1	CON	Goblet
19756849568650-0	0	9	CON_1	CON	Paneth
19756849568700-0	0	7	CON_1	CON	Olfm4+stem
19756849568750-0	0	17	CON_1	CON	Paneth
19756849568800-0	0	7	CON_1	CON	Olfm4+stem
19756849568850-0	0	9	CON_1	CON	Paneth
19756849568900-0	0	20	CON_1	CON	B
19756849568950-0	0	7	CON_1	CON	Olfm4+stem
19756849569000-0	0	12	CON_1	CON	Unknown
19756849569050-0	0	2	CON_1	CON	Paneth
19756849569100-0	0	4	CON_1	CON	TA2
19756849569150-0	0	16	CON_1	CON	Enterocyte
19756849569200-0	0	17	CON_1	CON	Paneth
19756849569250-0	0	16	CON_1	CON	Enterocyte
19756849569300-0	0	8	CON_1	CON	Enterocyte
19756849569350-0	0	8	CON_1	CON	Enterocyte
19756849569400-0	0	8	CON_1	CON	Enterocyte
19756849569450-0	0	9	CON_1	CON	Paneth
19756849569500-0	0	5	CON_1	CON	Paneth
19756849569550-0	0	6	CON_1	CON	Goblet
19756849569600-0	0	5	CON_1	CON	Paneth
19756849569650-0	0	9	CON_1	CON	Paneth
19756849569700-0	0	7	CON_1	CON	Olfm4+stem
19756849569750-0	0	12	CON_1	CON	Unknown
19756849569800-0	0	12	CON_1	CON	Unknown
19756849569850-0	0	14	CON_1	CON	Enterocyte
19756849569900-0	0	8	CON_1	CON	Enterocyte
19756849569950-0	0	8	CON_1	CON	Enterocyte
19756849570000-0	0	8	CON_1	CON	Enterocyte
19756849570050-0	0	8	CON_1	CON	Enterocyte
19756849570100-0	0	3	CON_1	CON	Enterocyte
19756849570150-0	0	3	CON_1	CON	Enterocyte
19756849570200-0	0	13	CON_1	CON	Enterocyte
19756849570250-0	0	16	CON_1	CON	Enterocyte
19756849570300-0	0	13	CON_1	CON	Enterocyte
19756849570350-0	0	6	CON_1	CON	Goblet
19756849570400-0	0	4	CON_1	CON	TA2
19756849570450-0	0	4	CON_1	CON	TA2
19756849570500-0	0	4	CON_1	CON	TA2
19756849570550-0	0	4	CON_1	CON	TA2
19756849570600-0	0	4	CON_1	CON	TA2
19756849570650-0	0	9	CON_1	CON	Paneth
19756849570700-0	0	9	CON_1	CON	Paneth
19756849570750-0	0	2	CON_1	CON	Paneth
19756849570800-0	0	2	CON_1	CON	Paneth
19756849570850-0	0	2	CON_1	CON	Paneth
19756849570900-0	0	1	CON_1	CON	SMC
19756849570950-0	0	1	CON_1	CON	SMC
19756849571000-0	0	1	CON_1	CON	SMC
19756849571050-0	0	9	CON_1	CON	Paneth
19756849571850-0	0	12	CON_1	CON	Unknown
19756849571900-0	0	17	CON_1	CON	Paneth
19756849571950-0	0	9	CON_1	CON	Paneth
19756849572000-0	0	5	CON_1	CON	Paneth
19756849572050-0	0	5	CON_1	CON	Paneth
19756849572100-0	0	5	CON_1	CON	Paneth
19756849572150-0	0	5	CON_1	CON	Paneth
19756849572200-0	0	5	CON_1	CON	Paneth
19756849572250-0	0	5	CON_1	CON	Paneth
19756849572300-0	0	7	CON_1	CON	Olfm4+stem
19756849572350-0	0	12	CON_1	CON	Unknown
19756849572400-0	0	12	CON_1	CON	Unknown
19756849572450-0	0	5	CON_1	CON	Paneth
19971597928050-0	0	4	CON_1	CON	TA2
19971597928100-0	0	10	CON_1	CON	Macrophage
19971597928150-0	0	19	CON_1	CON	Enterocyte
19971597928200-0	0	9	CON_1	CON	Paneth
19971597928250-0	0	3	CON_1	CON	Enterocyte
19971597928300-0	0	4	CON_1	CON	TA2
19971597928350-0	0	7	CON_1	CON	Olfm4+stem
19971597928400-0	0	9	CON_1	CON	Paneth
19971597928450-0	0	12	CON_1	CON	Unknown
19971597928500-0	0	3	CON_1	CON	Enterocyte
19971597928550-0	0	16	CON_1	CON	Enterocyte
19971597928600-0	0	3	CON_1	CON	Enterocyte
19971597928650-0	0	3	CON_1	CON	Enterocyte
19971597928700-0	0	3	CON_1	CON	Enterocyte
19971597928750-0	0	10	CON_1	CON	Macrophage
19971597928800-0	0	17	CON_1	CON	Paneth
19971597928850-0	0	14	CON_1	CON	Enterocyte
19971597928900-0	0	3	CON_1	CON	Enterocyte
19971597928950-0	0	3	CON_1	CON	Enterocyte
19971597929000-0	0	9	CON_1	CON	Paneth
19971597929050-0	0	3	CON_1	CON	Enterocyte
19971597929100-0	0	3	CON_1	CON	Enterocyte
19971597929150-0	0	9	CON_1	CON	Paneth
19971597929200-0	0	13	CON_1	CON	Enterocyte
19971597929250-0	0	3	CON_1	CON	Enterocyte
19971597929300-0	0	10	CON_1	CON	Macrophage
19971597929350-0	0	9	CON_1	CON	Paneth
19971597929400-0	0	17	CON_1	CON	Paneth
19971597929450-0	0	6	CON_1	CON	Goblet
19971597929500-0	0	3	CON_1	CON	Enterocyte
19971597929550-0	0	8	CON_1	CON	Enterocyte
19971597929600-0	0	3	CON_1	CON	Enterocyte
19971597929650-0	0	10	CON_1	CON	Macrophage
19971597929700-0	0	7	CON_1	CON	Olfm4+stem
19971597929750-0	0	13	CON_1	CON	Enterocyte
19971597929800-0	0	3	CON_1	CON	Enterocyte
19971597929850-0	0	3	CON_1	CON	Enterocyte
19971597929900-0	0	3	CON_1	CON	Enterocyte
19971597929950-0	0	13	CON_1	CON	Enterocyte
19971597930000-0	0	10	CON_1	CON	Macrophage
19971597930050-0	0	3	CON_1	CON	Enterocyte
19971597930100-0	0	14	CON_1	CON	Enterocyte
19971597930150-0	0	3	CON_1	CON	Enterocyte
19971597930200-0	0	3	CON_1	CON	Enterocyte
19971597930250-0	0	3	CON_1	CON	Enterocyte
19971597930300-0	0	3	CON_1	CON	Enterocyte
19971597930350-0	0	3	CON_1	CON	Enterocyte
19971597930400-0	0	3	CON_1	CON	Enterocyte
19971597930450-0	0	3	CON_1	CON	Enterocyte
19971597930500-0	0	10	CON_1	CON	Macrophage
19971597930550-0	0	3	CON_1	CON	Enterocyte
19971597930600-0	0	3	CON_1	CON	Enterocyte
19971597930650-0	0	3	CON_1	CON	Enterocyte
19971597930700-0	0	3	CON_1	CON	Enterocyte
19971597930750-0	0	8	CON_1	CON	Enterocyte
19971597930800-0	0	6	CON_1	CON	Goblet
19971597930850-0	0	14	CON_1	CON	Enterocyte
19971597930900-0	0	7	CON_1	CON	Olfm4+stem
19971597930950-0	0	6	CON_1	CON	Goblet
19971597931000-0	0	6	CON_1	CON	Goblet
19971597931050-0	0	6	CON_1	CON	Goblet
19971597931100-0	0	6	CON_1	CON	Goblet
19971597931150-0	0	12	CON_1	CON	Unknown
19971597931200-0	0	12	CON_1	CON	Unknown
19971597931250-0	0	7	CON_1	CON	Olfm4+stem
19971597931300-0	0	14	CON_1	CON	Enterocyte
19971597931350-0	0	12	CON_1	CON	Unknown
19971597931400-0	0	7	CON_1	CON	Olfm4+stem
19971597931450-0	0	4	CON_1	CON	TA2
19971597931500-0	0	4	CON_1	CON	TA2
19971597931550-0	0	9	CON_1	CON	Paneth
19971597931600-0	0	2	CON_1	CON	Paneth
19971597931650-0	0	5	CON_1	CON	Paneth
19971597931700-0	0	2	CON_1	CON	Paneth
19971597931750-0	0	7	CON_1	CON	Olfm4+stem
19971597931800-0	0	2	CON_1	CON	Paneth
19971597931850-0	0	2	CON_1	CON	Paneth
19971597931900-0	0	5	CON_1	CON	Paneth
19971597931950-0	0	9	CON_1	CON	Paneth
19971597932000-0	0	5	CON_1	CON	Paneth
19971597932050-0	0	1	CON_1	CON	SMC
19971597932100-0	0	1	CON_1	CON	SMC
19971597932150-0	0	15	CON_1	CON	SMC
19971597932200-0	0	1	CON_1	CON	SMC
19971597932250-0	0	1	CON_1	CON	SMC
19971597932300-0	0	16	CON_1	CON	Enterocyte
19971597932350-0	0	17	CON_1	CON	Paneth
19971597932750-0	0	9	CON_1	CON	Paneth
19971597932800-0	0	5	CON_1	CON	Paneth
19971597932850-0	0	12	CON_1	CON	Unknown
19971597932900-0	0	1	CON_1	CON	SMC
19971597932950-0	0	1	CON_1	CON	SMC
19971597933000-0	0	1	CON_1	CON	SMC
19971597933050-0	0	2	CON_1	CON	Paneth
19971597933100-0	0	2	CON_1	CON	Paneth
19971597933150-0	0	2	CON_1	CON	Paneth
19971597933200-0	0	7	CON_1	CON	Olfm4+stem
19971597933250-0	0	7	CON_1	CON	Olfm4+stem
19971597933300-0	0	7	CON_1	CON	Olfm4+stem
19971597933350-0	0	17	CON_1	CON	Paneth
19971597933400-0	0	9	CON_1	CON	Paneth
19971597933450-0	0	12	CON_1	CON	Unknown
19971597933500-0	0	9	CON_1	CON	Paneth
19971597933550-0	0	6	CON_1	CON	Goblet
[truncated: 82,116 more rows]
