# Supplementary material for: Single-nucleus and spatial transcriptomics reveal intestinal cellular heterogeneity, differentiation, and cell communication mechanisms in SAP-induced intestinal injury
Source: Front Immunol. 2026 Jan 30;17:1719902. doi: 10.3389/fimmu.2026.1719902 (PMC12901460; doi:10.3389/fimmu.2026.1719902)
Supplement: SUPPLEMENTARY DATA SHEET 1 — Neighborhood enrichment z-scores for spatial co-localization among cell types in Stereo-seq data (CON_1, CON_2, SAP_1, SAP_2). Positive z-scores indicate spatial enrichment (co-localization), whereas negative z-scores indicate spatial avoidance (depletion). [file Table3.xls]

## Sheet: All_pairs_directed
Source	Target	CON_1_z	CON_2_z	SAP_1_z	SAP_2_z	CON_mean_z	SAP_mean_z	Delta_SAP_minus_CON	Rank_increase	Rank_decrease
B	Enterocyte	-23.9823	-8.41408	-9.00887	-11.6744	-16.1982	-10.3417	5.85655	27	84
B	Fat	3.4553	3.93453	4.28763	4.73798	3.69492	4.51281	0.817889	48	63
B	Goblet	-9.0741	2.21072	0.633394	1.43941	-3.43169	1.0364	4.4681	33	78
B	Macrophage	3.70609	15.637	0.467922	3.78151	9.67157	2.12472	-7.54685	69	42
B	NAC	-4.8843	-2.08868	-0.131271	-0.889117	-3.48649	-0.510194	2.9763	40	71
B	Olfm4+stem	-13.1236	1.41237	-0.448265	2.15682	-5.8556	0.854279	6.70988	25	86
B	Paneth	-33.0853	-10.4484	-2.65876	-3.16143	-21.7669	-2.9101	18.8568	6	105
B	SMC	-12.2484	-5.02231	-5.04019	-5.4543	-8.63533	-5.24724	3.38809	38	73
B	TA2	-9.55841	9.1525	6.78262	15.1686	-0.20296	10.9756	11.1786	12	99
B	Unknown	-12.3598	-1.56281	9.10822	8.27064	-6.96131	8.68943	15.6507	10	101
Enterocyte	B	-25.1337	-8.67856	-9.54227	-12.8575	-16.9061	-11.1999	5.70621	29	82
Enterocyte	Fat	-6.81685	-6.47341	-64.7878	-63.4982	-6.64513	-64.143	-57.4979	110	1
Enterocyte	Goblet	2.83849	-3.02104	-26.3766	-17.5528	-0.0912768	-21.9647	-21.8734	96	15
Enterocyte	Macrophage	0.5107	-8.67881	-24.5672	-28.5136	-4.08405	-26.5404	-22.4563	97	14
Enterocyte	NAC	-20.2941	-19.3157	-26.6784	-28.5171	-19.8049	-27.5978	-7.79286	71	40
Enterocyte	Olfm4+stem	-37.7532	-31.1387	-40.7614	-45.5334	-34.4459	-43.1474	-8.70146	75	36
Enterocyte	Paneth	-75.5245	-85.5157	-68.6415	-72.0247	-80.5201	-70.3331	10.187	14	97
Enterocyte	SMC	-71.3916	-70.443	-84.6607	-91.2946	-70.9173	-87.9776	-17.0603	90	21
Enterocyte	TA2	-20.9607	-26.3032	-57.9821	-55.1231	-23.6319	-56.5526	-32.9207	108	3
Enterocyte	Unknown	2.92209	-8.12472	-21.4772	-23.79	-2.60131	-22.6336	-20.0323	94	17
Fat	B	4.05671	4.99148	4.37067	5.39752	4.5241	4.88409	0.359998	49	62
Fat	Enterocyte	-6.77817	-5.47551	-62.898	-60.1958	-6.12684	-61.5469	-55.4201	109	2
Fat	Goblet	5.73773	0.98521	-29.3571	-26.2407	3.36147	-27.7989	-31.1604	105	6
Fat	Macrophage	10.5818	5.58856	-9.45497	-23.453	8.0852	-16.454	-24.5392	100	11
Fat	NAC	1.10315	-1.31148	-8.93012	-7.52183	-0.104163	-8.22598	-8.12181	72	39
Fat	Olfm4+stem	1.63507	-0.21364	-14.476	-18.015	0.710714	-16.2455	-16.9562	89	22
Fat	Paneth	-6.64147	-1.35734	-29.3051	-28.68	-3.99941	-28.9926	-24.9932	101	10
Fat	SMC	0.0336605	1.46581	-17.3541	-7.85359	0.749737	-12.6038	-13.3536	81	30
Fat	TA2	1.01003	1.06657	-24.5594	-23.6739	1.0383	-24.1166	-25.1549	103	8
Fat	Unknown	-1.98136	-1.54864	-2.89462	2.80037	-1.765	-0.0471236	1.71788	44	67
Goblet	B	-9.10012	2.54225	0.792364	1.35035	-3.27893	1.07136	4.35029	34	77
Goblet	Enterocyte	1.84685	-2.29716	-26.8322	-16.3362	-0.225156	-21.5842	-21.359	95	16
Goblet	Fat	6.28751	0.654615	-29.4794	-27.0592	3.47106	-28.2693	-31.7403	106	5
Goblet	Macrophage	15.2576	15.4211	20.2508	25.3811	15.3394	22.8159	7.47659	19	92
Goblet	NAC	-7.0286	-5.8969	-13.2602	-12.6312	-6.46275	-12.9457	-6.48296	60	51
Goblet	Olfm4+stem	0.364112	-0.185965	-15.9383	-12.9797	0.0890734	-14.459	-14.5481	82	29
Goblet	Paneth	-32.9212	-31.2323	-29.9487	-29.4129	-32.0768	-29.6808	2.39598	42	69
Goblet	SMC	-28.0841	-22.2035	-43.6637	-41.6509	-25.1438	-42.6573	-17.5135	91	20
Goblet	TA2	23.6964	25.5807	17.6773	16.934	24.6385	17.3057	-7.33288	68	43
Goblet	Unknown	5.91721	5.3951	-0.317035	8.12222	5.65615	3.90259	-1.75356	52	59
Macrophage	B	2.73424	14.6293	0.452099	3.52888	8.68176	1.99049	-6.69127	63	48
Macrophage	Enterocyte	0.701002	-7.83559	-25.4347	-28.5544	-3.56729	-26.9945	-23.4272	98	13
Macrophage	Fat	9.81082	5.85464	-9.33424	-23.9155	7.83273	-16.6249	-24.4576	99	12
Macrophage	Goblet	16.4929	14.6544	20.3138	25.8933	15.5736	23.1035	7.52991	18	93
Macrophage	NAC	-5.89702	-5.8103	-8.97791	-13.0753	-5.85366	-11.0266	-5.17292	58	53
Macrophage	Olfm4+stem	3.49339	1.23661	-9.81922	-10.8015	2.365	-10.3103	-12.6753	79	32
Macrophage	Paneth	-30.2615	-30.4258	-23.777	-30.3566	-30.3436	-27.0668	3.27684	39	72
Macrophage	SMC	-16.4537	-23.593	-28.007	-42.6964	-20.0234	-35.3517	-15.3283	84	27
Macrophage	TA2	13.5952	13.7609	6.75102	7.61391	13.678	7.18247	-6.49558	61	50
Macrophage	Unknown	-3.68544	1.63687	-4.89199	-4.46223	-1.02429	-4.67711	-3.65283	56	55
NAC	B	-4.96698	-2.05279	0.991664	-0.209371	-3.50988	0.391147	3.90103	35	76
NAC	Enterocyte	-18.8475	-18.443	-26.8039	-27.5315	-18.6453	-27.1677	-8.52242	74	37
NAC	Fat	1.49617	-0.219067	-9.19553	-7.11523	0.638554	-8.15538	-8.79394	76	35
NAC	Goblet	-7.21075	-6.00001	-13.0565	-12.4715	-6.60538	-12.764	-6.15863	59	52
NAC	Macrophage	-5.70825	-5.67208	-8.28147	-12.5651	-5.69016	-10.4233	-4.73314	57	54
NAC	Olfm4+stem	-9.87361	-7.56727	-6.06201	-8.77803	-8.72044	-7.42002	1.30042	46	65
NAC	Paneth	-13.9878	-16.0678	-8.41843	-6.54903	-15.0278	-7.48373	7.54407	17	94
NAC	SMC	23.8015	29.5214	28.4407	24.9838	26.6615	26.7122	0.0507542	50	61
NAC	TA2	-6.73934	-6.33123	-13.184	-13.0261	-6.53528	-13.1051	-6.56977	62	49
NAC	Unknown	-7.64685	-6.16874	-6.64458	-3.20526	-6.9078	-4.92492	1.98288	43	68
Olfm4+stem	B	-13.1899	1.86329	-1.09143	1.19932	-5.66331	0.0539419	5.71725	28	83
Olfm4+stem	Enterocyte	-37.673	-30.3639	-38.3353	-43.6647	-34.0185	-41	-6.98155	65	46
Olfm4+stem	Fat	0.618167	-0.222415	-14.7802	-18.5342	0.197876	-16.6572	-16.8551	88	23
Olfm4+stem	Goblet	0.39008	0.455811	-16.928	-13.147	0.422946	-15.0375	-15.4604	85	26
Olfm4+stem	Macrophage	3.1718	0.262306	-10.248	-10.8629	1.71705	-10.5555	-12.2725	78	33
Olfm4+stem	NAC	-9.81335	-7.86614	-6.51595	-8.44738	-8.83975	-7.48166	1.35808	45	66
Olfm4+stem	Paneth	0.860834	-4.26673	30.8805	34.5283	-1.70295	32.7044	34.4073	1	110
Olfm4+stem	SMC	-36.06	-29.0026	-22.4905	-28.4862	-32.5313	-25.4884	7.04293	21	90
Olfm4+stem	TA2	28.4698	31.1968	25.1087	40.3383	29.8333	32.7235	2.89019	41	70
Olfm4+stem	Unknown	12.9605	18.316	7.20368	9.56812	15.6382	8.3859	-7.25235	67	44
Paneth	B	-34.4254	-11.6369	-1.16337	-3.76564	-23.0311	-2.46451	20.5666	5	106
Paneth	Enterocyte	-74.6371	-89.0968	-65.2092	-72.3911	-81.8669	-68.8001	13.0668	11	100
Paneth	Fat	-6.55323	-1.33144	-28.5897	-29.3382	-3.94234	-28.964	-25.0216	102	9
Paneth	Goblet	-34.7399	-33.0887	-29.421	-30.9327	-33.9143	-30.1768	3.73746	36	75
Paneth	Macrophage	-31.2603	-32.7778	-24.0141	-31.0291	-32.0191	-27.5216	4.49746	32	79
Paneth	NAC	-12.5967	-17.2846	-9.92418	-5.8519	-14.9406	-7.88804	7.05257	20	91
Paneth	Olfm4+stem	0.819141	-2.95167	30.8922	33.5502	-1.06626	32.2212	33.2875	2	109
Paneth	SMC	-49.696	-45.9864	-18.468	-11.6995	-47.8412	-15.0837	32.7575	3	108
Paneth	TA2	-22.4758	-33.8086	-21.6161	-20.9119	-28.1422	-21.264	6.87818	24	87
Paneth	Unknown	-7.78671	-3.08509	13.8012	7.9668	-5.4359	10.884	16.3199	8	103
SMC	B	-13.1511	-4.70472	-3.895	-4.53779	-8.92793	-4.2164	4.71153	30	81
SMC	Enterocyte	-70.3197	-70.2785	-78.9225	-87.7217	-70.2991	-83.3221	-13.0229	80	31
SMC	Fat	0.309647	1.97532	-14.3503	-6.31868	1.14249	-10.3345	-11.477	77	34
SMC	Goblet	-27.609	-22.27	-45.1321	-42.9465	-24.9395	-44.0393	-19.0998	93	18
SMC	Macrophage	-17.0344	-23.608	-28.5907	-42.4402	-20.3212	-35.5154	-15.1942	83	28
SMC	NAC	26.0319	29.7048	26.7815	24.7607	27.8683	25.7711	-2.09721	53	58
SMC	Olfm4+stem	-35.2995	-28.3624	-22.4166	-27.3706	-31.831	-24.8936	6.93738	22	89
SMC	Paneth	-47.1643	-41.6478	-20.2304	-11.4785	-44.4061	-15.8545	28.5516	4	107
SMC	TA2	-30.1593	-23.5132	-44.4394	-41.3256	-26.8362	-42.8825	-16.0463	86	25
SMC	Unknown	-36.3794	-19.0503	-19.1037	-17.0538	-27.7149	-18.0787	9.63612	15	96
TA2	B	-10.3461	10.3622	7.98054	13.2029	0.00808312	10.5917	10.5836	13	98
TA2	Enterocyte	-20.616	-25.5927	-55.4788	-54.7386	-23.1043	-55.1087	-32.0043	107	4
TA2	Fat	0.657183	1.92378	-24.6815	-24.3261	1.29048	-24.5038	-25.7943	104	7
TA2	Goblet	22.7981	26.5235	16.8886	15.6923	24.6608	16.2904	-8.37036	73	38
TA2	Macrophage	13.916	14.3977	6.04506	7.11528	14.1569	6.58017	-7.57668	70	41
TA2	NAC	-7.40003	-6.51636	-13.9356	-13.4425	-6.95819	-13.6891	-6.73088	64	47
TA2	Olfm4+stem	26.3828	28.4874	26.1395	41.8828	27.4351	34.0112	6.57606	26	85
TA2	Paneth	-22.3232	-32.5326	-20.7739	-20.2188	-27.4279	-20.4963	6.93159	23	88
TA2	SMC	-29.9867	-23.9642	-45.3928	-42.0366	-26.9754	-43.7147	-16.7393	87	24
TA2	Unknown	14.4523	11.8721	17.6373	17.9607	13.1622	17.799	4.6368	31	80
Unknown	B	-12.5029	-1.80715	9.51287	8.21559	-7.15504	8.86423	16.0193	9	102
Unknown	Enterocyte	1.77219	-8.48738	-21.2258	-22.3219	-3.35759	-21.7738	-18.4162	92	19
Unknown	Fat	-2.01882	-0.934268	-4.01186	-0.0422753	-1.47654	-2.02707	-0.550523	51	60
Unknown	Goblet	5.91801	6.26012	-0.00105584	7.55779	6.08907	3.77837	-2.3107	54	57
Unknown	Macrophage	-4.49795	1.07661	-5.68847	-4.68936	-1.71067	-5.18891	-3.47825	55	56
Unknown	NAC	-7.60959	-6.40372	-6.92289	-4.54193	-7.00665	-5.73241	1.27424	47	64
Unknown	Olfm4+stem	12.1911	18.7397	7.1028	9.73416	15.4654	8.41848	-7.0469	66	45
Unknown	Paneth	-9.21554	-5.72072	11.6637	6.13913	-7.46813	8.90141	16.3695	7	104
Unknown	SMC	-36.5477	-19.9607	-19.7134	-17.6088	-28.2542	-18.6611	9.59308	16	95
Unknown	TA2	16.0051	12.032	17.8607	17.6403	14.0186	17.7505	3.7319	37	74

## Sheet: Top_30_increases
Source	Target	CON_1_z	CON_2_z	SAP_1_z	SAP_2_z	CON_mean_z	SAP_mean_z	Delta_SAP_minus_CON	Rank_increase	Rank_decrease
Olfm4+stem	Paneth	0.860834	-4.26673	30.8805	34.5283	-1.70295	32.7044	34.4073	1	110
Paneth	Olfm4+stem	0.819141	-2.95167	30.8922	33.5502	-1.06626	32.2212	33.2875	2	109
Paneth	SMC	-49.696	-45.9864	-18.468	-11.6995	-47.8412	-15.0837	32.7575	3	108
SMC	Paneth	-47.1643	-41.6478	-20.2304	-11.4785	-44.4061	-15.8545	28.5516	4	107
Paneth	B	-34.4254	-11.6369	-1.16337	-3.76564	-23.0311	-2.46451	20.5666	5	106
B	Paneth	-33.0853	-10.4484	-2.65876	-3.16143	-21.7669	-2.9101	18.8568	6	105
Unknown	Paneth	-9.21554	-5.72072	11.6637	6.13913	-7.46813	8.90141	16.3695	7	104
Paneth	Unknown	-7.78671	-3.08509	13.8012	7.9668	-5.4359	10.884	16.3199	8	103
Unknown	B	-12.5029	-1.80715	9.51287	8.21559	-7.15504	8.86423	16.0193	9	102
B	Unknown	-12.3598	-1.56281	9.10822	8.27064	-6.96131	8.68943	15.6507	10	101
Paneth	Enterocyte	-74.6371	-89.0968	-65.2092	-72.3911	-81.8669	-68.8001	13.0668	11	100
B	TA2	-9.55841	9.1525	6.78262	15.1686	-0.20296	10.9756	11.1786	12	99
TA2	B	-10.3461	10.3622	7.98054	13.2029	0.00808312	10.5917	10.5836	13	98
Enterocyte	Paneth	-75.5245	-85.5157	-68.6415	-72.0247	-80.5201	-70.3331	10.187	14	97
SMC	Unknown	-36.3794	-19.0503	-19.1037	-17.0538	-27.7149	-18.0787	9.63612	15	96
Unknown	SMC	-36.5477	-19.9607	-19.7134	-17.6088	-28.2542	-18.6611	9.59308	16	95
NAC	Paneth	-13.9878	-16.0678	-8.41843	-6.54903	-15.0278	-7.48373	7.54407	17	94
Macrophage	Goblet	16.4929	14.6544	20.3138	25.8933	15.5736	23.1035	7.52991	18	93
Goblet	Macrophage	15.2576	15.4211	20.2508	25.3811	15.3394	22.8159	7.47659	19	92
Paneth	NAC	-12.5967	-17.2846	-9.92418	-5.8519	-14.9406	-7.88804	7.05257	20	91
Olfm4+stem	SMC	-36.06	-29.0026	-22.4905	-28.4862	-32.5313	-25.4884	7.04293	21	90
SMC	Olfm4+stem	-35.2995	-28.3624	-22.4166	-27.3706	-31.831	-24.8936	6.93738	22	89
TA2	Paneth	-22.3232	-32.5326	-20.7739	-20.2188	-27.4279	-20.4963	6.93159	23	88
Paneth	TA2	-22.4758	-33.8086	-21.6161	-20.9119	-28.1422	-21.264	6.87818	24	87
B	Olfm4+stem	-13.1236	1.41237	-0.448265	2.15682	-5.8556	0.854279	6.70988	25	86
TA2	Olfm4+stem	26.3828	28.4874	26.1395	41.8828	27.4351	34.0112	6.57606	26	85
B	Enterocyte	-23.9823	-8.41408	-9.00887	-11.6744	-16.1982	-10.3417	5.85655	27	84
Olfm4+stem	B	-13.1899	1.86329	-1.09143	1.19932	-5.66331	0.0539419	5.71725	28	83
Enterocyte	B	-25.1337	-8.67856	-9.54227	-12.8575	-16.9061	-11.1999	5.70621	29	82
SMC	B	-13.1511	-4.70472	-3.895	-4.53779	-8.92793	-4.2164	4.71153	30	81

## Sheet: Top_30_decreases
Source	Target	CON_1_z	CON_2_z	SAP_1_z	SAP_2_z	CON_mean_z	SAP_mean_z	Delta_SAP_minus_CON	Rank_increase	Rank_decrease
Enterocyte	Fat	-6.81685	-6.47341	-64.7878	-63.4982	-6.64513	-64.143	-57.4979	110	1
Fat	Enterocyte	-6.77817	-5.47551	-62.898	-60.1958	-6.12684	-61.5469	-55.4201	109	2
Enterocyte	TA2	-20.9607	-26.3032	-57.9821	-55.1231	-23.6319	-56.5526	-32.9207	108	3
TA2	Enterocyte	-20.616	-25.5927	-55.4788	-54.7386	-23.1043	-55.1087	-32.0043	107	4
Goblet	Fat	6.28751	0.654615	-29.4794	-27.0592	3.47106	-28.2693	-31.7403	106	5
Fat	Goblet	5.73773	0.98521	-29.3571	-26.2407	3.36147	-27.7989	-31.1604	105	6
TA2	Fat	0.657183	1.92378	-24.6815	-24.3261	1.29048	-24.5038	-25.7943	104	7
Fat	TA2	1.01003	1.06657	-24.5594	-23.6739	1.0383	-24.1166	-25.1549	103	8
Paneth	Fat	-6.55323	-1.33144	-28.5897	-29.3382	-3.94234	-28.964	-25.0216	102	9
Fat	Paneth	-6.64147	-1.35734	-29.3051	-28.68	-3.99941	-28.9926	-24.9932	101	10
Fat	Macrophage	10.5818	5.58856	-9.45497	-23.453	8.0852	-16.454	-24.5392	100	11
Macrophage	Fat	9.81082	5.85464	-9.33424	-23.9155	7.83273	-16.6249	-24.4576	99	12
Macrophage	Enterocyte	0.701002	-7.83559	-25.4347	-28.5544	-3.56729	-26.9945	-23.4272	98	13
Enterocyte	Macrophage	0.5107	-8.67881	-24.5672	-28.5136	-4.08405	-26.5404	-22.4563	97	14
Enterocyte	Goblet	2.83849	-3.02104	-26.3766	-17.5528	-0.0912768	-21.9647	-21.8734	96	15
Goblet	Enterocyte	1.84685	-2.29716	-26.8322	-16.3362	-0.225156	-21.5842	-21.359	95	16
Enterocyte	Unknown	2.92209	-8.12472	-21.4772	-23.79	-2.60131	-22.6336	-20.0323	94	17
SMC	Goblet	-27.609	-22.27	-45.1321	-42.9465	-24.9395	-44.0393	-19.0998	93	18
Unknown	Enterocyte	1.77219	-8.48738	-21.2258	-22.3219	-3.35759	-21.7738	-18.4162	92	19
Goblet	SMC	-28.0841	-22.2035	-43.6637	-41.6509	-25.1438	-42.6573	-17.5135	91	20
Enterocyte	SMC	-71.3916	-70.443	-84.6607	-91.2946	-70.9173	-87.9776	-17.0603	90	21
Fat	Olfm4+stem	1.63507	-0.21364	-14.476	-18.015	0.710714	-16.2455	-16.9562	89	22
Olfm4+stem	Fat	0.618167	-0.222415	-14.7802	-18.5342	0.197876	-16.6572	-16.8551	88	23
TA2	SMC	-29.9867	-23.9642	-45.3928	-42.0366	-26.9754	-43.7147	-16.7393	87	24
SMC	TA2	-30.1593	-23.5132	-44.4394	-41.3256	-26.8362	-42.8825	-16.0463	86	25
Olfm4+stem	Goblet	0.39008	0.455811	-16.928	-13.147	0.422946	-15.0375	-15.4604	85	26
Macrophage	SMC	-16.4537	-23.593	-28.007	-42.6964	-20.0234	-35.3517	-15.3283	84	27
SMC	Macrophage	-17.0344	-23.608	-28.5907	-42.4402	-20.3212	-35.5154	-15.1942	83	28
Goblet	Olfm4+stem	0.364112	-0.185965	-15.9383	-12.9797	0.0890734	-14.459	-14.5481	82	29
Fat	SMC	0.0336605	1.46581	-17.3541	-7.85359	0.749737	-12.6038	-13.3536	81	30

## Sheet: CON_mean_matrix
celltype	B	Enterocyte	Fat	Goblet	Macrophage	NAC	Olfm4+stem	Paneth	SMC	TA2	Unknown
B	159.077	-16.1982	3.69492	-3.43169	9.67157	-3.48649	-5.8556	-21.7669	-8.63533	-0.20296	-6.96131
Enterocyte	-16.9061	144.985	-6.64513	-0.0912768	-4.08405	-19.8049	-34.4459	-80.5201	-70.9173	-23.6319	-2.60131
Fat	4.5241	-6.12684	21.8354	3.36147	8.0852	-0.104163	0.710714	-3.99941	0.749737	1.0383	-1.765
Goblet	-3.27893	-0.225156	3.47106	65.7844	15.3394	-6.46275	0.0890734	-32.0768	-25.1438	24.6385	5.65615
Macrophage	8.68176	-3.56729	7.83273	15.5736	72.2805	-5.85366	2.365	-30.3436	-20.0234	13.678	-1.02429
NAC	-3.50988	-18.6453	0.638554	-6.60538	-5.69016	102.006	-8.72044	-15.0278	26.6615	-6.53528	-6.9078
Olfm4+stem	-5.66331	-34.0185	0.197876	0.422946	1.71705	-8.83975	52.1467	-1.70295	-32.5313	29.8333	15.6382
Paneth	-23.0311	-81.8669	-3.94234	-33.9143	-32.0191	-14.9406	-1.06626	125.017	-47.8412	-28.1422	-5.4359
SMC	-8.92793	-70.2991	1.14249	-24.9395	-20.3212	27.8683	-31.831	-44.4061	180.942	-26.8362	-27.7149
TA2	0.00808312	-23.1043	1.29048	24.6608	14.1569	-6.95819	27.4351	-27.4279	-26.9754	58.5811	13.1622
Unknown	-7.15504	-3.35759	-1.47654	6.08907	-1.71067	-7.00665	15.4654	-7.46813	-28.2542	14.0186	22.2531

## Sheet: SAP_mean_matrix
celltype	B	Enterocyte	Fat	Goblet	Macrophage	NAC	Olfm4+stem	Paneth	SMC	TA2	Unknown
B	3.82091	-10.3417	4.51281	1.0364	2.12472	-0.510194	0.854279	-2.9101	-5.24724	10.9756	8.68943
Enterocyte	-11.1999	197.812	-64.143	-21.9647	-26.5404	-27.5978	-43.1474	-70.3331	-87.9776	-56.5526	-22.6336
Fat	4.88409	-61.5469	175.4	-27.7989	-16.454	-8.22598	-16.2455	-28.9926	-12.6038	-24.1166	-0.0471236
Goblet	1.07136	-21.5842	-28.2693	95.3713	22.8159	-12.9457	-14.459	-29.6808	-42.6573	17.3057	3.90259
Macrophage	1.99049	-26.9945	-16.6249	23.1035	99.4274	-11.0266	-10.3103	-27.0668	-35.3517	7.18247	-4.67711
NAC	0.391147	-27.1677	-8.15538	-12.764	-10.4233	141.896	-7.42002	-7.48373	26.7122	-13.1051	-4.92492
Olfm4+stem	0.0539419	-41	-16.6572	-15.0375	-10.5555	-7.48166	62.1229	32.7044	-25.4884	32.7235	8.3859
Paneth	-2.46451	-68.8001	-28.964	-30.1768	-27.5216	-7.88804	32.2212	133.642	-15.0837	-21.264	10.884
SMC	-4.2164	-83.3221	-10.3345	-44.0393	-35.5154	25.7711	-24.8936	-15.8545	196.6	-42.8825	-18.0787
TA2	10.5917	-55.1087	-24.5038	16.2904	6.58017	-13.6891	34.0112	-20.4963	-43.7147	98.8577	17.799
Unknown	8.86423	-21.7738	-2.02707	3.77837	-5.18891	-5.73241	8.41848	8.90141	-18.6611	17.7505	23.4206

## Sheet: Delta_matrix_SAP-CON
celltype	B	Enterocyte	Fat	Goblet	Macrophage	NAC	Olfm4+stem	Paneth	SMC	TA2	Unknown
B	-155.256	5.85655	0.817889	4.4681	-7.54685	2.9763	6.70988	18.8568	3.38809	11.1786	15.6507
Enterocyte	5.70621	52.8267	-57.4979	-21.8734	-22.4563	-7.79286	-8.70146	10.187	-17.0603	-32.9207	-20.0323
Fat	0.359998	-55.4201	153.565	-31.1604	-24.5392	-8.12181	-16.9562	-24.9932	-13.3536	-25.1549	1.71788
Goblet	4.35029	-21.359	-31.7403	29.5869	7.47659	-6.48296	-14.5481	2.39598	-17.5135	-7.33288	-1.75356
Macrophage	-6.69127	-23.4272	-24.4576	7.52991	27.1469	-5.17292	-12.6753	3.27684	-15.3283	-6.49558	-3.65283
NAC	3.90103	-8.52242	-8.79394	-6.15863	-4.73314	39.8896	1.30042	7.54407	0.0507542	-6.56977	1.98288
Olfm4+stem	5.71725	-6.98155	-16.8551	-15.4604	-12.2725	1.35808	9.97622	34.4073	7.04293	2.89019	-7.25235
Paneth	20.5666	13.0668	-25.0216	3.73746	4.49746	7.05257	33.2875	8.62473	32.7575	6.87818	16.3199
SMC	4.71153	-13.0229	-11.477	-19.0998	-15.1942	-2.09721	6.93738	28.5516	15.6583	-16.0463	9.63612
TA2	10.5836	-32.0043	-25.7943	-8.37036	-7.57668	-6.73088	6.57606	6.93159	-16.7393	40.2766	4.6368
Unknown	16.0193	-18.4162	-0.550523	-2.3107	-3.47825	1.27424	-7.0469	16.3695	9.59308	3.7319	1.1675
