# Supplementary material for: Single-nucleus and spatial transcriptomics reveal intestinal cellular heterogeneity, differentiation, and cell communication mechanisms in SAP-induced intestinal injury
Source: Front Immunol. 2026 Jan 30;17:1719902. doi: 10.3389/fimmu.2026.1719902 (PMC12901460; doi:10.3389/fimmu.2026.1719902)
Supplement: SUPPLEMENTARY DATA SHEET 2 — Number of differentially expressed genes (DEGs) in each cell type between CON and SAP groups. [file Table4.csv]

	TA1	Tuft	Macrophage	Goblet	T	Olfm4+stem	Lgr5+stem	TA2	SMC	Enterocyte	Fat	B	Paneth	NAC	EEC	Fibroblast	Endothelial	Neutrophil
Down	217	131	62	200	309	208	84	296	153	606	1	77	47	156	9	84	11	0
Stable	3761	5856	5591	4382	5987	4688	4924	7305	5530	3389	7714	5296	5655	6715	5802	5387	5339	6405
Up	268	394	47	350	434	240	114	230	261	692	8	47	69	55	86	96	9	2
