# Supplementary material for: Single-nucleus and spatial transcriptomics reveal intestinal cellular heterogeneity, differentiation, and cell communication mechanisms in SAP-induced intestinal injury
Source: Front Immunol. 2026 Jan 30;17:1719902. doi: 10.3389/fimmu.2026.1719902 (PMC12901460; doi:10.3389/fimmu.2026.1719902)
Supplement: SUPPLEMENTARY DATA SHEET 3 — List of differentially expressed genes (DEGs) in each cell type between CON and SAP groups. [file Table5.xls]

## Sheet: TA1
p_val	avg_log2FC	pct.1	pct.2	p_val_adj	cluster	gene	type
6.30421e-218	5.27189	0.449	0.084	1.44619e-213	TA1	Itln1	Up
1.70123e-211	2.0618	0.747	0.316	3.90262e-207	TA1	Ly6al	Up
8.69136e-193	2.17077	0.674	0.239	1.9938e-188	TA1	Apoa1	Up
6.04805e-147	1.73162	0.873	0.641	1.38742e-142	TA1	COX1	Up
1.72994e-139	1.99159	0.551	0.208	3.96849e-135	TA1	RT1-CE5	Up
2.94714e-132	-1.00677	0.979	0.997	6.76073e-128	TA1	Reg3g	Down
2.40926e-124	1.69632	0.788	0.51	5.52684e-120	TA1	COX3	Up
4.15943e-106	2.29191	0.325	0.08	9.54174e-102	TA1	Fabp1	Up
1.32213e-104	-6.1046	0.005	0.325	3.03296e-100	TA1	St8sia6	Down
1.02595e-102	1.39123	0.708	0.425	2.35353e-98	TA1	Actb	Up
1.07096e-97	2.36216	0.292	0.069	2.45678e-93	TA1	Slc39a4	Up
2.0953e-94	1.26018	0.587	0.27	4.80662e-90	TA1	Clca4	Up
5.07e-88	1.17272	0.717	0.432	1.16306e-83	TA1	Cd74	Up
1.0504e-85	1.61398	0.679	0.45	2.40961e-81	TA1	CYTB	Up
4.61799e-85	1.60987	0.663	0.429	1.05937e-80	TA1	ATP6	Up
1.80312e-82	1.71903	0.462	0.205	4.13635e-78	TA1	Naaladl1	Up
4.04096e-78	1.54589	0.733	0.56	9.26996e-74	TA1	COX2	Up
3.83503e-76	-1.63092	0.421	0.687	8.79755e-72	TA1	Pla2g2a	Down
9.77745e-73	1.61342	0.49	0.25	2.24295e-68	TA1	RT1-A3	Up
6.15587e-71	1.70506	0.462	0.232	1.41216e-66	TA1	ND1	Up
7.23517e-70	4.13526	0.107	0.007	1.65975e-65	TA1	Creb3l3	Up
1.3346e-69	1.03998	0.683	0.447	3.06157e-65	TA1	Lypd8	Up
1.72909e-68	-0.637753	0.787	0.923	3.96654e-64	TA1	Ivns1abp	Down
1.41769e-67	-0.607261	0.925	0.963	3.25218e-63	TA1	Gmds	Down
3.91612e-67	-0.898611	0.56	0.78	8.98359e-63	TA1	Slc4a4	Down
1.32704e-65	1.62187	0.434	0.208	3.04423e-61	TA1	ND4	Up
5.0264e-65	1.58317	0.385	0.166	1.15306e-60	TA1	ND2	Up
1.12595e-60	1.99049	0.249	0.078	2.58292e-56	TA1	RT1-Db1	Up
4.40615e-59	2.98717	0.127	0.018	1.01077e-54	TA1	LOC691352	Up
7.00421e-59	0.769864	0.912	0.824	1.60677e-54	TA1	Muc13	Up
9.3978e-58	-2.86358	0.035	0.252	2.15586e-53	TA1	Cbr1l2	Down
1.65836e-56	1.06629	0.697	0.518	3.80427e-52	TA1	RT1-A2	Up
4.93605e-55	2.23678	0.198	0.054	1.13233e-50	TA1	RT1-CE16	Up
1.5323e-53	-0.615282	0.978	0.99	3.5151e-49	TA1	Reg3b	Down
1.66493e-53	0.927861	0.622	0.404	3.81936e-49	TA1	Zg16	Up
1.45305e-51	2.01693	0.188	0.051	3.3333e-47	TA1	Csgalnact1	Up
5.34732e-51	2.02673	0.193	0.055	1.22667e-46	TA1	LOC688542	Up
5.39284e-51	2.18152	0.193	0.056	1.23712e-46	TA1	RT1-A1	Up
1.46776e-50	0.964636	0.605	0.4	3.36703e-46	TA1	Cdh17	Up
3.06022e-49	-0.965607	0.389	0.615	7.02014e-45	TA1	Tnfrsf14	Down
6.83382e-47	2.12307	0.159	0.04	1.56768e-42	TA1	Anxa13	Up
1.18913e-46	2.46408	0.134	0.029	2.72787e-42	TA1	Dnase1	Up
3.8278e-46	1.21093	0.42	0.232	8.78097e-42	TA1	Slc51a	Up
1.22133e-44	2.58157	0.118	0.023	2.80173e-40	TA1	RT1-CE3	Up
6.8286e-44	1.54585	0.258	0.102	1.56648e-39	TA1	Apob	Up
2.32367e-42	1.43343	0.288	0.128	5.33051e-38	TA1	ND5	Up
2.46313e-42	-2.48344	0.044	0.219	5.65041e-38	TA1	Scd2	Down
3.67672e-42	2.70688	0.107	0.019	8.43439e-38	TA1	RT1-Bb	Up
4.52271e-42	1.52407	0.277	0.121	1.03751e-37	TA1	Tmigd1	Up
7.79907e-42	2.73757	0.1	0.017	1.78911e-37	TA1	B4galnt2	Up
1.21745e-41	-1.43869	0.138	0.346	2.79283e-37	TA1	Sema5a	Down
7.30273e-41	1.00101	0.507	0.328	1.67525e-36	TA1	Rpsa	Up
8.71671e-41	-0.913973	0.388	0.593	1.99961e-36	TA1	Dgkh	Down
1.13532e-40	1.33025	0.28	0.121	2.60442e-36	TA1	LOC102556677	Up
4.91966e-40	2.08804	0.146	0.039	1.12857e-35	TA1	Clvs1	Up
1.47688e-39	-0.603417	0.687	0.824	3.38797e-35	TA1	Srrm2	Down
7.50206e-39	1.98166	0.136	0.035	1.72097e-34	TA1	Ebf1	Up
1.40447e-37	1.32074	0.291	0.134	3.22185e-33	TA1	Tmsb4x	Up
1.40898e-37	1.92253	0.167	0.054	3.2322e-33	TA1	Si	Up
1.70024e-37	-1.25816	0.189	0.389	3.90036e-33	TA1	Fry	Down
4.00615e-37	0.888031	0.474	0.288	9.1901e-33	TA1	Guca2a	Up
5.25023e-37	1.53465	0.223	0.09	1.2044e-32	TA1	Arhgap15	Up
6.34639e-37	1.51062	0.284	0.136	1.45586e-32	TA1	Fth1	Up
1.0813e-36	1.23051	0.324	0.164	2.4805e-32	TA1	RT1-Da	Up
2.17452e-36	-1.69427	0.097	0.277	4.98835e-32	TA1	Esrrg	Down
3.54164e-36	-1.16235	0.173	0.374	8.12452e-32	TA1	Etfbkmt	Down
4.59166e-35	1.29962	0.265	0.122	1.05333e-30	TA1	RT1-Ba	Up
8.2147e-34	2.36879	0.112	0.028	1.88445e-29	TA1	Aldob	Up
2.13304e-33	1.15831	0.391	0.233	4.8932e-29	TA1	Eef2	Up
2.42805e-33	0.98057	0.447	0.28	5.56994e-29	TA1	Rplp2	Up
4.99803e-33	1.75122	0.153	0.05	1.14655e-28	TA1	Junb	Up
6.01412e-33	-1.77884	0.075	0.234	1.37964e-28	TA1	Muc3l1	Down
1.04801e-32	1.58678	0.187	0.071	2.40414e-28	TA1	Bach2	Up
1.27962e-32	1.3861	0.227	0.099	2.93544e-28	TA1	Abhd16a	Up
1.38811e-32	1.35681	0.314	0.17	3.18433e-28	TA1	RT1-CE4	Up
1.6529e-32	1.7926	0.164	0.058	3.79174e-28	TA1	Pdgfa	Up
1.87641e-32	1.65112	0.169	0.061	4.30449e-28	TA1	Dpep1	Up
1.13738e-31	-0.429539	0.765	0.89	2.60915e-27	TA1	Foxp1	Stable
2.22761e-31	2.07553	0.111	0.029	5.11014e-27	TA1	Acacb	Up
7.16334e-31	1.87551	0.147	0.05	1.64327e-26	TA1	Abhd3	Up
1.0229e-30	1.01639	0.383	0.231	2.34653e-26	TA1	Rps21	Up
1.31105e-30	1.1567	0.299	0.156	3.00755e-26	TA1	Fkbp5	Up
1.31998e-30	-0.768684	0.363	0.555	3.02804e-26	TA1	Tspan1	Down
2.8908e-30	1.42126	0.224	0.101	6.63148e-26	TA1	LOC100360413	Up
7.49802e-30	-0.909906	0.294	0.475	1.72005e-25	TA1	Ly75	Down
2.28264e-29	2.03099	0.112	0.031	5.23638e-25	TA1	Rbp2	Up
3.06303e-29	-1.67022	0.082	0.23	7.02658e-25	TA1	Slc5a8	Down
6.33065e-29	-0.465856	0.699	0.825	1.45225e-24	TA1	Cers6	Stable
1.48996e-28	0.905222	0.454	0.298	3.41798e-24	TA1	Mep1b	Up
2.32289e-28	-0.791076	0.297	0.484	5.32872e-24	TA1	Ttc3	Down
9.85565e-28	1.74991	0.127	0.041	2.26089e-23	TA1	RT1-CE15	Up
1.67858e-27	1.4976	0.199	0.089	3.85066e-23	TA1	LOC100361913	Up
1.93612e-27	1.16135	0.279	0.147	4.44146e-23	TA1	Slc26a3	Up
2.01832e-27	1.33863	0.19	0.081	4.63003e-23	TA1	Anpep	Up
3.07269e-27	1.25494	0.228	0.109	7.04875e-23	TA1	Herpud1	Up
4.38697e-27	-0.74095	0.345	0.517	1.00637e-22	TA1	Myb	Down
4.65677e-27	-0.898625	0.253	0.422	1.06826e-22	TA1	Plch2	Down
4.73091e-27	1.92852	0.108	0.031	1.08527e-22	TA1	Abcb1a	Up
7.49919e-27	2.24854	0.112	0.034	1.72031e-22	TA1	Btnl5	Up
9.89616e-27	0.471043	0.814	0.705	2.27018e-22	TA1	Fcgbp	Stable
1.47511e-26	0.69393	0.569	0.429	3.3839e-22	TA1	Gls	Up
1.96854e-26	0.775605	0.519	0.372	4.51583e-22	TA1	Rplp1	Up
2.90867e-26	-0.840167	0.263	0.439	6.67249e-22	TA1	Fam117b	Down
4.8696e-26	-1.26426	0.154	0.307	1.11709e-21	TA1	Ankle1	Down
8.50484e-26	-0.79598	0.265	0.435	1.95101e-21	TA1	Cd47	Down
8.76008e-26	-0.952127	0.193	0.359	2.00956e-21	TA1	LOC102549836	Down
9.60357e-26	1.18405	0.273	0.147	2.20306e-21	TA1	Spink4	Up
1.03268e-25	0.594943	0.772	0.668	2.36897e-21	TA1	Lgals4	Up
1.47756e-25	-0.667133	0.434	0.598	3.38952e-21	TA1	Auts2	Down
1.55928e-25	-0.78625	0.316	0.487	3.57698e-21	TA1	Ddx5	Down
1.5803e-25	0.800201	0.439	0.299	3.62521e-21	TA1	Clca1	Up
1.77876e-25	-0.755661	0.347	0.514	4.08047e-21	TA1	Ephb2	Down
3.40954e-25	0.660514	0.624	0.503	7.82149e-21	TA1	Atp1a1	Up
3.91595e-25	0.85386	0.402	0.26	8.98319e-21	TA1	Rps14	Up
5.17121e-25	-0.634745	0.468	0.621	1.18628e-20	TA1	Tmpo	Down
6.56467e-25	1.59246	0.141	0.053	1.50594e-20	TA1	LOC120094634	Up
1.00345e-24	-0.724089	0.341	0.514	2.30192e-20	TA1	Phldb1	Down
1.1821e-24	-0.545681	0.448	0.624	2.71173e-20	TA1	Fmnl2	Down
1.65598e-24	1.27566	0.206	0.098	3.79881e-20	TA1	Aoc1	Up
2.02171e-24	-1.50399	0.076	0.208	4.63781e-20	TA1	Oca2	Down
2.41291e-24	1.53634	0.147	0.057	5.53522e-20	TA1	Adtrp	Up
4.7548e-24	1.20745	0.199	0.093	1.09075e-19	TA1	Rpl38	Up
1.29026e-23	-1.29149	0.107	0.244	2.95985e-19	TA1	Duox2	Down
1.3539e-23	-0.305574	0.865	0.956	3.10584e-19	TA1	Dmbt1	Stable
1.71445e-23	1.57409	0.187	0.088	3.93295e-19	TA1	Plb1	Up
1.85018e-23	0.978224	0.382	0.253	4.24432e-19	TA1	Myo1a	Up
2.74817e-23	1.18584	0.199	0.094	6.30429e-19	TA1	Ptprc	Up
2.83472e-23	1.46336	0.14	0.055	6.50284e-19	TA1	Ldha	Up
4.87576e-23	-0.353519	0.776	0.878	1.1185e-18	TA1	Plekha6	Stable
7.19285e-23	0.467243	0.744	0.66	1.65004e-18	TA1	Spint2	Stable
1.33153e-22	1.18264	0.193	0.091	3.05454e-18	TA1	Acaa2	Up
1.6715e-22	1.40157	0.245	0.136	3.83441e-18	TA1	Clec2h	Up
1.81966e-22	0.961555	0.299	0.178	4.17429e-18	TA1	Lyst	Up
3.03494e-22	1.62442	0.115	0.041	6.96216e-18	TA1	Hsd17b2	Up
4.44575e-22	-0.568571	0.515	0.656	1.01986e-17	TA1	Mapk13	Down
5.36811e-22	-0.719001	0.28	0.437	1.23144e-17	TA1	Yes1	Down
2.28797e-21	-0.495549	0.534	0.675	5.24861e-17	TA1	Dach1	Stable
2.97629e-21	-0.938026	0.163	0.305	6.82762e-17	TA1	Prom1	Down
3.17958e-21	1.31158	0.16	0.071	7.29395e-17	TA1	Ankrd44	Up
3.93464e-21	1.46817	0.134	0.054	9.02605e-17	TA1	Gpt	Up
8.94606e-21	0.803332	0.412	0.292	2.05223e-16	TA1	Cpt1a	Up
9.54085e-21	0.871083	0.382	0.261	2.18867e-16	TA1	Ablim1	Up
1.04118e-20	1.48493	0.126	0.049	2.38847e-16	TA1	Bmp3	Up
2.68559e-20	0.916773	0.294	0.176	6.16074e-16	TA1	Rps28	Up
2.95771e-20	1.3532	0.133	0.054	6.78498e-16	TA1	Ikzf1	Up
4.06537e-20	1.69062	0.104	0.037	9.32595e-16	TA1	LOC103691939	Up
4.70756e-20	1.54512	0.117	0.045	1.07991e-15	TA1	Car4	Up
5.82874e-20	0.963531	0.31	0.193	1.33711e-15	TA1	Rps6	Up
7.02382e-20	1.33329	0.146	0.063	1.61127e-15	TA1	Ckb	Up
8.91856e-20	-0.387167	0.683	0.809	2.04592e-15	TA1	Ptprd	Stable
9.75578e-20	1.45512	0.141	0.061	2.23797e-15	TA1	ATP8	Up
1.00675e-19	-0.665384	0.35	0.486	2.30948e-15	TA1	Dgkz	Down
2.328e-19	1.40107	0.118	0.046	5.34044e-15	TA1	Pyroxd2	Up
2.75134e-19	-0.839319	0.196	0.333	6.31158e-15	TA1	Nhs	Down
2.76967e-19	1.14667	0.22	0.122	6.35362e-15	TA1	Khk	Up
5.17051e-19	0.8449	0.315	0.197	1.18612e-14	TA1	Hsp90ab1	Up
6.39217e-19	0.558227	0.665	0.579	1.46636e-14	TA1	B3galt5	Up
6.93656e-19	-0.871875	0.186	0.318	1.59125e-14	TA1	Lrch1	Down
7.07306e-19	-0.589022	0.324	0.475	1.62256e-14	TA1	Arhgef28	Down
8.74948e-19	-0.765737	0.23	0.365	2.00713e-14	TA1	Snx24	Down
1.33976e-18	-0.397409	0.584	0.722	3.07342e-14	TA1	Camk1d	Stable
1.4085e-18	1.89536	0.378	0.302	3.23111e-14	TA1	Lyz2	Up
1.71986e-18	-0.894857	0.154	0.284	3.94537e-14	TA1	Sorbs2	Down
1.85797e-18	0.502882	0.637	0.535	4.26218e-14	TA1	Atp1b1	Up
2.42632e-18	-0.507859	0.395	0.554	5.56597e-14	TA1	Uaca	Down
2.95518e-18	1.09276	0.19	0.099	6.77918e-14	TA1	S100a6	Up
3.5294e-18	-0.899048	0.189	0.32	8.09644e-14	TA1	Ncaph	Down
5.19611e-18	-0.478547	0.528	0.661	1.19199e-13	TA1	Esrp1	Stable
6.58596e-18	0.782664	0.456	0.346	1.51082e-13	TA1	Cdhr5	Up
7.17862e-18	-0.662817	0.234	0.375	1.64678e-13	TA1	Rad51b	Down
8.10301e-18	0.851757	0.272	0.164	1.85883e-13	TA1	Mttp	Up
9.38743e-18	1.45576	0.112	0.045	2.15348e-13	TA1	ND4L	Up
1.1087e-17	0.770311	0.354	0.24	2.54336e-13	TA1	Rpl18	Up
1.63798e-17	0.919822	0.317	0.209	3.75752e-13	TA1	Tmem45b	Up
2.25623e-17	0.820287	0.298	0.191	5.17579e-13	TA1	Rpl7	Up
2.35084e-17	0.713166	0.391	0.275	5.39283e-13	TA1	Rplp0	Up
3.20767e-17	-0.96078	0.145	0.267	7.35839e-13	TA1	Rxrb	Down
4.39725e-17	1.45944	0.109	0.044	1.00873e-12	TA1	Prkcb	Up
7.76308e-17	-0.328716	0.759	0.851	1.78085e-12	TA1	Eml4	Stable
1.38425e-16	-1.05547	0.106	0.215	3.17547e-12	TA1	Dpf3	Down
1.53771e-16	0.635924	0.505	0.404	3.5275e-12	TA1	Coro2a	Up
1.58684e-16	-1.19638	0.075	0.175	3.64021e-12	TA1	Naaladl2	Down
2.26451e-16	1.02583	0.201	0.111	5.19478e-12	TA1	Pvr	Up
2.47783e-16	-0.824677	0.175	0.299	5.68415e-12	TA1	Npas3	Down
2.64735e-16	-0.450721	0.473	0.609	6.07302e-12	TA1	Nr5a2	Stable
3.94821e-16	-0.690431	0.201	0.333	9.05719e-12	TA1	Apold1	Down
4.58566e-16	-0.7746	0.173	0.293	1.05195e-11	TA1	Tln2	Down
6.62486e-16	0.460718	0.677	0.583	1.51974e-11	TA1	Rpl41	Stable
6.68119e-16	-1.01625	0.107	0.213	1.53267e-11	TA1	Cenpf	Down
8.91422e-16	0.653163	0.429	0.32	2.04492e-11	TA1	Hspa5	Up
9.15365e-16	-0.674038	0.217	0.345	2.09985e-11	TA1	Cps1	Down
1.22717e-15	1.22306	0.123	0.055	2.81513e-11	TA1	Btg1	Up
1.31469e-15	-0.368686	0.626	0.738	3.01591e-11	TA1	LOC102549342	Stable
1.83041e-15	0.85623	0.343	0.244	4.19897e-11	TA1	Rpl8	Up
1.8654e-15	0.989356	0.206	0.118	4.27924e-11	TA1	Igsf23	Up
2.16057e-15	-0.82553	0.154	0.268	4.95635e-11	TA1	Cit	Down
2.34087e-15	0.799143	0.309	0.204	5.36995e-11	TA1	Rps7	Up
2.52194e-15	-0.567754	0.344	0.472	5.78532e-11	TA1	Ckap5	Down
2.90326e-15	-0.472288	0.407	0.547	6.66007e-11	TA1	Glud1	Stable
2.90518e-15	1.15089	0.167	0.089	6.66448e-11	TA1	RGD1561636	Up
2.95937e-15	1.1461	0.17	0.092	6.7888e-11	TA1	LOC100360522	Up
3.30929e-15	1.2478	0.127	0.059	7.59152e-11	TA1	Il4r	Up
3.35107e-15	0.767781	0.347	0.245	7.68735e-11	TA1	Rpl13	Up
3.4171e-15	-1.02434	0.109	0.212	7.83883e-11	TA1	Slc7a8	Down
4.34447e-15	-1.08947	0.08	0.173	9.9662e-11	TA1	LOC108351415	Down
4.92318e-15	1.07801	0.168	0.089	1.12938e-10	TA1	Plaur	Up
5.90284e-15	-1.05792	0.094	0.191	1.35411e-10	TA1	LOC120095166	Down
1.02775e-14	0.889312	0.303	0.207	2.35767e-10	TA1	Rpl5	Up
1.22008e-14	1.14361	0.144	0.073	2.79886e-10	TA1	Hsd17b6	Up
1.25175e-14	0.7352	0.418	0.316	2.87151e-10	TA1	Rps12	Up
1.36168e-14	-0.546303	0.329	0.46	3.1237e-10	TA1	Aopep	Down
1.38164e-14	0.801134	0.278	0.181	3.16948e-10	TA1	Myo15b	Up
1.87687e-14	-1.25829	0.062	0.148	4.30555e-10	TA1	Cnn3	Down
2.07136e-14	-1.34395	0.058	0.142	4.75169e-10	TA1	Celsr1	Down
2.13521e-14	0.934253	0.284	0.194	4.89818e-10	TA1	Rps3a	Up
2.27656e-14	-0.521891	0.414	0.54	5.22243e-10	TA1	Sltm	Down
2.39488e-14	0.953461	0.209	0.123	5.49384e-10	TA1	Atp5mc1	Up
2.51661e-14	-0.908648	0.119	0.224	5.77311e-10	TA1	Slco2b1	Down
2.65697e-14	0.851739	0.251	0.16	6.09509e-10	TA1	Rack1	Up
4.69788e-14	0.830986	0.248	0.158	1.07769e-09	TA1	Rpl9	Up
4.85181e-14	0.786497	0.295	0.199	1.11301e-09	TA1	Rpl18a	Up
5.10998e-14	-0.556162	0.343	0.468	1.17223e-09	TA1	Cdk6	Down
7.57093e-14	0.652896	0.321	0.223	1.73677e-09	TA1	Rps10	Up
1.05455e-13	0.661794	0.384	0.285	2.41913e-09	TA1	Slc27a4	Up
1.06373e-13	1.29952	0.101	0.044	2.4402e-09	TA1	Ephx2	Up
1.07134e-13	-0.317081	0.701	0.79	2.45766e-09	TA1	Pip5k1b	Stable
1.10243e-13	-1.0053	0.084	0.175	2.52898e-09	TA1	Cep112	Down
1.16558e-13	0.45936	0.592	0.486	2.67383e-09	TA1	Fabp6	Stable
1.34013e-13	-0.802266	0.147	0.255	3.07427e-09	TA1	Hopx	Down
1.4126e-13	-0.906403	0.117	0.215	3.24051e-09	TA1	Kif4a	Down
1.49215e-13	1.02806	0.144	0.075	3.423e-09	TA1	Slc15a1	Up
1.58533e-13	-1.3011	0.059	0.14	3.63674e-09	TA1	Hycc1	Down
2.32198e-13	-0.907818	0.118	0.215	5.32663e-09	TA1	Nlrc4	Down
2.52723e-13	-0.593185	0.245	0.365	5.79748e-09	TA1	Ect2	Down
2.68108e-13	-0.742949	0.191	0.296	6.15041e-09	TA1	Ddc	Down
2.71534e-13	-1.10271	0.082	0.17	6.22899e-09	TA1	Prc1	Down
2.83514e-13	-0.828493	0.14	0.241	6.50382e-09	TA1	Enah	Down
3.06203e-13	-0.671026	0.18	0.29	7.02429e-09	TA1	Cenpp	Down
3.07069e-13	1.24805	0.104	0.047	7.04416e-09	TA1	Cldn4	Up
3.07963e-13	-0.308203	0.659	0.765	7.06468e-09	TA1	Rnf43	Stable
3.20748e-13	-1.19643	0.066	0.148	7.35795e-09	TA1	Kcnj3	Down
3.30285e-13	0.340839	0.807	0.747	7.57673e-09	TA1	Saa3	Stable
4.18835e-13	1.31432	0.101	0.046	9.60807e-09	TA1	Serpinb1a	Up
4.81252e-13	0.590815	0.464	0.363	1.10399e-08	TA1	Rps16	Up
5.14144e-13	-0.617041	0.24	0.355	1.17945e-08	TA1	Usp48	Down
5.20298e-13	-0.55623	0.228	0.344	1.19356e-08	TA1	Fer	Down
6.01425e-13	1.0214	0.141	0.073	1.37967e-08	TA1	Skap1	Up
7.47151e-13	0.797775	0.226	0.144	1.71397e-08	TA1	Tm4sf20	Up
8.3247e-13	-1.18897	0.066	0.145	1.90969e-08	TA1	Eda	Down
8.64358e-13	0.644025	0.455	0.358	1.98284e-08	TA1	Rps8	Up
1.01488e-12	-0.783789	0.156	0.257	2.32815e-08	TA1	Plk1	Down
1.07893e-12	1.05806	0.127	0.064	2.47506e-08	TA1	Ier2	Up
1.08847e-12	-1.18186	0.066	0.146	2.49695e-08	TA1	Ska1	Down
1.13936e-12	-0.871989	0.154	0.255	2.61369e-08	TA1	Ccdc9	Down
1.18965e-12	0.846742	0.201	0.122	2.72905e-08	TA1	Eef1b2	Up
1.22952e-12	1.16659	0.121	0.06	2.82052e-08	TA1	Ifi27l2b	Up
1.29884e-12	0.799368	0.308	0.219	2.97953e-08	TA1	Cdhr2	Up
1.33592e-12	-0.957944	0.097	0.186	3.0646e-08	TA1	Ilf2	Down
1.4185e-12	-0.816753	0.164	0.264	3.25404e-08	TA1	Maz	Down
1.503e-12	-1.1861	0.079	0.16	3.44789e-08	TA1	Tacc3	Down
1.68682e-12	0.621423	0.396	0.304	3.86958e-08	TA1	Myh14	Up
2.15013e-12	-0.749058	0.154	0.254	4.93241e-08	TA1	Brca1	Down
2.58735e-12	-0.838666	0.134	0.228	5.93539e-08	TA1	Jpx	Down
2.8653e-12	0.922243	0.137	0.072	6.57299e-08	TA1	Ace2	Up
3.18372e-12	0.81481	0.219	0.138	7.30346e-08	TA1	Matn2	Up
3.29201e-12	-0.579852	0.262	0.376	7.55188e-08	TA1	Lgals9	Down
3.3062e-12	-1.05839	0.08	0.161	7.58441e-08	TA1	Asic2	Down
3.32173e-12	0.748049	0.287	0.2	7.62005e-08	TA1	Tpt1	Up
3.4188e-12	0.687361	0.339	0.247	7.84272e-08	TA1	Rps23	Up
3.46954e-12	0.961628	0.161	0.092	7.95913e-08	TA1	Arf5	Up
4.30178e-12	-0.416723	0.391	0.507	9.86829e-08	TA1	Limk2	Stable
4.47324e-12	1.11296	0.125	0.064	1.02616e-07	TA1	Mall	Up
4.61308e-12	-0.760713	0.126	0.219	1.05824e-07	TA1	Prelid2	Down
4.72293e-12	0.966221	0.154	0.086	1.08344e-07	TA1	Dock8	Up
5.02307e-12	-0.62384	0.21	0.316	1.15229e-07	TA1	Taf1d	Down
5.99037e-12	-0.358396	0.42	0.552	1.37419e-07	TA1	Vgll4	Stable
6.00853e-12	-0.819008	0.151	0.244	1.37836e-07	TA1	Arhgef10l	Down
7.03551e-12	0.707825	0.283	0.198	1.61395e-07	TA1	Rps27	Up
8.6743e-12	-0.738257	0.16	0.258	1.98988e-07	TA1	Vdr	Down
8.85227e-12	0.625269	0.303	0.213	2.03071e-07	TA1	Fau	Up
9.34165e-12	-0.623157	0.196	0.299	2.14297e-07	TA1	Ssbp3	Down
1.05368e-11	1.23241	0.102	0.049	2.41713e-07	TA1	S100a10	Up
1.07611e-11	-0.553163	0.269	0.379	2.4686e-07	TA1	Far2	Down
1.14191e-11	-0.422192	0.413	0.526	2.61954e-07	TA1	Pdxdc1	Stable
1.2357e-11	-0.523229	0.444	0.567	2.83469e-07	TA1	RatNP-3b	Down
1.26308e-11	1.08328	0.109	0.054	2.8975e-07	TA1	Tmsb10	Up
1.26384e-11	-0.446902	0.352	0.462	2.89924e-07	TA1	Rfx7	Stable
1.38326e-11	-0.381069	0.533	0.63	3.1732e-07	TA1	Shroom3	Stable
1.52601e-11	-0.583736	0.245	0.352	3.50066e-07	TA1	Stxbp6	Down
1.59072e-11	-0.296322	0.662	0.758	3.64912e-07	TA1	Mcu	Stable
1.62072e-11	0.754719	0.323	0.235	3.71792e-07	TA1	Rps27a	Up
1.77095e-11	0.875916	0.155	0.088	4.06256e-07	TA1	Acadl	Up
1.96978e-11	-1.19128	0.056	0.128	4.51867e-07	TA1	Pla2g5	Down
2.36193e-11	-0.789323	0.16	0.252	5.41827e-07	TA1	Ephb4	Down
2.87994e-11	-0.609116	0.232	0.335	6.60659e-07	TA1	Cd24	Down
3.03027e-11	-0.742563	0.165	0.258	6.95144e-07	TA1	Gle1	Down
3.0309e-11	-0.599194	0.262	0.358	6.95287e-07	TA1	Smarcc1	Down
3.56542e-11	-0.862171	0.117	0.203	8.17907e-07	TA1	Timeless	Down
3.76407e-11	-0.547731	0.269	0.381	8.63477e-07	TA1	Phkg2	Down
4.3578e-11	-0.266911	0.773	0.839	9.9968e-07	TA1	Atp8b1	Stable
4.43572e-11	-0.723836	0.201	0.3	1.01756e-06	TA1	Exoc1	Down
4.67607e-11	0.509693	0.509	0.427	1.07269e-06	TA1	Rps29	Up
5.01396e-11	-0.317044	0.583	0.687	1.1502e-06	TA1	Lrba	Stable
5.59194e-11	0.733525	0.261	0.18	1.28279e-06	TA1	Rps20	Up
5.70061e-11	-0.0207956	0.679	0.812	1.30772e-06	TA1	Defa9	Stable
5.77078e-11	-0.837085	0.114	0.198	1.32382e-06	TA1	Stat1	Down
5.82124e-11	-0.98781	0.095	0.173	1.33539e-06	TA1	Arl6ip1	Down
5.933e-11	0.846947	0.371	0.298	1.36103e-06	TA1	Enpep	Up
6.10412e-11	0.622405	0.279	0.196	1.40028e-06	TA1	Myl6	Up
6.57446e-11	-0.449407	0.331	0.439	1.50818e-06	TA1	Gda	Stable
7.25672e-11	-0.772046	0.141	0.229	1.66469e-06	TA1	Utp20	Down
7.87911e-11	-0.445607	0.359	0.467	1.80747e-06	TA1	Atxn7l1	Stable
8.005e-11	-1.03966	0.068	0.14	1.83635e-06	TA1	Leng9	Down
8.60567e-11	1.04435	0.117	0.061	1.97414e-06	TA1	Insig1	Up
8.8417e-11	0.311434	0.748	0.708	2.02829e-06	TA1	Epcam	Stable
9.47562e-11	0.357427	0.585	0.502	2.17371e-06	TA1	Psap	Stable
9.57808e-11	0.59775	0.292	0.208	2.19721e-06	TA1	Rps15a	Up
1.03084e-10	0.828842	0.167	0.1	2.36475e-06	TA1	Dhrsx	Up
1.10641e-10	-0.607801	0.214	0.312	2.5381e-06	TA1	Lnx1	Down
1.2107e-10	-0.336813	0.502	0.613	2.77735e-06	TA1	Rbfox2	Stable
1.21237e-10	-0.48452	0.265	0.37	2.78118e-06	TA1	Cdk19	Stable
1.22721e-10	0.905308	0.173	0.105	2.81522e-06	TA1	Cuedc1	Up
1.29827e-10	0.956826	0.13	0.072	2.97824e-06	TA1	Sec16b	Up
1.60056e-10	-0.2837	0.611	0.711	3.67168e-06	TA1	Tcf7l2	Stable
1.62794e-10	-1.05984	0.069	0.139	3.7345e-06	TA1	Eml1	Down
1.74343e-10	0.569264	0.318	0.232	3.99942e-06	TA1	Rpl34	Up
1.76932e-10	-0.936975	0.073	0.146	4.05881e-06	TA1	LOC102547242	Down
1.77074e-10	0.567454	0.376	0.289	4.06207e-06	TA1	Rpl13a	Up
1.82798e-10	-0.981044	0.073	0.145	4.19339e-06	TA1	Fads2	Down
1.83271e-10	-0.468345	0.317	0.426	4.20423e-06	TA1	Hmga2	Stable
1.89586e-10	-0.0320105	0.776	0.883	4.34909e-06	TA1	Defal1	Stable
1.90514e-10	0.634143	0.296	0.215	4.37038e-06	TA1	Sema4b	Up
1.97475e-10	-0.534336	0.263	0.365	4.53008e-06	TA1	Sik3	Down
2.13849e-10	-0.475699	0.307	0.415	4.90569e-06	TA1	Pdlim1	Stable
2.38998e-10	0.632534	0.253	0.173	5.48262e-06	TA1	Pcyt2	Up
2.87965e-10	-0.888689	0.098	0.174	6.60591e-06	TA1	Hdac7	Down
2.97297e-10	0.865732	0.142	0.082	6.81999e-06	TA1	Tcim	Up
3.18535e-10	-0.450902	0.35	0.45	7.30719e-06	TA1	Gab2	Stable
3.23278e-10	-0.868677	0.112	0.19	7.41601e-06	TA1	Tk1	Down
3.27355e-10	-0.343329	0.487	0.589	7.50952e-06	TA1	Tmem259	Stable
3.28026e-10	-0.941273	0.082	0.155	7.52491e-06	TA1	Cep57l1	Down
3.37284e-10	0.680128	0.284	0.205	7.73729e-06	TA1	Rpl19	Up
3.38343e-10	-0.658933	0.18	0.27	7.76159e-06	TA1	Prim1	Down
3.52266e-10	-0.258596	0.735	0.814	8.08099e-06	TA1	Magi1	Stable
3.73411e-10	-0.486382	0.231	0.329	8.56605e-06	TA1	Parm1	Stable
3.79064e-10	1.043	0.113	0.06	8.69572e-06	TA1	Prkcd	Up
3.80064e-10	0.515827	0.338	0.252	8.71866e-06	TA1	Adipor2	Up
3.87084e-10	-0.487273	0.355	0.456	8.87972e-06	TA1	Eif4a2	Stable
4.11386e-10	-0.600957	0.193	0.287	9.4372e-06	TA1	Ncald	Down
4.11999e-10	0.576983	0.334	0.252	9.45125e-06	TA1	Dhcr24	Up
4.37125e-10	-0.503607	0.279	0.381	1.00276e-05	TA1	Znrf3	Down
4.99831e-10	-1.08329	0.062	0.127	1.14661e-05	TA1	Ndc80	Down
5.00385e-10	0.807627	0.233	0.16	1.14788e-05	TA1	Rps5	Up
5.02827e-10	-0.62792	0.12	0.202	1.15349e-05	TA1	Nusap1	Down
5.17535e-10	0.422577	0.561	0.49	1.18722e-05	TA1	B2m	Stable
5.35665e-10	-0.908527	0.078	0.15	1.22881e-05	TA1	Racgap1	Down
5.38877e-10	-0.35016	0.513	0.625	1.23618e-05	TA1	Nr3c2	Stable
5.45661e-10	-0.352647	0.546	0.639	1.25175e-05	TA1	Dpyd	Stable
5.73364e-10	-0.397376	0.454	0.545	1.3153e-05	TA1	Fnbp4	Stable
6.22329e-10	0.247198	0.856	0.85	1.42762e-05	TA1	Pbx1	Stable
6.23475e-10	-0.357388	0.49	0.592	1.43025e-05	TA1	Gnaq	Stable
6.37467e-10	1.06333	0.108	0.056	1.46235e-05	TA1	Lap3	Up
7.92747e-10	0.623995	0.311	0.235	1.81856e-05	TA1	Calm1	Up
8.60898e-10	1.14876	0.101	0.053	1.9749e-05	TA1	Gng10	Up
8.77425e-10	-1.15212	0.056	0.118	2.01281e-05	TA1	Card10	Down
8.82808e-10	0.890916	0.154	0.093	2.02516e-05	TA1	Gramd1b	Up
9.12508e-10	-0.673082	0.151	0.236	2.09329e-05	TA1	Mlh1	Down
9.31341e-10	0.729811	0.18	0.115	2.1365e-05	TA1	Dgat1	Up
9.40114e-10	-0.641454	0.147	0.23	2.15662e-05	TA1	Ticrr	Down
9.48252e-10	-0.620446	0.165	0.255	2.17529e-05	TA1	Rgs3	Down
1.07087e-09	-0.272314	0.488	0.601	2.45658e-05	TA1	Nfia	Stable
1.12692e-09	-0.581008	0.225	0.319	2.58516e-05	TA1	Smad1	Down
1.13568e-09	0.622773	0.251	0.174	2.60524e-05	TA1	Eif4g2	Up
1.1673e-09	-0.768856	0.13	0.21	2.6778e-05	TA1	Ndufa10	Down
1.18038e-09	0.804361	0.157	0.095	2.70778e-05	TA1	St3gal4	Up
1.33074e-09	-0.421812	0.286	0.389	3.05272e-05	TA1	Nedd4	Stable
1.47572e-09	-1.15887	0.053	0.113	3.3853e-05	TA1	Flot2	Down
1.63123e-09	-0.401902	0.327	0.424	3.74205e-05	TA1	Arid5b	Stable
1.68281e-09	-0.568114	0.182	0.274	3.86036e-05	TA1	Zfp710	Down
1.7919e-09	-0.740156	0.13	0.209	4.11061e-05	TA1	H2az2	Down
1.91436e-09	0.997342	0.107	0.057	4.39154e-05	TA1	Selenop	Up
1.93419e-09	0.620172	0.265	0.19	4.43704e-05	TA1	Cox4i1	Up
2.1346e-09	0.67186	0.29	0.214	4.89678e-05	TA1	Pepd	Up
2.21913e-09	-0.686818	0.165	0.248	5.09068e-05	TA1	Tpx2	Down
2.25755e-09	-0.616955	0.188	0.277	5.17881e-05	TA1	Rcor2	Down
2.63468e-09	-0.938591	0.073	0.14	6.04397e-05	TA1	Chic1	Down
2.78275e-09	0.969873	0.116	0.065	6.38364e-05	TA1	Cndp2	Up
2.85509e-09	-0.904254	0.083	0.151	6.54958e-05	TA1	Ccdc18	Down
2.9482e-09	0.718481	0.217	0.147	6.76317e-05	TA1	Rps13	Up
3.03554e-09	-0.628156	0.154	0.239	6.96352e-05	TA1	Rasgrf2	Down
3.4251e-09	-0.756756	0.125	0.2	7.85718e-05	TA1	Cbx5	Down
3.62966e-09	-0.614328	0.223	0.308	8.32644e-05	TA1	Hnrnpdl	Down
3.93535e-09	-0.437215	0.33	0.429	9.0277e-05	TA1	Slc9a1	Stable
4.16396e-09	0.592896	0.257	0.184	9.55212e-05	TA1	Card14	Up
4.28885e-09	0.951094	0.116	0.065	9.83862e-05	TA1	Skil	Up
4.5883e-09	0.848908	0.166	0.105	0.000105256	TA1	F11r	Up
4.84244e-09	0.570231	0.387	0.315	0.000111086	TA1	Slc44a4	Up
5.04899e-09	-0.7644	0.113	0.184	0.000115824	TA1	Pitpnm3	Down
5.11299e-09	-0.82389	0.101	0.173	0.000117292	TA1	Myo5c	Down
5.31279e-09	-0.508822	0.225	0.312	0.000121875	TA1	Kank1	Down
5.7973e-09	-0.602817	0.176	0.261	0.00013299	TA1	Rph3al	Down
6.09153e-09	-0.498838	0.222	0.315	0.00013974	TA1	Hnf1a	Stable
6.09334e-09	-0.539971	0.214	0.3	0.000139781	TA1	Nasp	Down
6.32034e-09	-0.76192	0.117	0.19	0.000144989	TA1	Dclre1c	Down
6.33204e-09	0.63073	0.244	0.173	0.000145257	TA1	Efnb2	Up
6.35002e-09	-1.03902	0.066	0.127	0.00014567	TA1	Dlgap5	Down
6.36986e-09	-0.778741	0.108	0.179	0.000146125	TA1	Snx14	Down
6.68125e-09	0.551504	0.313	0.239	0.000153268	TA1	Rps18	Up
6.97706e-09	0.443651	0.42	0.345	0.000160054	TA1	Ppm1h	Stable
7.02432e-09	-0.576961	0.134	0.213	0.000161138	TA1	Sort1	Down
7.50889e-09	0.819122	0.155	0.097	0.000172254	TA1	Rpl36a	Up
8.02117e-09	0.703063	0.215	0.15	0.000184006	TA1	Rps9	Up
9.80307e-09	0.705637	0.199	0.134	0.000224882	TA1	Sult2b1	Up
1.00123e-08	0.639139	0.224	0.156	0.000229682	TA1	Acot7	Up
1.00821e-08	0.616307	0.252	0.181	0.000231282	TA1	Rps3	Up
1.07088e-08	-0.368652	0.454	0.552	0.00024566	TA1	Farp1	Stable
1.08589e-08	0.87149	0.121	0.069	0.000249102	TA1	Arhgdia	Up
1.31877e-08	1.01378	0.107	0.059	0.000302527	TA1	Dock10	Up
1.44931e-08	-0.735575	0.097	0.167	0.000332471	TA1	Ccdc77	Down
1.48958e-08	-0.400276	0.349	0.439	0.000341709	TA1	Acin1	Stable
1.50961e-08	-0.247781	0.591	0.689	0.000346305	TA1	Gpatch8	Stable
1.80322e-08	-0.71427	0.119	0.189	0.000413659	TA1	LOC103691253	Down
1.85231e-08	0.650113	0.216	0.149	0.00042492	TA1	Rpl11	Up
1.88457e-08	0.785981	0.147	0.09	0.00043232	TA1	Uba5	Up
1.91007e-08	-0.355019	0.412	0.503	0.00043817	TA1	Ccser1	Stable
2.00002e-08	-0.655299	0.157	0.235	0.000458804	TA1	Brip1	Down
2.0188e-08	0.457424	0.396	0.321	0.000463113	TA1	Cobl	Stable
2.07786e-08	0.594255	0.263	0.192	0.000476662	TA1	P4hb	Up
2.15441e-08	-0.328506	0.415	0.52	0.000494223	TA1	Mgat4a	Stable
2.24369e-08	-0.458282	0.385	0.471	0.000514703	TA1	Fam3d	Stable
2.29923e-08	0.548668	0.284	0.214	0.000527443	TA1	Oat	Up
2.35602e-08	-0.73368	0.101	0.17	0.000540471	TA1	Ttc1	Down
2.36091e-08	0.887338	0.107	0.06	0.000541592	TA1	Ahnak	Up
2.43271e-08	0.573505	0.262	0.193	0.000558063	TA1	Rpl3	Up
2.47146e-08	0.691764	0.206	0.143	0.000566953	TA1	Myl12b	Up
2.5472e-08	-0.633062	0.153	0.23	0.000584327	TA1	Insr	Down
2.56322e-08	0.600854	0.284	0.213	0.000588003	TA1	Rpl23	Up
2.62522e-08	0.596007	0.258	0.188	0.000602225	TA1	Cd63	Up
2.64868e-08	0.806658	0.137	0.084	0.000607607	TA1	Slc25a20	Up
2.81967e-08	-0.653395	0.149	0.224	0.000646831	TA1	Dut	Down
2.82969e-08	0.508528	0.337	0.266	0.00064913	TA1	RT1-CE12	Up
2.83681e-08	-0.91402	0.05	0.105	0.000650764	TA1	Mtmr11	Down
2.89702e-08	-0.55093	0.138	0.213	0.000664576	TA1	Knl1	Down
2.92439e-08	-0.44466	0.295	0.382	0.000670854	TA1	Uty	Stable
2.97545e-08	-0.338456	0.458	0.553	0.000682568	TA1	Add3	Stable
3.10746e-08	-0.741031	0.112	0.181	0.000712851	TA1	Fanca	Down
3.19245e-08	-0.407447	0.276	0.371	0.000732349	TA1	Tfdp2	Stable
3.26599e-08	0.924046	0.101	0.056	0.000749218	TA1	Gapdh	Up
3.28123e-08	-0.475032	0.265	0.354	0.000752713	TA1	Styk1	Stable
3.3278e-08	-0.794181	0.075	0.136	0.000763396	TA1	Birc5	Down
3.3301e-08	-0.355722	0.372	0.462	0.000763924	TA1	Relch	Stable
3.40867e-08	-0.826902	0.088	0.152	0.00078195	TA1	Hjurp	Down
3.62129e-08	0.663754	0.184	0.123	0.000830723	TA1	H3f3b	Up
3.74879e-08	-0.673682	0.122	0.194	0.000859972	TA1	Otc	Down
3.82553e-08	-0.624217	0.171	0.248	0.000877577	TA1	Syde2	Down
4.27853e-08	-0.402377	0.304	0.404	0.000981496	TA1	Dync1i2	Stable
4.36873e-08	0.605911	0.241	0.175	0.00100219	TA1	Rpl4	Up
4.50997e-08	-0.813912	0.083	0.145	0.00103459	TA1	LOC108349032	Down
4.54617e-08	0.914437	0.118	0.07	0.00104289	TA1	Oscp1	Up
4.64653e-08	-0.516299	0.227	0.309	0.00106591	TA1	LOC100912041	Down
4.64988e-08	-0.606635	0.147	0.223	0.00106668	TA1	Anapc7	Down
4.69554e-08	0.655302	0.205	0.143	0.00107716	TA1	Rps19	Up
4.75168e-08	-0.479819	0.228	0.315	0.00109004	TA1	Yeats2	Stable
4.84881e-08	-0.920695	0.067	0.124	0.00111232	TA1	Melk	Down
4.9004e-08	-0.695342	0.103	0.169	0.00112415	TA1	Prr11	Down
4.93584e-08	0.902122	0.111	0.064	0.00113228	TA1	Prkaa1	Up
5.19907e-08	-0.342288	0.39	0.491	0.00119267	TA1	Camk2d	Stable
5.3199e-08	-0.519325	0.193	0.274	0.00122038	TA1	Glb1l2	Down
5.3307e-08	-0.890054	0.079	0.138	0.00122286	TA1	Gstcd	Down
5.47088e-08	-0.34222	0.406	0.501	0.00125502	TA1	Xrn1	Stable
5.80919e-08	0.251146	0.785	0.762	0.00133263	TA1	Snrnp70	Stable
6.00823e-08	-0.875242	0.068	0.126	0.00137829	TA1	Bmal2	Down
6.21058e-08	-0.578482	0.177	0.251	0.00142471	TA1	Trak2	Down
6.22608e-08	-0.388163	0.298	0.391	0.00142826	TA1	Mink1	Stable
6.33214e-08	-0.418134	0.224	0.309	0.00145259	TA1	Cep128	Stable
6.46971e-08	-0.418717	0.337	0.418	0.00148415	TA1	Galnt7	Stable
6.52556e-08	-0.627071	0.144	0.217	0.00149696	TA1	Miga2	Down
6.75242e-08	-0.588819	0.196	0.274	0.00154901	TA1	Pawr	Down
6.9539e-08	0.652143	0.198	0.137	0.00159522	TA1	Rpl24	Up
6.98729e-08	-0.402919	0.234	0.324	0.00160288	TA1	Nav2	Stable
7.20217e-08	0.352983	0.496	0.424	0.00165218	TA1	Ptprf	Stable
8.73815e-08	-0.490205	0.239	0.321	0.00200453	TA1	LOC103693867	Stable
8.94446e-08	-0.547558	0.21	0.29	0.00205186	TA1	Wdhd1	Down
9.26976e-08	0.633179	0.167	0.11	0.00212648	TA1	Mcl1	Up
9.52696e-08	-0.804798	0.098	0.16	0.00218549	TA1	Prss48	Down
9.63282e-08	0.515349	0.355	0.281	0.00220977	TA1	Rpl37a	Up
9.63553e-08	-0.526396	0.193	0.271	0.00221039	TA1	Pign	Down
9.71199e-08	0.705689	0.168	0.111	0.00222793	TA1	Smim24	Up
1.10022e-07	-0.467932	0.209	0.292	0.0025239	TA1	Numa1	Stable
1.13208e-07	-0.286399	0.51	0.601	0.00259699	TA1	Arl15	Stable
1.14836e-07	0.711357	0.165	0.108	0.00263434	TA1	Sccpdh	Up
1.236e-07	-0.763678	0.07	0.129	0.00283538	TA1	Khnyn	Down
1.25282e-07	0.685127	0.173	0.116	0.00287398	TA1	Dtymk	Up
1.25822e-07	-0.596075	0.145	0.216	0.00288636	TA1	Kif11	Down
1.27889e-07	-0.421078	0.324	0.408	0.00293378	TA1	Dnm2	Stable
1.29052e-07	-0.655208	0.122	0.189	0.00296046	TA1	Atrnl1	Down
1.37158e-07	0.635413	0.199	0.139	0.00314641	TA1	Cblb	Up
1.45482e-07	-0.282375	0.548	0.63	0.00333735	TA1	Pard3	Stable
1.5e-07	-0.942376	0.058	0.111	0.003441	TA1	Iqgap3	Down
1.56065e-07	-0.398264	0.375	0.461	0.00358014	TA1	Ppp1cc	Stable
1.59375e-07	0.713766	0.186	0.13	0.00365606	TA1	Sat1	Up
1.59461e-07	-0.678596	0.135	0.203	0.00365804	TA1	Uqcrc2	Down
1.60929e-07	0.713503	0.173	0.117	0.00369171	TA1	Slc5a1	Up
1.63505e-07	-0.560212	0.19	0.266	0.00375081	TA1	Farp2	Down
1.65976e-07	-0.701014	0.086	0.147	0.00380749	TA1	Tmem129	Down
1.70289e-07	-0.76527	0.092	0.153	0.00390644	TA1	Lpcat1	Down
1.7952e-07	0.536607	0.376	0.311	0.00411819	TA1	Rps2	Up
1.88881e-07	-0.36176	0.366	0.451	0.00433293	TA1	Gcnt2	Stable
1.93427e-07	0.786584	0.129	0.08	0.00443721	TA1	Abtb2	Up
1.93778e-07	-0.568518	0.153	0.225	0.00444526	TA1	Asph	Down
2.03303e-07	-0.342302	0.363	0.458	0.00466378	TA1	Pspc1	Stable
2.13885e-07	-0.677723	0.104	0.167	0.00490652	TA1	Ikbke	Down
2.19759e-07	-0.285124	0.45	0.54	0.00504127	TA1	Nr6a1	Stable
2.28494e-07	0.494463	0.301	0.232	0.00524165	TA1	Ralgps2	Stable
2.32499e-07	0.688154	0.185	0.128	0.00533353	TA1	Rpl35	Up
2.36576e-07	-0.729381	0.08	0.137	0.00542704	TA1	Kntc1	Down
2.37805e-07	0.500167	0.298	0.23	0.00545524	TA1	Spag9	Up
2.49076e-07	0.615704	0.293	0.23	0.0057138	TA1	Rpl17	Up
2.49154e-07	0.607605	0.209	0.149	0.0057156	TA1	Aco1	Up
2.49334e-07	-0.403113	0.33	0.409	0.00571971	TA1	Ptpn2	Stable
2.54629e-07	0.582579	0.227	0.167	0.00584119	TA1	Pkn1	Up
2.55557e-07	-0.424099	0.225	0.311	0.00586248	TA1	Tmem51	Stable
2.57807e-07	-0.64382	0.101	0.163	0.0059141	TA1	Prss30	Down
2.63783e-07	-0.644557	0.107	0.17	0.00605118	TA1	Rpp30	Down
2.65443e-07	-0.869501	0.072	0.127	0.00608926	TA1	Orc3	Down
2.71757e-07	0.82265	0.124	0.076	0.00623411	TA1	Sqor	Up
2.95991e-07	0.74533	0.147	0.096	0.00679004	TA1	Syk	Up
3.01593e-07	0.725592	0.145	0.094	0.00691855	TA1	Ndst1	Up
3.03405e-07	0.979378	0.107	0.063	0.0069601	TA1	Gsdme	Up
3.10577e-07	-0.840143	0.061	0.113	0.00712464	TA1	Chek2	Down
3.16968e-07	0.894696	0.101	0.058	0.00727124	TA1	Cd55	Up
3.37261e-07	-0.510015	0.211	0.285	0.00773676	TA1	Strn	Down
3.41263e-07	-0.786596	0.078	0.134	0.00782858	TA1	Firrm	Down
3.42254e-07	-0.442309	0.226	0.307	0.0078513	TA1	Hdac8	Stable
3.52819e-07	0.968498	0.111	0.067	0.00809368	TA1	Lpcat4	Up
3.77535e-07	0.388244	0.335	0.262	0.00866066	TA1	Rps26	Stable
3.80318e-07	-0.608357	0.114	0.177	0.00872449	TA1	Fam133b	Down
3.94469e-07	0.327389	0.526	0.452	0.00904911	TA1	Hsp90b1	Stable
3.99266e-07	-0.350125	0.297	0.383	0.00915917	TA1	Rsrc1	Stable
4.14301e-07	-0.397755	0.272	0.359	0.00950407	TA1	Fam234a	Stable
4.14988e-07	-0.419361	0.294	0.379	0.00951982	TA1	Nmt1	Stable
4.15639e-07	-0.350052	0.393	0.473	0.00953476	TA1	RGD1309104	Stable
4.217e-07	-0.397763	0.314	0.396	0.00967379	TA1	Suclg2	Stable
4.24905e-07	-0.561567	0.139	0.206	0.00974732	TA1	Mtch2	Down
4.35628e-07	-0.517908	0.133	0.199	0.0099933	TA1	Incenp	Down
4.41019e-07	0.752908	0.104	0.061	0.010117	TA1	Gstp1	Up
4.45606e-07	-0.322372	0.401	0.491	0.0102222	TA1	Plcb3	Stable
4.64029e-07	-0.449845	0.295	0.372	0.0106448	TA1	Cask	Stable
4.77697e-07	0.941117	0.102	0.061	0.0109584	TA1	Dock2	Up
4.83499e-07	0.504851	0.317	0.256	0.0110915	TA1	Crip1	Up
4.9441e-07	-0.376462	0.304	0.386	0.0113418	TA1	Asxl2	Stable
4.9552e-07	0.761582	0.119	0.073	0.0113672	TA1	Neurl3	Up
5.07824e-07	-0.352041	0.383	0.468	0.0116495	TA1	Nrf1	Stable
5.37881e-07	-0.765946	0.063	0.114	0.012339	TA1	Troap	Down
5.41993e-07	0.568017	0.215	0.155	0.0124333	TA1	Rin2	Up
5.57852e-07	0.82654	0.12	0.075	0.0127971	TA1	Fhl2	Up
5.74202e-07	-0.242551	0.524	0.611	0.0131722	TA1	Fryl	Stable
5.92e-07	-0.196537	0.676	0.767	0.0135805	TA1	Rere	Stable
5.97995e-07	-0.436445	0.227	0.301	0.013718	TA1	Cnot2	Stable
6.13888e-07	-0.494818	0.198	0.271	0.0140826	TA1	Trim37	Stable
6.53496e-07	-0.649527	0.122	0.184	0.0149912	TA1	Clip2	Down
6.57241e-07	-0.326835	0.469	0.555	0.0150771	TA1	Mbnl2	Stable
6.61549e-07	0.702003	0.131	0.083	0.0151759	TA1	Inpp5a	Up
6.72431e-07	-0.330693	0.395	0.48	0.0154256	TA1	Mllt3	Stable
7.36725e-07	-0.636531	0.106	0.167	0.0169005	TA1	Arsb	Down
7.4132e-07	-0.545331	0.161	0.229	0.0170059	TA1	Ctdspl	Down
7.46508e-07	-0.546084	0.14	0.209	0.0171249	TA1	Ttll5	Down
7.52412e-07	-0.724893	0.117	0.177	0.0172603	TA1	Cdadc1	Down
7.71683e-07	-0.423659	0.287	0.364	0.0177024	TA1	Arhgef38	Stable
7.72556e-07	0.663575	0.16	0.109	0.0177224	TA1	Atf4	Up
7.80826e-07	-0.594089	0.146	0.212	0.0179122	TA1	Sirt7	Down
7.83411e-07	-0.629652	0.098	0.158	0.0179714	TA1	Dhx32	Down
8.08327e-07	-0.701867	0.088	0.145	0.018543	TA1	Abcg3l3	Down
8.65379e-07	0.895244	0.103	0.062	0.0198518	TA1	Elmo1	Up
8.77041e-07	-0.465767	0.197	0.271	0.0201193	TA1	LOC120101643	Stable
8.84189e-07	0.491239	0.316	0.25	0.0202833	TA1	Afg3l2	Stable
9.09708e-07	0.747887	0.147	0.098	0.0208687	TA1	Dst	Up
9.24224e-07	-0.400815	0.201	0.276	0.0212017	TA1	Rbl1	Stable
9.42924e-07	-0.537025	0.16	0.228	0.0216307	TA1	Lnpk	Down
9.6143e-07	0.444106	0.333	0.268	0.0220552	TA1	Wwc1	Stable
9.95198e-07	-0.629498	0.099	0.157	0.0228298	TA1	Zfp385b	Down
1.00442e-06	-0.583766	0.104	0.164	0.0230413	TA1	Nipal2	Down
1.03183e-06	0.550953	0.255	0.195	0.0236702	TA1	Car12	Up
1.0394e-06	-0.748363	0.102	0.159	0.0238437	TA1	Cdc25c	Down
1.05836e-06	-0.256456	0.341	0.429	0.0242788	TA1	Ehmt1	Stable
1.09644e-06	-0.869205	0.072	0.123	0.0251523	TA1	Kif14	Down
1.11348e-06	-0.443826	0.18	0.253	0.0255432	TA1	Dek	Stable
1.16175e-06	-0.519212	0.165	0.229	0.0266506	TA1	LOC120102998	Down
1.16415e-06	-0.464027	0.191	0.261	0.0267055	TA1	Hibadh	Stable
1.19328e-06	-0.314599	0.414	0.498	0.0273739	TA1	Clint1	Stable
1.19404e-06	-0.32675	0.343	0.422	0.0273912	TA1	Mecom	Stable
1.20615e-06	0.333891	0.552	0.496	0.027669	TA1	Pm20d1	Stable
1.22991e-06	0.359046	0.411	0.347	0.0282142	TA1	Ptp4a2	Stable
1.27409e-06	0.838428	0.1	0.059	0.0292276	TA1	Btg2	Up
1.32889e-06	0.498495	0.357	0.298	0.0304846	TA1	Ccdc88c	Stable
1.3306e-06	-0.757467	0.073	0.124	0.030524	TA1	Depdc1b	Down
1.34884e-06	-0.513058	0.188	0.26	0.0309425	TA1	Crybg1	Down
1.37626e-06	0.456627	0.279	0.218	0.0315714	TA1	Mon1a	Stable
1.43365e-06	0.643902	0.17	0.118	0.0328878	TA1	Slc35f5	Up
1.43585e-06	-0.248481	0.644	0.708	0.0329384	TA1	Ptprk	Stable
1.44206e-06	-0.603073	0.108	0.167	0.0330809	TA1	LOC120093550	Down
1.44871e-06	-0.678138	0.078	0.13	0.0332335	TA1	Smpd4	Down
1.50558e-06	-0.646926	0.095	0.151	0.034538	TA1	Ppp3cc	Down
1.58713e-06	-0.346946	0.267	0.346	0.0364088	TA1	Cd200l2	Stable
1.59733e-06	0.517572	0.234	0.177	0.0366427	TA1	Rpl7a	Up
1.62152e-06	-0.301551	0.413	0.491	0.0371976	TA1	Lcorl	Stable
1.62764e-06	0.759873	0.117	0.074	0.037338	TA1	Saraf	Up
1.6296e-06	-0.244517	0.54	0.622	0.037383	TA1	Adk	Stable
1.6511e-06	-0.851372	0.071	0.122	0.0378763	TA1	Cfi	Down
1.70231e-06	0.763797	0.123	0.079	0.039051	TA1	Maf	Up
1.81911e-06	0.255073	0.569	0.508	0.0417304	TA1	Cmip	Stable
1.86377e-06	-0.451915	0.246	0.318	0.0427549	TA1	Ptbp1	Stable
1.88347e-06	-0.472552	0.217	0.29	0.0432068	TA1	Usp54	Stable
1.89091e-06	-0.298404	0.441	0.517	0.0433774	TA1	Sh3d19	Stable
1.9032e-06	0.339736	0.5	0.447	0.0436595	TA1	Iqgap2	Stable
1.96832e-06	-0.496583	0.219	0.287	0.0451532	TA1	Lin52	Stable
1.98726e-06	-0.254568	0.519	0.589	0.0455877	TA1	Adgrg7	Stable
2.13439e-06	-0.271964	0.513	0.59	0.0489629	TA1	Wapl	Stable
2.23251e-06	-0.319141	0.313	0.392	0.0512138	TA1	U2af2	Stable
2.2595e-06	-0.553215	0.132	0.192	0.0518329	TA1	Sorl1	Stable
2.25986e-06	-0.376595	0.26	0.339	0.0518413	TA1	Phc3	Stable
2.26037e-06	-0.356546	0.373	0.45	0.0518528	TA1	Raly	Stable
2.44631e-06	-0.792794	0.057	0.104	0.0561183	TA1	Galm	Stable
2.45074e-06	-0.322202	0.391	0.462	0.0562199	TA1	Mtdh	Stable
2.45171e-06	-0.297664	0.385	0.465	0.0562422	TA1	Ubr2	Stable
2.51866e-06	-0.348621	0.252	0.326	0.0577782	TA1	Pde7b	Stable
2.52376e-06	-0.445468	0.176	0.244	0.057895	TA1	Arhgap39	Stable
2.55634e-06	0.773417	0.117	0.074	0.0586423	TA1	Rpl23a	Stable
2.57265e-06	-0.480602	0.151	0.217	0.0590167	TA1	RGD1559575	Stable
2.60936e-06	-0.616435	0.107	0.162	0.0598588	TA1	Arhgef39	Stable
2.62308e-06	-0.802717	0.083	0.134	0.0601733	TA1	Espl1	Stable
2.66243e-06	-0.451991	0.202	0.271	0.0610761	TA1	Stip1	Stable
2.67832e-06	-0.456306	0.212	0.282	0.0614406	TA1	Pola1	Stable
2.86927e-06	0.821296	0.103	0.064	0.0658211	TA1	Serinc3	Stable
2.8827e-06	-0.685834	0.086	0.138	0.0661291	TA1	LOC120101820	Stable
2.8871e-06	-0.30725	0.327	0.408	0.0662301	TA1	Tspan7	Stable
2.89231e-06	0.648044	0.132	0.086	0.0663496	TA1	Pde3b	Stable
2.8971e-06	0.506737	0.248	0.19	0.0664594	TA1	Serf2	Stable
2.90261e-06	-0.414725	0.176	0.246	0.0665858	TA1	Vps9d1	Stable
2.94984e-06	0.400056	0.389	0.328	0.0676694	TA1	Susd6	Stable
2.98798e-06	0.796383	0.109	0.069	0.0685442	TA1	Jund	Stable
2.99559e-06	0.608603	0.186	0.132	0.0687187	TA1	Msl2	Stable
3.01676e-06	-0.623042	0.135	0.194	0.0692044	TA1	Blm	Stable
3.08354e-06	-0.191518	0.551	0.626	0.0707363	TA1	Ogdh	Stable
3.08712e-06	-0.391587	0.277	0.349	0.0708185	TA1	Gne	Stable
3.09391e-06	-0.425618	0.219	0.29	0.0709743	TA1	Micu1	Stable
3.10811e-06	-0.533791	0.167	0.233	0.0713	TA1	Plch1	Stable
3.13683e-06	-0.589937	0.094	0.148	0.0719588	TA1	Terf1	Stable
3.16347e-06	-0.508106	0.184	0.25	0.0725701	TA1	Synj2	Stable
3.20999e-06	-0.646955	0.114	0.171	0.0736371	TA1	LOC120094669	Stable
3.25488e-06	-0.47728	0.158	0.223	0.074667	TA1	Tmco4	Stable
3.33702e-06	0.720975	0.129	0.085	0.0765513	TA1	Ctnnbip1	Stable
3.38067e-06	0.782673	0.114	0.073	0.0775525	TA1	Dab1	Stable
3.39918e-06	0.543413	0.341	0.284	0.0779772	TA1	Nr1h4	Stable
3.41607e-06	0.757505	0.173	0.125	0.0783647	TA1	Tnfaip8	Stable
3.46731e-06	0.667426	0.149	0.102	0.0795402	TA1	Isx	Stable
3.53152e-06	0.640407	0.143	0.096	0.081013	TA1	Npc1l1	Stable
3.54916e-06	-0.5539	0.133	0.193	0.0814177	TA1	Thumpd3	Stable
3.65528e-06	-0.239101	0.369	0.468	0.0838521	TA1	Pdss1	Stable
3.73638e-06	-0.81771	0.093	0.145	0.0857126	TA1	Abcf3	Stable
3.74197e-06	0.767043	0.1	0.061	0.0858408	TA1	Hes1	Stable
3.7447e-06	-0.427395	0.206	0.276	0.0859035	TA1	LOC102551574	Stable
3.75995e-06	-0.650297	0.073	0.121	0.0862533	TA1	Kif20b	Stable
3.7614e-06	-0.746229	0.07	0.118	0.0862866	TA1	Rtn4ip1	Stable
3.83238e-06	-0.513934	0.182	0.247	0.0879149	TA1	Fancd2	Stable
3.89539e-06	-0.854303	0.062	0.108	0.0893603	TA1	Spout1	Stable
4.12894e-06	0.697732	0.118	0.076	0.0947179	TA1	Celf2	Stable
4.15903e-06	-0.331299	0.308	0.386	0.0954082	TA1	Setd2	Stable
4.16984e-06	-0.450308	0.166	0.23	0.0956562	TA1	Grhl2	Stable
4.25042e-06	0.376156	0.438	0.381	0.0975047	TA1	Dgka	Stable
4.54877e-06	-0.444613	0.275	0.346	0.104349	TA1	Egln2	Stable
4.55102e-06	0.619245	0.154	0.107	0.1044	TA1	Kdm6b	Stable
4.6908e-06	0.645596	0.158	0.111	0.107607	TA1	Arf1	Stable
4.77396e-06	0.830219	0.104	0.065	0.109515	TA1	Etfdh	Stable
5.0714e-06	-0.430381	0.175	0.241	0.116338	TA1	LOC120100714	Stable
5.07494e-06	0.37507	0.304	0.242	0.116419	TA1	Fnbp1l	Stable
5.0751e-06	-0.428459	0.22	0.288	0.116423	TA1	Fut2	Stable
5.14002e-06	-0.330289	0.346	0.422	0.117912	TA1	Tpm1	Stable
5.15631e-06	0.40479	0.383	0.327	0.118286	TA1	Dstn	Stable
5.27003e-06	-0.253457	0.539	0.609	0.120895	TA1	Birc6	Stable
5.27487e-06	-0.532797	0.134	0.193	0.121006	TA1	Slc2a4rg	Stable
5.35442e-06	0.510706	0.208	0.154	0.12283	TA1	Cyp51	Stable
5.40848e-06	-0.384078	0.256	0.331	0.124071	TA1	Srsf7	Stable
5.58834e-06	0.54555	0.191	0.139	0.128196	TA1	Litaf	Stable
5.63946e-06	-0.620995	0.101	0.155	0.129369	TA1	Cryl1	Stable
5.88572e-06	0.668838	0.159	0.112	0.135018	TA1	Ppfibp1	Stable
5.88879e-06	-0.37085	0.303	0.378	0.135089	TA1	LOC102550895	Stable
6.19974e-06	-0.525384	0.163	0.222	0.142222	TA1	Rnf145	Stable
6.22124e-06	-0.419204	0.167	0.235	0.142715	TA1	Vsig10	Stable
6.31313e-06	0.669765	0.124	0.082	0.144823	TA1	Ikzf3	Stable
6.41764e-06	-0.358292	0.258	0.331	0.147221	TA1	Bmpr2	Stable
6.44245e-06	-0.774209	0.075	0.122	0.14779	TA1	LOC108350472	Stable
6.46074e-06	-0.731147	0.085	0.134	0.148209	TA1	Sapcd2	Stable
6.49412e-06	0.641747	0.262	0.214	0.148975	TA1	Slc13a2	Stable
6.55605e-06	-0.277398	0.396	0.464	0.150396	TA1	Bend7	Stable
6.97682e-06	-0.642243	0.096	0.148	0.160048	TA1	Cenpe	Stable
7.13776e-06	0.689065	0.164	0.117	0.16374	TA1	Zfp36l2	Stable
7.18436e-06	-0.851169	0.057	0.101	0.164809	TA1	Lhfpl2	Stable
7.42765e-06	-0.437705	0.177	0.241	0.17039	TA1	Zdhhc21	Stable
7.4349e-06	0.629636	0.166	0.118	0.170557	TA1	Rxra	Stable
7.47351e-06	-0.605708	0.116	0.172	0.171442	TA1	Zdhhc13	Stable
7.48741e-06	0.486224	0.248	0.193	0.171761	TA1	Rps15	Stable
7.70508e-06	0.621001	0.155	0.109	0.176755	TA1	Rpl26	Stable
7.83266e-06	-0.60216	0.105	0.157	0.179681	TA1	Prcc	Stable
7.94096e-06	-0.576992	0.139	0.195	0.182166	TA1	Lamc1	Stable
8.16903e-06	0.63213	0.19	0.141	0.187397	TA1	Ppp2r3a	Stable
8.65849e-06	0.575541	0.216	0.167	0.198626	TA1	Rpl21	Stable
8.70448e-06	-0.144285	0.831	0.864	0.199681	TA1	Myo1d	Stable
9.22614e-06	-0.620035	0.12	0.175	0.211648	TA1	LOC120093832	Stable
9.2517e-06	0.743172	0.114	0.074	0.212234	TA1	Kctd5	Stable
9.40432e-06	-0.638978	0.067	0.112	0.215735	TA1	Pde8b	Stable
9.80923e-06	0.69683	0.114	0.074	0.225024	TA1	Tnip1	Stable
1.01451e-05	-0.59927	0.113	0.166	0.232729	TA1	Alg8	Stable
1.02062e-05	-0.354453	0.314	0.384	0.234131	TA1	Plce1	Stable
1.04751e-05	-0.360847	0.226	0.294	0.240299	TA1	Mrps28	Stable
1.0484e-05	-0.664628	0.1	0.152	0.240503	TA1	Gvinp1	Stable
1.06347e-05	-0.751765	0.057	0.1	0.243959	TA1	Tnfsf10	Stable
1.06594e-05	0.790649	0.102	0.065	0.244527	TA1	Tfg	Stable
1.07206e-05	-0.309902	0.303	0.376	0.245929	TA1	Fam222b	Stable
1.07419e-05	-0.477062	0.121	0.179	0.246418	TA1	Nckap5	Stable
1.0849e-05	-0.628594	0.108	0.16	0.248876	TA1	Bora	Stable
1.08535e-05	-0.557445	0.146	0.203	0.24898	TA1	Ptcd3	Stable
1.13234e-05	-0.426826	0.192	0.255	0.259759	TA1	Septin11	Stable
1.15651e-05	0.522276	0.22	0.167	0.265302	TA1	Krt20	Stable
1.15982e-05	-0.773898	0.058	0.1	0.266063	TA1	Stil	Stable
1.16704e-05	-0.429322	0.22	0.285	0.267718	TA1	Gpbp1l1	Stable
1.19317e-05	-0.28234	0.312	0.388	0.273714	TA1	Kcnn4	Stable
1.19501e-05	-0.567645	0.144	0.201	0.274136	TA1	Epsti1	Stable
1.20107e-05	-0.61497	0.09	0.139	0.275525	TA1	LOC680933	Stable
1.2087e-05	0.474632	0.264	0.21	0.277276	TA1	Rpl6	Stable
1.22142e-05	-0.233373	0.426	0.514	0.280193	TA1	Stk3	Stable
1.22715e-05	0.52304	0.21	0.157	0.281508	TA1	Ces1e	Stable
1.25218e-05	0.51449	0.202	0.149	0.28725	TA1	Acox1	Stable
1.25422e-05	-0.478216	0.141	0.2	0.287719	TA1	Zfp266	Stable
1.26212e-05	0.469663	0.251	0.197	0.28953	TA1	Lrp5	Stable
1.27012e-05	-0.568985	0.11	0.164	0.291366	TA1	Slc39a10	Stable
1.27219e-05	-0.381866	0.244	0.315	0.291839	TA1	Tut7	Stable
1.27604e-05	-0.28841	0.371	0.446	0.292725	TA1	Fam120a	Stable
1.29869e-05	-0.400842	0.234	0.302	0.29792	TA1	Acss2	Stable
1.34171e-05	-0.529779	0.105	0.157	0.307789	TA1	Agtpbp1	Stable
1.34972e-05	-0.639685	0.11	0.161	0.309626	TA1	Fbf1	Stable
1.3513e-05	0.590513	0.145	0.101	0.309989	TA1	Plec	Stable
1.37051e-05	-0.286424	0.238	0.306	0.314396	TA1	Top2a	Stable
1.40329e-05	-0.343588	0.274	0.348	0.321915	TA1	Nrip1	Stable
1.40539e-05	-0.378165	0.163	0.226	0.322397	TA1	Tecpr2	Stable
1.42133e-05	-0.537852	0.114	0.168	0.326053	TA1	Tspan12	Stable
1.47339e-05	-0.593614	0.08	0.127	0.337995	TA1	LOC120095162	Stable
1.50078e-05	-0.63878	0.079	0.126	0.344279	TA1	Plekha8	Stable
1.50097e-05	-0.713081	0.082	0.128	0.344323	TA1	Tmem161a	Stable
1.55983e-05	-0.524176	0.141	0.196	0.357824	TA1	Zwilch	Stable
1.60256e-05	-0.409394	0.246	0.315	0.367628	TA1	Mid1	Stable
1.60807e-05	-0.713538	0.068	0.111	0.368892	TA1	C5h1orf159	Stable
1.64151e-05	-0.333357	0.389	0.456	0.376563	TA1	Picalm	Stable
1.65161e-05	-0.470369	0.173	0.235	0.378879	TA1	Prkab1	Stable
1.68442e-05	-0.642712	0.098	0.148	0.386407	TA1	Ndrg3	Stable
1.685e-05	-0.365389	0.22	0.287	0.38654	TA1	Agfg2	Stable
1.70168e-05	-0.859807	0.065	0.107	0.390365	TA1	Pdap1	Stable
1.70768e-05	0.679682	0.118	0.078	0.391741	TA1	Fabp2	Stable
1.72576e-05	-0.390877	0.211	0.274	0.395889	TA1	Phlpp1	Stable
1.72779e-05	-0.437192	0.155	0.213	0.396356	TA1	Topbp1	Stable
1.7367e-05	-0.764837	0.061	0.103	0.398398	TA1	Ctsz	Stable
1.77111e-05	-0.603375	0.073	0.118	0.406293	TA1	Shcbp1	Stable
1.7787e-05	-0.673822	0.099	0.147	0.408034	TA1	Cttnbp2nl	Stable
1.80828e-05	-0.282525	0.422	0.499	0.414818	TA1	Anxa4	Stable
1.82018e-05	-0.404214	0.221	0.285	0.417549	TA1	Morc3	Stable
1.82604e-05	-0.240474	0.512	0.592	0.418893	TA1	Msi2	Stable
1.85505e-05	-0.699615	0.065	0.108	0.425548	TA1	Ovol2	Stable
1.93675e-05	0.704519	0.114	0.076	0.444289	TA1	Clec2e	Stable
2.0403e-05	0.532237	0.17	0.124	0.468045	TA1	Entpd5	Stable
2.07894e-05	0.446043	0.28	0.222	0.476909	TA1	Sbno2	Stable
2.12445e-05	-0.715431	0.082	0.127	0.487349	TA1	Pigq	Stable
2.14132e-05	0.583744	0.164	0.119	0.491219	TA1	Naca	Stable
2.17282e-05	-0.554441	0.111	0.163	0.498446	TA1	Fbxw5	Stable
2.218e-05	-0.609794	0.091	0.139	0.50881	TA1	Pola2	Stable
2.24423e-05	0.836667	0.101	0.066	0.514825	TA1	Ftl1	Stable
2.25669e-05	0.495885	0.21	0.16	0.517686	TA1	Ifngr1	Stable
2.25996e-05	-0.543344	0.154	0.21	0.518435	TA1	Sestd1	Stable
2.26039e-05	-0.578215	0.095	0.143	0.518534	TA1	Sec61a2	Stable
2.28698e-05	-0.335498	0.258	0.326	0.524634	TA1	Gata6	Stable
2.33875e-05	0.454734	0.242	0.188	0.53651	TA1	Rpl37	Stable
2.34072e-05	-0.493985	0.11	0.162	0.536961	TA1	Trip11	Stable
2.49549e-05	-0.679741	0.071	0.115	0.572465	TA1	Cntnap5a	Stable
2.55905e-05	-0.377777	0.196	0.258	0.587046	TA1	Efcab14	Stable
2.56099e-05	-0.325678	0.266	0.333	0.587491	TA1	Vkorc1l1	Stable
2.62701e-05	0.687738	0.121	0.082	0.602637	TA1	LOC102555554	Stable
2.6793e-05	-0.449435	0.192	0.253	0.614631	TA1	Tssc4	Stable
2.69603e-05	0.320641	0.429	0.375	0.618469	TA1	Actn4	Stable
2.7029e-05	-0.5281	0.167	0.225	0.620046	TA1	Hes6	Stable
2.75325e-05	-0.593628	0.114	0.166	0.631595	TA1	Afg1l	Stable
2.7759e-05	-0.56278	0.13	0.182	0.636791	TA1	Rsbn1	Stable
2.78938e-05	0.525641	0.25	0.202	0.639884	TA1	Tmem82	Stable
2.80872e-05	-0.295722	0.233	0.302	0.644321	TA1	Usp32	Stable
2.83163e-05	-0.252452	0.327	0.406	0.649577	TA1	Map3k20	Stable
2.84881e-05	0.26163	0.627	0.589	0.653518	TA1	Casz1	Stable
2.9833e-05	-0.470251	0.167	0.223	0.684369	TA1	Supt20h	Stable
3.07171e-05	0.399007	0.268	0.214	0.70465	TA1	Lrrc8d	Stable
3.12364e-05	0.645461	0.109	0.072	0.716563	TA1	Runx1	Stable
3.15303e-05	-0.670111	0.075	0.118	0.723304	TA1	Sgo2	Stable
3.2042e-05	-0.511612	0.105	0.156	0.735044	TA1	Gtpbp1	Stable
3.24759e-05	-0.225014	0.568	0.641	0.744997	TA1	Mob3b	Stable
3.27499e-05	-0.527652	0.096	0.144	0.751283	TA1	Parp9	Stable
3.30685e-05	-0.355435	0.242	0.308	0.758592	TA1	C2cd5	Stable
3.31491e-05	-0.273279	0.371	0.443	0.760441	TA1	Dock1	Stable
3.36307e-05	-0.34009	0.255	0.323	0.771487	TA1	Hdac4	Stable
3.41571e-05	0.542743	0.159	0.115	0.783564	TA1	Lpgat1	Stable
3.46882e-05	-0.272	0.463	0.525	0.795746	TA1	Utrn	Stable
3.48735e-05	-0.741346	0.064	0.105	0.799998	TA1	Mrps18b	Stable
3.52361e-05	-0.740109	0.073	0.115	0.808315	TA1	Plaat3	Stable
3.54842e-05	-0.397725	0.193	0.256	0.814008	TA1	Mvp	Stable
3.55373e-05	-0.415565	0.248	0.309	0.815226	TA1	Hp1bp3	Stable
3.63341e-05	-0.421886	0.174	0.233	0.833504	TA1	Usp37	Stable
3.66167e-05	0.263488	0.504	0.444	0.839986	TA1	Atp2a2	Stable
3.68741e-05	-0.802327	0.063	0.103	0.845891	TA1	Cep72	Stable
3.72425e-05	-0.373728	0.182	0.242	0.854342	TA1	Cspp1	Stable
3.76938e-05	-0.25238	0.458	0.532	0.864697	TA1	Ncoa2	Stable
3.82152e-05	0.740296	0.106	0.07	0.876658	TA1	Sri	Stable
3.9919e-05	-0.466253	0.099	0.148	0.915743	TA1	Cdk5	Stable
4.0881e-05	-0.434175	0.145	0.199	0.937811	TA1	Rbx1	Stable
4.10386e-05	-0.496019	0.084	0.129	0.941426	TA1	Kif2c	Stable
4.11547e-05	-0.261018	0.394	0.469	0.944088	TA1	Wipf1	Stable
4.17567e-05	-0.428064	0.135	0.19	0.9579	TA1	Ezh2	Stable
4.19487e-05	0.684007	0.114	0.077	0.962304	TA1	Rpl30	Stable
4.22969e-05	0.253872	0.578	0.524	0.970292	TA1	Rrbp1	Stable
4.24495e-05	-0.2649	0.474	0.544	0.973791	TA1	Pan3	Stable
4.30256e-05	-0.371607	0.213	0.277	0.987007	TA1	Sun1	Stable
4.33401e-05	-0.479144	0.132	0.183	0.994222	TA1	Bdh1	Stable
4.39705e-05	-0.692418	0.065	0.105	1	TA1	Slc25a12	Stable
4.39737e-05	0.609848	0.149	0.107	1	TA1	Arhgap27	Stable
4.40636e-05	-0.614947	0.089	0.135	1	TA1	LOC102551889	Stable
4.56337e-05	-0.434123	0.141	0.195	1	TA1	Gmeb1	Stable
4.57788e-05	0.61348	0.143	0.102	1	TA1	Rpl15	Stable
4.85793e-05	0.66282	0.105	0.07	1	TA1	Hadh	Stable
4.86463e-05	-0.570566	0.089	0.135	1	TA1	G2e3	Stable
4.86679e-05	-0.652454	0.062	0.102	1	TA1	Hrh1	Stable
4.88367e-05	0.749565	0.109	0.073	1	TA1	LOC108348488	Stable
4.90679e-05	-0.52033	0.108	0.157	1	TA1	Tmbim1	Stable
4.97476e-05	-0.292689	0.371	0.44	1	TA1	Ppp5c	Stable
4.98887e-05	-0.338014	0.262	0.325	1	TA1	Fam135a	Stable
5.03986e-05	-0.737717	0.072	0.113	1	TA1	Cep89	Stable
5.13521e-05	-0.578828	0.082	0.125	1	TA1	Mob2	Stable
5.2081e-05	-0.441068	0.114	0.163	1	TA1	Rnf180	Stable
5.40506e-05	0.667671	0.102	0.067	1	TA1	Pik3cd	Stable
5.48081e-05	0.418247	0.209	0.161	1	TA1	Sdc4	Stable
5.48863e-05	-0.624795	0.089	0.133	1	TA1	Mis18bp1	Stable
5.49929e-05	0.598147	0.142	0.101	1	TA1	Pfkp	Stable
5.53883e-05	0.614927	0.137	0.097	1	TA1	Heph	Stable
5.58248e-05	-0.674149	0.065	0.105	1	TA1	Cep55	Stable
5.69673e-05	-0.353191	0.181	0.241	1	TA1	Vrk1	Stable
5.70498e-05	-0.544368	0.105	0.152	1	TA1	S100pbp	Stable
5.72749e-05	-0.305804	0.304	0.372	1	TA1	Pde5a	Stable
5.73748e-05	-0.432887	0.164	0.221	1	TA1	Ap1ar	Stable
6.0868e-05	-0.338965	0.248	0.31	1	TA1	Tmod3	Stable
6.1154e-05	-0.150432	0.539	0.628	1	TA1	Arid1b	Stable
6.26016e-05	-0.394312	0.238	0.297	1	TA1	Smurf1	Stable
6.436e-05	-0.623304	0.087	0.13	1	TA1	Smc2	Stable
6.4588e-05	-0.302155	0.39	0.459	1	TA1	Gpx2	Stable
6.63491e-05	-0.348834	0.161	0.219	1	TA1	Prkci	Stable
6.6409e-05	-0.229608	0.467	0.541	1	TA1	Fbxl17	Stable
6.65126e-05	-0.625219	0.098	0.142	1	TA1	Dmxl2	Stable
6.75596e-05	0.556453	0.125	0.087	1	TA1	Msmo1	Stable
6.87511e-05	-0.432264	0.147	0.2	1	TA1	Pik3cb	Stable
6.88673e-05	-0.381596	0.16	0.216	1	TA1	Glod5	Stable
6.99638e-05	-0.339254	0.23	0.292	1	TA1	Ndfip2	Stable
7.01908e-05	0.368631	0.253	0.202	1	TA1	Ggnbp2	Stable
7.03104e-05	0.553047	0.212	0.168	1	TA1	Ms4a8	Stable
7.04551e-05	0.675921	0.117	0.081	1	TA1	Hspa8	Stable
7.10089e-05	-0.685958	0.07	0.11	1	TA1	Clpb	Stable
7.32636e-05	-0.523006	0.086	0.13	1	TA1	Kif15	Stable
7.35511e-05	-0.620872	0.065	0.105	1	TA1	Blvra	Stable
7.42978e-05	-0.557777	0.093	0.138	1	TA1	Acbd5	Stable
7.45447e-05	-0.240878	0.35	0.426	1	TA1	Myo6	Stable
7.51491e-05	0.50049	0.213	0.169	1	TA1	Eif1	Stable
7.56631e-05	-0.322771	0.211	0.27	1	TA1	Ptpn3	Stable
7.60777e-05	-0.447686	0.173	0.226	1	TA1	Ints3	Stable
7.66475e-05	0.394421	0.261	0.21	1	TA1	Ap2a2	Stable
7.7009e-05	-0.309856	0.291	0.35	1	TA1	Kansl3	Stable
7.74739e-05	-0.645043	0.062	0.102	1	TA1	Mtx1	Stable
7.75519e-05	-0.71551	0.064	0.103	1	TA1	Txndc12	Stable
7.81518e-05	-0.309586	0.336	0.402	1	TA1	Arih2	Stable
7.83724e-05	0.489803	0.172	0.128	1	TA1	Slc25a3	Stable
7.86407e-05	-0.269785	0.454	0.519	1	TA1	Lmo7	Stable
7.94325e-05	-0.349159	0.209	0.267	1	TA1	Ube2f	Stable
8.01088e-05	0.593426	0.144	0.104	1	TA1	Xdh	Stable
8.098e-05	-0.550478	0.085	0.128	1	TA1	Megf8	Stable
8.17184e-05	-0.316353	0.296	0.36	1	TA1	Neo1	Stable
8.53957e-05	-0.233574	0.433	0.504	1	TA1	Vps13b	Stable
8.5761e-05	-0.368337	0.244	0.302	1	TA1	Tnks	Stable
8.8854e-05	-0.306122	0.282	0.347	1	TA1	Smarca4	Stable
9.13986e-05	-0.249536	0.343	0.408	1	TA1	Smg6	Stable
9.22935e-05	-0.192984	0.544	0.616	1	TA1	Baiap2l2	Stable
9.2432e-05	0.384064	0.268	0.216	1	TA1	Ezr	Stable
9.28699e-05	-0.46142	0.084	0.128	1	TA1	Lzts2	Stable
9.41732e-05	-0.177842	0.53	0.599	1	TA1	Tmprss2	Stable
9.45801e-05	-0.214406	0.571	0.632	1	TA1	Pde3a	Stable
9.49064e-05	-0.353703	0.203	0.261	1	TA1	Ipo9	Stable
9.60324e-05	-0.443444	0.133	0.183	1	TA1	Pigl	Stable
9.63881e-05	-0.55297	0.113	0.158	1	TA1	Adgra3	Stable
9.70638e-05	0.431714	0.192	0.145	1	TA1	Gars1	Stable
9.90689e-05	-0.277294	0.284	0.349	1	TA1	Itpr3	Stable
0.000100531	-0.510163	0.11	0.156	1	TA1	Hells	Stable
0.000101232	-0.263788	0.277	0.341	1	TA1	Igf1r	Stable
0.000101384	-0.153681	0.558	0.641	1	TA1	Sipa1l1	Stable
0.000102371	-0.255014	0.327	0.391	1	TA1	Sfmbt1	Stable
0.000103953	0.729394	0.123	0.087	1	TA1	Etfb	Stable
0.000105025	0.58049	0.101	0.067	1	TA1	Atp10d	Stable
0.000105182	0.582445	0.115	0.08	1	TA1	Polr3b	Stable
0.00010621	0.297391	0.403	0.349	1	TA1	Slc13a1	Stable
0.000106238	-0.617681	0.08	0.121	1	TA1	Pck2	Stable
0.00010962	-0.192105	0.41	0.486	1	TA1	Tax1bp1	Stable
0.000111312	0.677747	0.106	0.072	1	TA1	Eif1a	Stable
0.000112505	-0.377582	0.188	0.244	1	TA1	Suz12	Stable
0.000112514	0.59355	0.102	0.068	1	TA1	Ccnd2	Stable
0.000112749	-0.223103	0.352	0.428	1	TA1	Wac	Stable
0.000112966	-0.289302	0.327	0.392	1	TA1	Kat6b	Stable
0.000114496	0.470247	0.157	0.115	1	TA1	Atg4d	Stable
0.000115169	-0.582829	0.068	0.107	1	TA1	Ccl28	Stable
0.000115387	0.662114	0.121	0.085	1	TA1	Zg16b	Stable
0.000115876	-0.304554	0.227	0.289	1	TA1	Cstf3	Stable
0.000116099	-0.541562	0.091	0.136	1	TA1	Tmem238l	Stable
0.000116327	0.461305	0.202	0.158	1	TA1	Cox7c	Stable
0.000116459	-0.297062	0.312	0.378	1	TA1	Prkcz	Stable
0.000117437	-0.62931	0.079	0.119	1	TA1	Gga1	Stable
0.000118394	-0.264241	0.405	0.475	1	TA1	Gbf1	Stable
0.000118484	-0.274082	0.386	0.45	1	TA1	Add1	Stable
0.000119351	-0.601155	0.077	0.117	1	TA1	Pctp	Stable
0.000124157	-0.529803	0.102	0.146	1	TA1	Arhgap19	Stable
0.000125602	0.646433	0.104	0.071	1	TA1	Slc9a2	Stable
0.000125869	-0.239386	0.443	0.503	1	TA1	Agpat4	Stable
0.000126745	-0.215777	0.379	0.444	1	TA1	Arid2	Stable
0.000129269	0.525431	0.186	0.144	1	TA1	Anxa2	Stable
0.000130454	-0.438912	0.161	0.215	1	TA1	Usp43	Stable
0.000131324	-0.556912	0.082	0.122	1	TA1	Zgrf1	Stable
0.000132115	-0.23428	0.424	0.489	1	TA1	Carmil1	Stable
0.000132517	-0.349154	0.165	0.22	1	TA1	Abcg3l2	Stable
0.000132755	-0.35331	0.2	0.257	1	TA1	Ube2r2	Stable
0.000132909	-0.342684	0.252	0.313	1	TA1	Adcy6	Stable
0.000134165	-0.305401	0.218	0.278	1	TA1	Tmtc2	Stable
0.000136672	-0.37829	0.281	0.343	1	TA1	Tmprss4	Stable
0.000137911	0.383298	0.344	0.297	1	TA1	Adap1	Stable
0.00013817	-0.301951	0.279	0.341	1	TA1	Fgd4	Stable
0.000139845	-0.514292	0.11	0.154	1	TA1	Slc25a13	Stable
0.000144083	-0.387763	0.201	0.257	1	TA1	Arhgef26	Stable
0.000145498	-0.432268	0.077	0.118	1	TA1	Yipf2	Stable
0.000145877	-0.340914	0.279	0.336	1	TA1	Memo1	Stable
0.000146248	-0.511874	0.115	0.16	1	TA1	Lemd2	Stable
0.00014641	0.506312	0.255	0.213	1	TA1	Rpl36	Stable
0.000146638	-0.684498	0.065	0.102	1	TA1	Capn5	Stable
0.000147235	0.565313	0.146	0.107	1	TA1	Rps17	Stable
0.000149336	-0.541315	0.099	0.142	1	TA1	Sdhc	Stable
0.000150387	0.487986	0.141	0.103	1	TA1	Ccdc68	Stable
0.000150388	-0.252532	0.348	0.42	1	TA1	Tle4	Stable
0.00015079	-0.355194	0.167	0.222	1	TA1	Kat2b	Stable
0.000151076	-0.335804	0.26	0.318	1	TA1	Rnf216	Stable
0.000151748	-0.313027	0.248	0.309	1	TA1	Pigu	Stable
0.000152707	-0.3495	0.235	0.292	1	TA1	Uhrf2	Stable
0.000155938	0.507145	0.145	0.106	1	TA1	Ubb	Stable
0.000156883	-0.631501	0.065	0.102	1	TA1	Eif2ak4	Stable
0.000158166	0.359125	0.28	0.232	1	TA1	Itgb1	Stable
0.000159635	0.670307	0.131	0.094	1	TA1	Mgst3	Stable
0.000159773	-0.549578	0.082	0.123	1	TA1	Brd9	Stable
0.00016021	-0.408949	0.204	0.257	1	TA1	Nfyc	Stable
0.000160654	-0.257574	0.48	0.55	1	TA1	Hnf4g	Stable
0.000165143	-0.253216	0.461	0.521	1	TA1	Dlg1	Stable
0.000166616	-0.375995	0.175	0.23	1	TA1	Zmym4	Stable
0.00016867	-0.53796	0.062	0.1	1	TA1	Gba2	Stable
0.000169997	-0.235474	0.369	0.438	1	TA1	Ercc6l2	Stable
0.000171456	-0.441861	0.128	0.177	1	TA1	Scml4	Stable
0.000171562	0.574745	0.133	0.096	1	TA1	Nlrp1b	Stable
0.000174386	-0.235089	0.491	0.552	1	TA1	Npepps	Stable
0.00017582	-0.540682	0.084	0.125	1	TA1	Hexb	Stable
0.00017751	-0.369337	0.208	0.263	1	TA1	Ppm1b	Stable
0.000177725	-0.204822	0.536	0.597	1	TA1	Etv6	Stable
0.000179109	-0.286147	0.29	0.35	1	TA1	Eif4g1	Stable
0.0001798	0.60306	0.103	0.07	1	TA1	Capn2	Stable
0.000179926	-0.327767	0.259	0.322	1	TA1	Sdf4	Stable
0.000180828	0.568765	0.131	0.094	1	TA1	Cebpg	Stable
0.000180991	0.397028	0.285	0.238	1	TA1	Golm1	Stable
0.000188912	-0.591398	0.071	0.109	1	TA1	Tmem253	Stable
0.000189221	-0.456155	0.128	0.175	1	TA1	Septin2	Stable
0.00018964	-0.383455	0.18	0.234	1	TA1	Dvl1	Stable
0.000191553	0.562621	0.177	0.138	1	TA1	Ak3	Stable
0.000192167	0.442575	0.222	0.179	1	TA1	Kdm7a	Stable
0.000192573	-0.522945	0.091	0.132	1	TA1	LOC120099961	Stable
0.000193249	0.324243	0.33	0.281	1	TA1	Ppp4r1	Stable
0.000193252	0.418644	0.182	0.138	1	TA1	Raph1	Stable
0.000200033	-0.191819	0.271	0.34	1	TA1	Tmc5	Stable
0.000204007	-0.437844	0.093	0.135	1	TA1	Cmtm4	Stable
0.000206238	-0.667829	0.076	0.114	1	TA1	Slc35b4	Stable
0.000208367	-0.358932	0.18	0.232	1	TA1	Shoc2	Stable
0.000212275	-0.374133	0.145	0.195	1	TA1	Slc35b3	Stable
0.000214206	-0.332756	0.28	0.34	1	TA1	Ccnt2	Stable
0.000216743	-0.289649	0.304	0.371	1	TA1	Zfr	Stable
0.000217721	-0.290815	0.291	0.351	1	TA1	Fkbp8	Stable
0.000220618	0.484479	0.184	0.142	1	TA1	Rps24	Stable
0.00022151	-0.26776	0.355	0.418	1	TA1	Lrig1	Stable
0.000223523	-0.432698	0.112	0.156	1	TA1	Nol9	Stable
0.0002256	0.413459	0.186	0.144	1	TA1	Atp5f1a	Stable
0.000226635	-0.471872	0.148	0.193	1	TA1	Tap1	Stable
0.000228119	0.37424	0.279	0.233	1	TA1	Pdlim5	Stable
0.000230854	-0.552266	0.072	0.11	1	TA1	Myef2	Stable
0.000232743	-0.421496	0.101	0.143	1	TA1	Qser1	Stable
0.000234712	-0.482847	0.094	0.135	1	TA1	Rab5b	Stable
0.000236729	-0.288885	0.177	0.231	1	TA1	Filip1l	Stable
0.00023759	-0.541372	0.078	0.117	1	TA1	Mrpl37	Stable
0.000237755	-0.268258	0.324	0.386	1	TA1	Elf2	Stable
0.00024253	0.471312	0.167	0.128	1	TA1	Fam107b	Stable
0.000248006	-0.523792	0.092	0.134	1	TA1	Rcor3	Stable
0.000249102	-0.587987	0.071	0.108	1	TA1	Rad9a	Stable
0.000250179	-0.504847	0.09	0.131	1	TA1	Hmgb2	Stable
0.000250531	-0.446231	0.177	0.226	1	TA1	Hmgxb3	Stable
0.000250626	0.481274	0.16	0.12	1	TA1	Maml2	Stable
0.000250961	-0.384549	0.156	0.205	1	TA1	Chd6	Stable
0.000254745	0.624792	0.114	0.081	1	TA1	Cox8a	Stable
0.000267915	-0.321686	0.205	0.259	1	TA1	Rbks	Stable
0.000269825	-0.384141	0.172	0.224	1	TA1	Ptpra	Stable
0.000270448	-0.563106	0.086	0.124	1	TA1	Zfp821	Stable
0.000271259	-0.574785	0.068	0.104	1	TA1	Iqsec2	Stable
0.000275577	-0.290674	0.186	0.243	1	TA1	Epc2	Stable
0.000277735	-0.532449	0.077	0.115	1	TA1	Lzts3	Stable
0.000278911	-0.201888	0.398	0.46	1	TA1	Palld	Stable
0.000282127	-0.343524	0.195	0.244	1	TA1	Nudcd3	Stable
0.000283739	-0.326183	0.252	0.309	1	TA1	Adcy9	Stable
0.000284704	-0.341988	0.199	0.253	1	TA1	Ldlrad4	Stable
0.000289692	-0.417777	0.103	0.146	1	TA1	Tango6	Stable
0.000291856	-0.128592	0.248	0.313	1	TA1	Cmss1	Stable
0.000293903	0.572806	0.116	0.082	1	TA1	Cdk17	Stable
0.000296743	-0.398481	0.17	0.218	1	TA1	Depdc5	Stable
0.000297972	0.535548	0.102	0.07	1	TA1	Slc20a1	Stable
0.000298541	-0.638076	0.08	0.117	1	TA1	Isca1	Stable
0.000301409	0.237806	0.422	0.374	1	TA1	Cracd	Stable
0.000301889	-0.370823	0.174	0.227	1	TA1	Rasal2	Stable
0.000302286	-0.451917	0.119	0.162	1	TA1	Nup58	Stable
0.000305272	0.537761	0.117	0.083	1	TA1	Fam241a	Stable
0.000308708	-0.387899	0.157	0.206	1	TA1	Zc3h15	Stable
0.000313585	0.634306	0.1	0.069	1	TA1	Itprid2	Stable
0.000313738	-0.400013	0.177	0.228	1	TA1	LOC100912031	Stable
0.000321005	0.45159	0.194	0.153	1	TA1	Daglb	Stable
0.000324092	-0.28345	0.204	0.261	1	TA1	Babam2	Stable
0.000331404	-0.693543	0.072	0.107	1	TA1	Pmf1	Stable
0.000334555	-0.345805	0.186	0.239	1	TA1	Atrx	Stable
0.000335091	-0.408845	0.167	0.214	1	TA1	Fmn1	Stable
0.000336234	-0.515135	0.065	0.101	1	TA1	Slc22a1	Stable
0.000338321	0.508215	0.171	0.131	1	TA1	Hyou1	Stable
0.000341694	0.324309	0.397	0.355	1	TA1	Erbin	Stable
0.000345138	-0.459483	0.127	0.172	1	TA1	LOC690035	Stable
0.000346846	-0.478986	0.098	0.138	1	TA1	Snrpa1	Stable
0.000348113	-0.278118	0.227	0.285	1	TA1	Zswim5	Stable
0.000351677	-0.186888	0.608	0.661	1	TA1	Rbm39	Stable
0.000353151	-0.227874	0.393	0.456	1	TA1	Baiap2l1	Stable
0.000355355	-0.195014	0.299	0.359	1	TA1	Twf1	Stable
0.000355642	-0.469994	0.113	0.156	1	TA1	Gpr89b	Stable
0.00036149	-0.245321	0.339	0.396	1	TA1	Atp8a1	Stable
0.000362495	-0.583845	0.087	0.125	1	TA1	Pof1b	Stable
0.000364173	-0.175997	0.618	0.658	1	TA1	Zcchc7	Stable
0.000364181	-0.405847	0.147	0.195	1	TA1	Fancc	Stable
0.000365254	-0.429892	0.08	0.118	1	TA1	Tpmt	Stable
0.000367926	-0.220017	0.398	0.458	1	TA1	Tlk1	Stable
0.000375548	-0.307607	0.257	0.316	1	TA1	Ubap2	Stable
0.000383871	-0.244657	0.401	0.473	1	TA1	Stag1	Stable
0.000386411	-0.40196	0.161	0.209	1	TA1	Tpcn1	Stable
0.000387099	-0.209516	0.46	0.52	1	TA1	Fus	Stable
0.000392045	-0.456933	0.139	0.183	1	TA1	Ankrd10	Stable
0.000396303	-0.415384	0.119	0.162	1	TA1	Fam171a1	Stable
0.000398944	-0.373317	0.123	0.169	1	TA1	Pigf	Stable
0.000409761	-0.429285	0.15	0.196	1	TA1	Sap130	Stable
0.000412274	-0.297021	0.219	0.276	1	TA1	Fip1l1	Stable
0.00041378	0.273142	0.423	0.378	1	TA1	Slc38a1	Stable
0.000414072	-0.476294	0.115	0.157	1	TA1	Slc12a8	Stable
0.000416132	-0.197063	0.427	0.495	1	TA1	Ctbp2	Stable
0.000419018	-0.561263	0.096	0.135	1	TA1	Impa1	Stable
0.000420916	-0.281151	0.33	0.388	1	TA1	Ube2k	Stable
0.000420976	0.448094	0.199	0.159	1	TA1	Ptprh	Stable
0.000425448	-0.272968	0.297	0.359	1	TA1	Tcerg1	Stable
0.000425685	-0.422006	0.177	0.222	1	TA1	Rfwd3	Stable
0.000428543	0.703129	0.11	0.079	1	TA1	Syngr2	Stable
0.000430741	0.47049	0.21	0.171	1	TA1	Foxo1	Stable
0.000431381	-0.315164	0.171	0.22	1	TA1	Lpar1	Stable
0.000434838	-0.226934	0.286	0.345	1	TA1	Ap3b1	Stable
0.000434971	0.356606	0.266	0.224	1	TA1	Arap1	Stable
0.000437447	0.485434	0.166	0.128	1	TA1	Lonp2	Stable
0.000438559	-0.415466	0.165	0.213	1	TA1	Ppip5k1	Stable
0.000455503	-0.253717	0.35	0.41	1	TA1	Smyd3	Stable
0.000456592	0.323407	0.343	0.296	1	TA1	Tm9sf2	Stable
0.000457641	-0.474948	0.119	0.16	1	TA1	Impa2	Stable
0.000459137	-0.267735	0.239	0.296	1	TA1	Nsd2	Stable
0.000459598	-0.541523	0.066	0.1	1	TA1	Ckap2	Stable
0.000461501	-0.386782	0.113	0.157	1	TA1	Srgap2	Stable
0.000470308	0.215178	0.725	0.818	1	TA1	Defa8	Stable
0.0004744	-0.352928	0.199	0.248	1	TA1	Xpo4	Stable
0.000482681	-0.349589	0.127	0.17	1	TA1	Tex2	Stable
0.000486632	0.50175	0.121	0.088	1	TA1	Rybp	Stable
0.000491519	-0.543739	0.088	0.126	1	TA1	Prpf40b	Stable
0.000492811	0.513369	0.161	0.125	1	TA1	Ptpn12	Stable
0.000493003	-0.208055	0.467	0.529	1	TA1	Myo5b	Stable
0.000496508	0.16503	0.792	0.863	1	TA1	Defa24	Stable
0.000503783	-0.19383	0.395	0.464	1	TA1	Pum1	Stable
0.000509533	0.405808	0.245	0.199	1	TA1	Atf6	Stable
0.000509779	-0.343594	0.161	0.212	1	TA1	Ns5atp4	Stable
0.000513045	-0.441555	0.152	0.198	1	TA1	Ddr1	Stable
0.000514867	-0.560693	0.085	0.122	1	TA1	Dsn1	Stable
0.000515807	-0.299888	0.33	0.389	1	TA1	Atf7	Stable
0.000519172	-0.623566	0.08	0.115	1	TA1	Atl2	Stable
0.000521964	-0.369484	0.135	0.181	1	TA1	Anapc1	Stable
0.000522049	-0.295114	0.233	0.287	1	TA1	Zcchc8	Stable
0.000531552	0.216184	0.527	0.483	1	TA1	Canx	Stable
0.000532646	-0.537612	0.075	0.11	1	TA1	Ttk	Stable
0.000534815	-0.301555	0.177	0.224	1	TA1	Slc25a40	Stable
0.000534837	0.527481	0.106	0.074	1	TA1	Derl1	Stable
0.000535102	-0.41124	0.15	0.196	1	TA1	Spidr	Stable
0.000536226	-0.247293	0.297	0.358	1	TA1	Nr3c1	Stable
0.000538956	0.38416	0.21	0.169	1	TA1	Hmgcr	Stable
0.00054402	-0.475468	0.125	0.167	1	TA1	Oxct1	Stable
0.000547432	-0.537862	0.095	0.134	1	TA1	Mecp2	Stable
0.000558908	-0.451557	0.122	0.164	1	TA1	Odf2	Stable
0.000559	-0.242906	0.297	0.354	1	TA1	G3bp1	Stable
0.000562519	0.291124	0.292	0.25	1	TA1	Hadha	Stable
0.000564986	-0.582748	0.095	0.133	1	TA1	LOC689800	Stable
0.000572646	-0.564176	0.068	0.101	1	TA1	Smc5	Stable
0.000576842	-0.443807	0.121	0.163	1	TA1	Il15	Stable
0.000576983	-0.328994	0.18	0.231	1	TA1	Aamp	Stable
0.000579282	-0.501388	0.133	0.174	1	TA1	Irf1	Stable
0.000581297	-0.308732	0.197	0.25	1	TA1	Gab1	Stable
0.000584549	-0.372278	0.158	0.205	1	TA1	Nup188	Stable
0.00058763	-0.480055	0.095	0.133	1	TA1	Skic2	Stable
0.00059055	-0.291916	0.313	0.367	1	TA1	Papola	Stable
0.000593057	-0.366373	0.199	0.248	1	TA1	Vrk3	Stable
0.000593521	-0.350089	0.135	0.179	1	TA1	Myo1b	Stable
0.000598981	0.303812	0.541	0.524	1	TA1	Elovl6	Stable
0.000609459	0.359612	0.325	0.282	1	TA1	Fam83f	Stable
0.000611029	-0.171343	0.441	0.508	1	TA1	Larp1	Stable
0.000621251	-0.314555	0.18	0.231	1	TA1	Cachd1	Stable
0.000622819	0.340995	0.269	0.227	1	TA1	Slc6a6	Stable
0.000626352	-0.322009	0.242	0.298	1	TA1	Vps53	Stable
0.00062743	-0.463121	0.092	0.13	1	TA1	Prkaa2	Stable
0.000640898	-0.205208	0.425	0.478	1	TA1	Prpf4b	Stable
0.000641952	-0.271627	0.301	0.361	1	TA1	Baz2b	Stable
0.000657745	-0.47633	0.088	0.126	1	TA1	Zcchc4	Stable
0.000660619	-0.266568	0.217	0.27	1	TA1	Prr14l	Stable
0.000665078	-0.485197	0.082	0.119	1	TA1	Zhx2	Stable
0.000667053	-0.253725	0.317	0.373	1	TA1	Nup214	Stable
0.000680866	-0.398771	0.19	0.239	1	TA1	Plekhj1	Stable
0.000683415	-0.164709	0.423	0.491	1	TA1	Trim2	Stable
0.000688703	-0.168271	0.577	0.641	1	TA1	Rabgap1l	Stable
0.000692419	-0.164439	0.395	0.46	1	TA1	Vti1a	Stable
0.000700117	-0.555424	0.101	0.139	1	TA1	Dnajc8	Stable
0.000700779	-0.265246	0.227	0.285	1	TA1	Abl2	Stable
0.000702212	0.393468	0.233	0.195	1	TA1	Gucy2c	Stable
0.000703718	-0.19165	0.451	0.516	1	TA1	Rapgef5	Stable
0.000707224	-0.274918	0.245	0.297	1	TA1	Acaca	Stable
0.000711847	-0.382187	0.199	0.249	1	TA1	Slfn13	Stable
0.000714806	-0.394089	0.133	0.176	1	TA1	Zmym1	Stable
0.000718973	-0.450151	0.098	0.137	1	TA1	Cdc42bpg	Stable
0.000722925	-0.416766	0.121	0.163	1	TA1	Bub1b	Stable
0.000729611	-0.347881	0.165	0.211	1	TA1	Stard4	Stable
0.000730631	-0.534961	0.082	0.116	1	TA1	Strada	Stable
0.000730764	-0.459369	0.105	0.144	1	TA1	Slc38a9	Stable
0.000737584	-0.345388	0.172	0.219	1	TA1	Ociad1	Stable
0.000738538	-0.294347	0.188	0.241	1	TA1	Sclt1	Stable
0.000740155	0.54298	0.154	0.12	1	TA1	Rps4x	Stable
0.000743605	-0.148576	0.513	0.588	1	TA1	Wwox	Stable
0.000750184	-0.629218	0.067	0.1	1	TA1	Pcmt1	Stable
0.000752652	-0.255078	0.372	0.432	1	TA1	Vmp1	Stable
0.000754314	-0.319527	0.191	0.239	1	TA1	Eps15	Stable
0.000754511	-0.508726	0.082	0.116	1	TA1	Atad5	Stable
0.000755856	-0.547165	0.089	0.125	1	TA1	Cnnm2	Stable
0.000757266	-0.364797	0.197	0.244	1	TA1	Skic3	Stable
0.000758953	-0.4726	0.104	0.143	1	TA1	Hcfc1	Stable
0.000760544	0.520804	0.173	0.138	1	TA1	Eef1g	Stable
0.000763642	-0.263013	0.33	0.389	1	TA1	Tra2a	Stable
0.000772256	-0.577176	0.069	0.103	1	TA1	Tubgcp5	Stable
0.000785148	-0.275622	0.238	0.291	1	TA1	Rsf1	Stable
0.000785642	-0.308707	0.269	0.318	1	TA1	Plcb4	Stable
0.000785907	-0.472532	0.118	0.158	1	TA1	Ssr2	Stable
0.000787362	-0.407943	0.126	0.167	1	TA1	LOC120097421	Stable
0.000808869	-0.198846	0.22	0.28	1	TA1	Gdpd1	Stable
0.000819195	0.172505	0.712	0.694	1	TA1	Cdh1	Stable
0.00082757	-0.211243	0.303	0.359	1	TA1	Fbxo11	Stable
0.000827688	-0.271829	0.237	0.293	1	TA1	Ano9	Stable
0.000828739	0.579899	0.11	0.08	1	TA1	LOC102548374	Stable
0.000839596	-0.401101	0.154	0.198	1	TA1	Rabggtb	Stable
0.000843725	-0.243994	0.271	0.326	1	TA1	Nsmce2	Stable
0.000846911	-0.176484	0.309	0.373	1	TA1	Zfhx3	Stable
0.000846928	-0.365615	0.182	0.229	1	TA1	Tbc1d2b	Stable
0.000858112	-0.238768	0.446	0.498	1	TA1	Nf1	Stable
0.000861757	-0.320658	0.21	0.256	1	TA1	Scaf8	Stable
0.000862733	-0.466043	0.087	0.123	1	TA1	Pclaf	Stable
0.0008787	0.630117	0.107	0.077	1	TA1	Cdkn2b	Stable
0.000879809	-0.479541	0.1	0.137	1	TA1	Exosc1	Stable
0.000885403	-0.520915	0.103	0.141	1	TA1	Cfap20	Stable
0.000891292	-0.23699	0.338	0.396	1	TA1	Kmt2e	Stable
0.000893359	-0.475175	0.071	0.105	1	TA1	Ino80e	Stable
0.000893733	0.505623	0.163	0.129	1	TA1	Usf2	Stable
0.000898217	0.33657	0.295	0.252	1	TA1	Acsl5	Stable
0.000899408	-0.485979	0.084	0.12	1	TA1	LOC120097382	Stable
0.000899437	0.434674	0.128	0.095	1	TA1	Pde8a	Stable
0.000901376	0.528909	0.128	0.096	1	TA1	Calml4	Stable
0.000912112	-0.298713	0.143	0.189	1	TA1	Mnat1	Stable
0.000912803	-0.326411	0.2	0.248	1	TA1	Mbtd1	Stable
0.000919408	-0.503905	0.106	0.143	1	TA1	Lrp4	Stable
0.00092067	0.376907	0.206	0.167	1	TA1	Map3k13	Stable
0.000927771	-0.363302	0.2	0.25	1	TA1	Rtn3	Stable
0.000931704	-0.244513	0.286	0.341	1	TA1	Capn13	Stable
0.000935127	0.464357	0.18	0.143	1	TA1	Rpl22	Stable
0.000940863	-0.505797	0.074	0.108	1	TA1	Wdr76	Stable
0.000944506	-0.366251	0.126	0.168	1	TA1	Mtf2	Stable
0.000945922	-0.277293	0.202	0.251	1	TA1	Clmn	Stable
0.000960021	0.470433	0.159	0.124	1	TA1	Atp6v0c	Stable
0.000962502	0.317623	0.239	0.197	1	TA1	Usp10	Stable
0.000979681	-0.281611	0.137	0.181	1	TA1	Prpsap2	Stable
0.00098776	-0.520535	0.087	0.121	1	TA1	Kifc1	Stable
0.00100101	-0.514695	0.091	0.126	1	TA1	Slc37a3	Stable
0.00100455	-0.280509	0.287	0.335	1	TA1	Ranbp9	Stable
0.00101758	0.380549	0.218	0.178	1	TA1	Tmlhe	Stable
0.00102045	0.544843	0.134	0.102	1	TA1	Nxf1	Stable
0.0010257	-0.559286	0.071	0.103	1	TA1	Odr4	Stable
0.00102942	-0.26263	0.189	0.238	1	TA1	Mrps27	Stable
0.00103242	0.375284	0.207	0.169	1	TA1	Slc35a3	Stable
0.00104251	-0.550367	0.076	0.11	1	TA1	LOC120094235	Stable
0.0010478	-0.281563	0.245	0.296	1	TA1	Fxr2	Stable
0.00105528	0.520475	0.125	0.093	1	TA1	Plxnb2	Stable
0.00107418	-0.496794	0.116	0.154	1	TA1	Acly	Stable
0.00107699	-0.380801	0.228	0.276	1	TA1	Zfp609	Stable
0.00107964	0.441003	0.203	0.166	1	TA1	Itga3	Stable
0.00108417	0.607324	0.121	0.091	1	TA1	Atp5mc2	Stable
0.00109037	-0.260277	0.315	0.37	1	TA1	Tead1	Stable
0.00110085	-0.237576	0.31	0.365	1	TA1	Trim24	Stable
0.00110171	-0.403627	0.151	0.195	1	TA1	Agap3	Stable
0.00110292	-0.253372	0.247	0.298	1	TA1	Bicral	Stable
0.00111656	0.399813	0.284	0.25	1	TA1	Myo7b	Stable
0.00111921	-0.556041	0.1	0.135	1	TA1	Prpsap1	Stable
0.00112	-0.248509	0.344	0.397	1	TA1	Cpsf7	Stable
0.00112586	-0.192698	0.522	0.571	1	TA1	Ash1l	Stable
0.00112644	0.505767	0.121	0.091	1	TA1	Casd1	Stable
0.00112907	0.410119	0.167	0.129	1	TA1	Jup	Stable
0.001132	-0.353321	0.101	0.14	1	TA1	Foxred1	Stable
0.00113533	-0.416603	0.114	0.154	1	TA1	Ttf2	Stable
0.00113692	-0.431964	0.105	0.143	1	TA1	LOC100909928	Stable
0.0011656	-0.286759	0.236	0.288	1	TA1	Golph3l	Stable
0.00118314	0.522891	0.121	0.091	1	TA1	Tmem236	Stable
0.00118425	-0.412759	0.108	0.145	1	TA1	Slf1	Stable
0.00120021	-0.40127	0.126	0.167	1	TA1	Tmem209	Stable
0.00120387	-0.223417	0.199	0.248	1	TA1	A1cf	Stable
0.00120916	-0.565468	0.109	0.146	1	TA1	Styx	Stable
0.00120969	-0.305874	0.137	0.18	1	TA1	Lipg	Stable
0.00121241	-0.521823	0.085	0.119	1	TA1	Tmed4	Stable
0.0012129	-0.429491	0.108	0.147	1	TA1	Klhl24	Stable
0.00121371	0.15764	0.755	0.733	1	TA1	Tspan8	Stable
0.00122241	-0.277208	0.173	0.221	1	TA1	Brd8	Stable
0.00122632	-0.507695	0.069	0.101	1	TA1	Trerf1	Stable
0.00122906	0.548709	0.108	0.079	1	TA1	RGD1561958	Stable
0.00123497	-0.28965	0.278	0.327	1	TA1	Mau2	Stable
0.0012373	-0.208409	0.403	0.46	1	TA1	Ncoa1	Stable
0.00124773	0.422893	0.137	0.103	1	TA1	Mrps6	Stable
0.00125312	-0.273136	0.284	0.338	1	TA1	Jpt1	Stable
0.00125335	0.425801	0.162	0.128	1	TA1	Rpl10a	Stable
0.00125364	0.352501	0.207	0.169	1	TA1	Tbc1d14	Stable
0.00125587	-0.172716	0.568	0.629	1	TA1	Tcf12	Stable
0.00125916	0.266672	0.372	0.331	1	TA1	Agmo	Stable
0.0012802	-0.623121	0.072	0.103	1	TA1	LOC120093578	Stable
0.00131422	-0.35577	0.153	0.195	1	TA1	Eefsec	Stable
0.00131512	0.409775	0.14	0.106	1	TA1	Stau2	Stable
0.0013182	-0.361334	0.101	0.137	1	TA1	Zfp704	Stable
0.0013222	0.510449	0.108	0.078	1	TA1	Zdhhc18	Stable
0.00134851	0.393057	0.257	0.217	1	TA1	Ppip5k2	Stable
0.00135109	-0.406347	0.078	0.112	1	TA1	Als2cl	Stable
0.00135463	-0.479801	0.078	0.111	1	TA1	Spag5	Stable
0.00136147	-0.287932	0.217	0.266	1	TA1	Atp9b	Stable
0.00138231	-0.211319	0.364	0.424	1	TA1	Gsr	Stable
0.00139681	0.53471	0.119	0.089	1	TA1	Creld2	Stable
0.00139922	0.426007	0.196	0.158	1	TA1	Hmgcs1	Stable
0.00140453	0.558334	0.121	0.091	1	TA1	Tpi1	Stable
0.00140501	-0.241965	0.265	0.321	1	TA1	Dpp8	Stable
0.00140565	-0.193002	0.427	0.484	1	TA1	Ctnna1	Stable
0.00140812	-0.51113	0.069	0.101	1	TA1	Camlg	Stable
0.00142912	-0.36913	0.133	0.172	1	TA1	Gpsm2	Stable
0.00143847	-0.202406	0.424	0.481	1	TA1	Nipbl	Stable
0.00143999	-0.296367	0.271	0.32	1	TA1	Lrch3	Stable
0.00145439	-0.349158	0.171	0.215	1	TA1	Kif23	Stable
0.00145814	-0.355085	0.129	0.17	1	TA1	St7l	Stable
0.00146442	0.387206	0.255	0.219	1	TA1	Rassf3	Stable
0.00148183	-0.356497	0.103	0.141	1	TA1	Anln	Stable
0.00149079	-0.484821	0.088	0.122	1	TA1	Prickle3	Stable
0.0015089	-0.24496	0.269	0.317	1	TA1	Gigyf2	Stable
0.00152284	-0.525896	0.107	0.142	1	TA1	Slc25a26	Stable
0.00152694	0.422244	0.191	0.154	1	TA1	Garem1	Stable
0.00152936	-0.377965	0.102	0.139	1	TA1	Adpgk	Stable
0.00154855	0.489399	0.14	0.108	1	TA1	Eef1d	Stable
0.00154913	-0.443671	0.114	0.151	1	TA1	Agmat	Stable
0.00154935	-0.379889	0.096	0.132	1	TA1	Hs6st1	Stable
0.0015589	-0.556239	0.081	0.113	1	TA1	Nelfcd	Stable
0.00157596	-0.138726	0.644	0.692	1	TA1	Malrd1	Stable
0.00158246	-0.349563	0.113	0.152	1	TA1	LOC120100061	Stable
0.00158693	-0.277834	0.221	0.267	1	TA1	Dnajc13	Stable
0.00159349	-0.360379	0.157	0.201	1	TA1	Ccm2	Stable
0.00162354	-0.479274	0.086	0.119	1	TA1	Pcid2	Stable
0.00164319	-0.141557	0.533	0.594	1	TA1	Nfib	Stable
0.00164789	0.276039	0.348	0.308	1	TA1	Csnk1d	Stable
0.00166349	-0.514454	0.069	0.1	1	TA1	Dhx16	Stable
0.00168576	-0.231067	0.33	0.385	1	TA1	Ate1	Stable
0.00169567	-0.23912	0.337	0.392	1	TA1	Zfc3h1	Stable
0.00169605	-0.499785	0.088	0.121	1	TA1	Psmg2	Stable
0.00171692	-0.401072	0.131	0.169	1	TA1	Atad3a	Stable
0.00171781	0.266933	0.405	0.368	1	TA1	Sptbn1	Stable
0.00172763	-0.490535	0.108	0.142	1	TA1	Zfp142	Stable
0.00173169	-0.20985	0.415	0.473	1	TA1	Sgpp2	Stable
0.00180808	-0.219905	0.344	0.403	1	TA1	Ncln	Stable
0.00182041	0.508124	0.108	0.079	1	TA1	Cdx1	Stable
0.0018226	-0.298548	0.176	0.221	1	TA1	Tmem106a	Stable
0.00182402	0.300804	0.203	0.166	1	TA1	Itpr2	Stable
0.00182777	-0.449381	0.098	0.132	1	TA1	Ncapd3	Stable
0.00183626	-0.203969	0.392	0.447	1	TA1	Pitpna	Stable
0.00184148	-0.156763	0.393	0.456	1	TA1	Matr3	Stable
0.00190396	-0.368819	0.096	0.131	1	TA1	Rhno1	Stable
0.00191031	0.361181	0.219	0.182	1	TA1	Actr2	Stable
0.00193875	0.263225	0.306	0.267	1	TA1	Cdc42se2	Stable
0.00194404	0.503919	0.13	0.099	1	TA1	Errfi1	Stable
0.00194767	0.367524	0.255	0.219	1	TA1	Scarb2	Stable
0.00196257	-0.229075	0.283	0.336	1	TA1	Rnf111	Stable
0.00196684	-0.348443	0.187	0.23	1	TA1	Lrrc1	Stable
0.00200841	0.467014	0.111	0.082	1	TA1	Hsd17b4	Stable
0.00201114	-0.286038	0.276	0.324	1	TA1	Bicra	Stable
0.00203714	-0.428974	0.071	0.102	1	TA1	Nup42	Stable
0.00204313	0.454428	0.134	0.102	1	TA1	Ckmt1	Stable
0.00208091	-0.253523	0.206	0.254	1	TA1	Atm	Stable
0.00208407	-0.345695	0.159	0.201	1	TA1	Nr2c2	Stable
0.00210846	0.194824	0.595	0.581	1	TA1	Pcsk5	Stable
0.00211249	-0.233863	0.207	0.255	1	TA1	LOC106182250	Stable
0.00212022	-0.318186	0.185	0.225	1	TA1	Cdin1	Stable
0.00212142	0.39921	0.145	0.113	1	TA1	Per2	Stable
0.00213732	-0.282517	0.094	0.129	1	TA1	Cdk5rap2	Stable
0.00214553	-0.207611	0.462	0.518	1	TA1	Mia2	Stable
0.00215866	-0.26947	0.264	0.313	1	TA1	Tmem87a	Stable
0.00216693	-0.487301	0.079	0.11	1	TA1	Coq9	Stable
0.00216893	0.268452	0.336	0.295	1	TA1	Luzp1	Stable
0.00219405	-0.454849	0.095	0.128	1	TA1	Mphosph9	Stable
0.00220029	-0.286887	0.246	0.294	1	TA1	Serinc5	Stable
0.00222233	-0.515879	0.076	0.107	1	TA1	Sec14l1	Stable
0.00226394	-0.452943	0.102	0.137	1	TA1	Paip2	Stable
0.00230321	-0.230113	0.325	0.373	1	TA1	Rptor	Stable
0.00231079	-0.247315	0.247	0.296	1	TA1	H2aj	Stable
0.0023132	-0.190369	0.562	0.605	1	TA1	Ralgapa2	Stable
0.00231646	0.284264	0.207	0.17	1	TA1	Vasp	Stable
0.00232163	-0.398964	0.082	0.113	1	TA1	Rbbp7	Stable
0.00232466	-0.218161	0.345	0.4	1	TA1	Sh3rf1	Stable
0.00237786	-0.373088	0.118	0.155	1	TA1	Uba3	Stable
0.00241662	-0.222624	0.25	0.298	1	TA1	Rictor	Stable
0.00243894	-0.493394	0.085	0.116	1	TA1	Htra2	Stable
0.00244951	-0.354053	0.149	0.189	1	TA1	Fermt1	Stable
0.00245294	-0.449165	0.075	0.106	1	TA1	Bub1	Stable
0.00245317	0.239452	0.537	0.515	1	TA1	Srsf2	Stable
0.00247874	-0.173079	0.337	0.387	1	TA1	Kcnk5	Stable
0.00248191	-0.263441	0.187	0.233	1	TA1	Ppm1l	Stable
0.00249076	0.27006	0.305	0.265	1	TA1	Tjp3	Stable
0.00249485	-0.30341	0.196	0.241	1	TA1	Eri3	Stable
0.00249911	-0.347132	0.17	0.21	1	TA1	Etl4	Stable
0.00250567	-0.251269	0.225	0.275	1	TA1	Vwa8	Stable
0.0025067	-0.514083	0.074	0.104	1	TA1	C2h1orf52	Stable
0.0025096	-0.0991234	0.65	0.702	1	TA1	LOC102546766	Stable
0.00251503	0.400962	0.141	0.11	1	TA1	Arhgef2	Stable
0.00254147	-0.192152	0.41	0.457	1	TA1	Chchd3	Stable
0.00261302	-0.438417	0.085	0.117	1	TA1	Lin9	Stable
0.00263129	-0.274789	0.271	0.316	1	TA1	Fars2	Stable
0.00263883	-0.344268	0.167	0.206	1	TA1	Adar	Stable
0.00263899	-0.33678	0.147	0.185	1	TA1	Pcca	Stable
0.00264291	-0.307272	0.155	0.196	1	TA1	Atf2	Stable
0.00264844	-0.339859	0.098	0.132	1	TA1	Dguok	Stable
0.0026496	0.400935	0.223	0.189	1	TA1	Npas2	Stable
0.00265944	-0.164354	0.274	0.331	1	TA1	LOC102556035	Stable
0.00266298	-0.384055	0.127	0.164	1	TA1	Tle5	Stable
0.00266657	-0.32485	0.178	0.218	1	TA1	Slc44a3	Stable
0.00267499	0.448049	0.115	0.087	1	TA1	Clic1	Stable
0.00269236	0.266985	0.32	0.279	1	TA1	Cmahp	Stable
0.00270675	-0.12314	0.676	0.742	1	TA1	Lima1	Stable
0.00270875	0.529817	0.104	0.077	1	TA1	Tuba1c	Stable
0.00270918	-0.269269	0.184	0.227	1	TA1	Klhdc10	Stable
0.00271407	-0.237263	0.304	0.35	1	TA1	Synj1	Stable
0.00272801	-0.361302	0.106	0.14	1	TA1	Zfand4	Stable
0.00273076	-0.419161	0.088	0.12	1	TA1	Slc6a20a	Stable
0.00275259	0.390959	0.188	0.153	1	TA1	Pag1	Stable
0.00280179	-0.443326	0.088	0.12	1	TA1	Gas2l3	Stable
0.00281135	-0.373289	0.116	0.152	1	TA1	Atr	Stable
0.0028114	-0.336235	0.121	0.157	1	TA1	Cep295	Stable
0.00281174	0.207967	0.362	0.323	1	TA1	Fat1	Stable
0.00282464	-0.449301	0.091	0.123	1	TA1	Rbbp5	Stable
0.00284846	0.415192	0.222	0.188	1	TA1	Rpl14	Stable
0.00286014	-0.385602	0.075	0.105	1	TA1	Ccdc14	Stable
0.00286847	0.467045	0.144	0.114	1	TA1	Pitpnm1	Stable
0.00288673	-0.184647	0.391	0.444	1	TA1	Anks1a	Stable
0.00291825	-0.20294	0.206	0.252	1	TA1	Exoc6b	Stable
0.00291983	-0.298703	0.145	0.183	1	TA1	Parva	Stable
0.00292434	-0.473635	0.096	0.129	1	TA1	Sec22c	Stable
0.00295059	-0.261654	0.114	0.152	1	TA1	Kdm5d	Stable
0.00297196	-0.35915	0.125	0.16	1	TA1	Ndc1	Stable
0.00298118	-0.32628	0.144	0.184	1	TA1	Notch1	Stable
0.00298686	-0.292123	0.287	0.333	1	TA1	Armh3	Stable
0.00299808	-0.388488	0.093	0.125	1	TA1	Polq	Stable
0.00303693	-0.240164	0.214	0.263	1	TA1	Tmem54	Stable
0.00309666	-0.321506	0.197	0.241	1	TA1	Sppl2a	Stable
0.00312638	-0.251584	0.218	0.263	1	TA1	Irf8	Stable
0.00312969	0.368286	0.185	0.151	1	TA1	Slc38a2	Stable
0.00314096	-0.455711	0.08	0.11	1	TA1	Ap1s3	Stable
0.00314216	0.422356	0.139	0.109	1	TA1	Arpc1b	Stable
0.00316354	-0.415875	0.102	0.136	1	TA1	Suds3	Stable
0.00318881	-0.298534	0.237	0.277	1	TA1	Uqcc1	Stable
0.00320516	0.370527	0.148	0.117	1	TA1	Akap7	Stable
0.00322456	-0.30769	0.2	0.24	1	TA1	Marchf7	Stable
0.00324318	-0.333155	0.194	0.235	1	TA1	Atp11c	Stable
0.0032461	-0.329956	0.12	0.156	1	TA1	LOC100912002	Stable
0.00324641	0.400058	0.128	0.099	1	TA1	Npm1	Stable
0.00326134	-0.361982	0.107	0.142	1	TA1	Isoc2b	Stable
0.00327442	-0.166123	0.306	0.361	1	TA1	Ankfy1	Stable
0.00328337	-0.314188	0.087	0.118	1	TA1	Bbx	Stable
0.00328664	-0.173744	0.345	0.395	1	TA1	Cdkal1	Stable
0.00330254	0.428372	0.169	0.137	1	TA1	Cyth1	Stable
0.00331154	0.50507	0.11	0.083	1	TA1	RT1-DMb	Stable
0.00334033	-0.23591	0.237	0.284	1	TA1	Atf7ip	Stable
0.00338323	-0.226225	0.181	0.222	1	TA1	Myo10	Stable
0.0033972	0.302914	0.307	0.269	1	TA1	Csnk1g2	Stable
0.00340768	-0.341682	0.095	0.128	1	TA1	Dna2	Stable
0.00342278	-0.205232	0.254	0.302	1	TA1	Clasp2	Stable
0.00343196	0.465458	0.121	0.092	1	TA1	Rpl39	Stable
0.00343905	0.433602	0.138	0.108	1	TA1	C1galt1	Stable
0.00344706	0.506617	0.121	0.094	1	TA1	Slc43a2	Stable
0.00346039	-0.34451	0.142	0.179	1	TA1	Dmd	Stable
0.00347476	-0.198499	0.311	0.362	1	TA1	Gatad2a	Stable
0.00348319	0.349431	0.276	0.242	1	TA1	Myo18a	Stable
0.00349781	-0.279067	0.095	0.129	1	TA1	Ikzf2	Stable
0.0035237	-0.212165	0.394	0.431	1	TA1	Mdm4	Stable
0.00353625	0.268557	0.275	0.237	1	TA1	Wwp2	Stable
0.00355659	-0.209283	0.266	0.318	1	TA1	Foxp4	Stable
0.00356258	0.332123	0.252	0.218	1	TA1	Rabep1	Stable
0.00359513	0.416837	0.186	0.153	1	TA1	Ric1	Stable
0.00361796	-0.311349	0.154	0.191	1	TA1	Prdm10	Stable
0.00362326	0.397558	0.174	0.143	1	TA1	Rps11	Stable
0.00364428	-0.317434	0.167	0.205	1	TA1	Rsbn1l	Stable
0.00373161	0.490558	0.103	0.077	1	TA1	Arrdc1	Stable
0.00373622	-0.252312	0.146	0.186	1	TA1	Lrig2	Stable
0.00374986	-0.216144	0.316	0.366	1	TA1	Ddx17	Stable
0.00376551	-0.277898	0.196	0.24	1	TA1	Ece1	Stable
0.00378593	0.279482	0.214	0.181	1	TA1	Tab2	Stable
0.00378888	-0.603416	0.074	0.101	1	TA1	Ust	Stable
0.00381608	-0.415443	0.127	0.161	1	TA1	Psmd11	Stable
0.00383797	-0.417101	0.118	0.151	1	TA1	Rad54l2	Stable
0.00383808	-0.188864	0.372	0.421	1	TA1	Csnk1a1	Stable
0.00383986	-0.339712	0.159	0.198	1	TA1	Ulk2	Stable
0.00387733	-0.518798	0.082	0.112	1	TA1	Prkrip1	Stable
0.00391319	0.285168	0.223	0.186	1	TA1	Abcd3	Stable
0.0039483	-0.323188	0.101	0.135	1	TA1	Ccdc91	Stable
0.00399825	-0.217771	0.267	0.317	1	TA1	Prrc2b	Stable
0.00401396	-0.288746	0.241	0.282	1	TA1	Cnot4	Stable
0.00403734	0.234889	0.36	0.325	1	TA1	Ugt1a9	Stable
0.00408038	-0.231563	0.369	0.42	1	TA1	Erp29	Stable
0.00408437	-0.282591	0.241	0.284	1	TA1	Pou2f1	Stable
0.00408679	0.334606	0.248	0.216	1	TA1	Tmem63b	Stable
0.00408761	-0.166451	0.423	0.466	1	TA1	Nsd3	Stable
0.00408798	-0.207786	0.162	0.204	1	TA1	Ctdspl2	Stable
0.00413725	-0.512534	0.074	0.101	1	TA1	Rnf168	Stable
0.00414253	-0.251539	0.217	0.26	1	TA1	Stxbp5	Stable
0.00415952	-0.329481	0.152	0.188	1	TA1	Fam3c	Stable
0.00417197	-0.203823	0.083	0.115	1	TA1	Ccnf	Stable
0.00418883	-0.294507	0.155	0.194	1	TA1	Timm23	Stable
0.00420115	-0.455757	0.105	0.137	1	TA1	Rttn	Stable
0.00421235	-0.201893	0.43	0.481	1	TA1	Faf1	Stable
0.00421497	0.248985	0.245	0.208	1	TA1	Zswim6	Stable
0.00421686	-0.419695	0.089	0.12	1	TA1	Zdhhc15	Stable
0.00424216	-0.472725	0.082	0.111	1	TA1	Slc16a10	Stable
0.00424829	-0.313964	0.114	0.149	1	TA1	Triobp	Stable
0.00426565	-0.364433	0.146	0.181	1	TA1	Otud4	Stable
0.00426779	-0.441656	0.09	0.121	1	TA1	Eml2	Stable
0.0042826	-0.430417	0.082	0.111	1	TA1	Med23	Stable
0.0042963	0.41572	0.14	0.11	1	TA1	Man1b1	Stable
0.00430359	0.327055	0.172	0.14	1	TA1	Szrd1	Stable
0.00432539	0.440285	0.114	0.087	1	TA1	Zfp143	Stable
0.00435354	-0.29171	0.132	0.169	1	TA1	Ankrd26	Stable
0.00437124	0.283049	0.336	0.299	1	TA1	Aig1	Stable
0.00438863	0.416419	0.121	0.093	1	TA1	Ppp1ca	Stable
0.00444491	-0.368507	0.105	0.136	1	TA1	Phtf1	Stable
0.00444553	0.44588	0.124	0.096	1	TA1	Srp54a	Stable
0.00446169	0.470976	0.164	0.133	1	TA1	Rpl10	Stable
0.00446694	0.386879	0.307	0.275	1	TA1	Rpl27a	Stable
0.00450108	0.211536	0.429	0.399	1	TA1	Myh9	Stable
0.0045217	-0.440042	0.074	0.102	1	TA1	Acsl3	Stable
0.00453576	0.414683	0.126	0.098	1	TA1	Tsg101	Stable
0.00460629	-0.386402	0.134	0.167	1	TA1	Ncapg2	Stable
0.00460687	-0.215695	0.146	0.186	1	TA1	Slc12a7	Stable
0.00463668	-0.197063	0.34	0.39	1	TA1	Gramd2b	Stable
0.00467418	0.342548	0.108	0.081	1	TA1	Rnf10	Stable
0.00467808	-0.219174	0.272	0.322	1	TA1	Usp15	Stable
0.00468346	-0.561428	0.075	0.103	1	TA1	Sytl2	Stable
0.00469166	0.236588	0.275	0.236	1	TA1	Jak1	Stable
0.00472622	0.31126	0.198	0.163	1	TA1	Atp5me	Stable
0.00474649	-0.201464	0.309	0.357	1	TA1	Lsm14a	Stable
0.00475936	-0.38124	0.126	0.159	1	TA1	Kmt5a	Stable
0.00476436	-0.359553	0.154	0.19	1	TA1	Cept1	Stable
0.00478267	-0.237201	0.213	0.257	1	TA1	Ncoa3	Stable
0.00479751	0.514235	0.112	0.086	1	TA1	Antxr2	Stable
0.00481906	-0.480838	0.088	0.117	1	TA1	Spc25	Stable
0.00484822	0.457892	0.21	0.182	1	TA1	Rpl28	Stable
0.0048568	0.469419	0.119	0.092	1	TA1	Aars1	Stable
0.00485722	-0.415968	0.111	0.143	1	TA1	Ccdc62	Stable
0.00487619	-0.153732	0.347	0.406	1	TA1	Lcor	Stable
0.00495959	0.418735	0.154	0.124	1	TA1	Ccl25	Stable
0.00496534	-0.429955	0.097	0.128	1	TA1	Hs6st2	Stable
0.00497511	-0.246587	0.176	0.219	1	TA1	Acbd6	Stable
0.00501221	-0.245931	0.294	0.339	1	TA1	Ylpm1	Stable
0.00508955	-0.362342	0.157	0.192	1	TA1	Dgcr2	Stable
0.005107	0.480069	0.122	0.095	1	TA1	Plek2	Stable
0.00512342	-0.289104	0.167	0.208	1	TA1	Mtif2	Stable
0.00514316	0.241063	0.316	0.281	1	TA1	Camta2	Stable
0.00514528	-0.264144	0.18	0.219	1	TA1	Cep152	Stable
0.0051823	-0.287764	0.232	0.276	1	TA1	Htt	Stable
0.0051892	-0.302157	0.128	0.164	1	TA1	Cab39l	Stable
0.00519591	-0.207226	0.338	0.379	1	TA1	Ptk2	Stable
0.00520312	-0.178146	0.389	0.441	1	TA1	Ngef	Stable
0.00521518	-0.16043	0.367	0.419	1	TA1	Mtus1	Stable
0.00521529	-0.348657	0.13	0.164	1	TA1	Arfgef2	Stable
0.00529761	-0.263706	0.155	0.195	1	TA1	Gon4l	Stable
0.00533546	-0.32849	0.156	0.191	1	TA1	Cbfb	Stable
0.00533693	-0.21984	0.225	0.272	1	TA1	Ms4a12	Stable
0.00535509	0.316211	0.166	0.135	1	TA1	Cops4	Stable
0.00540153	-0.290534	0.17	0.209	1	TA1	Sox6	Stable
0.00541121	-0.378418	0.121	0.154	1	TA1	Aplf	Stable
0.00542279	-0.468939	0.078	0.106	1	TA1	Cpne1	Stable
0.00543397	-0.434443	0.077	0.106	1	TA1	Ago1	Stable
0.00543609	-0.30259	0.132	0.167	1	TA1	Selenof	Stable
0.00544624	0.36323	0.198	0.166	1	TA1	Naip6	Stable
0.0054525	-0.207077	0.259	0.305	1	TA1	Agps	Stable
0.00547596	-0.166729	0.324	0.373	1	TA1	Ubr3	Stable
0.00548925	0.510334	0.107	0.082	1	TA1	Tifa	Stable
0.00553662	0.4536	0.123	0.096	1	TA1	Cd82	Stable
0.00557983	-0.453798	0.078	0.106	1	TA1	Ints10	Stable
0.00559109	0.333009	0.236	0.204	1	TA1	Slc39a14	Stable
0.00560129	-0.309287	0.122	0.156	1	TA1	Dusp16	Stable
0.00560576	-0.311709	0.144	0.181	1	TA1	Me2	Stable
0.00561585	-0.406086	0.1	0.13	1	TA1	Top3a	Stable
0.0056597	0.386471	0.165	0.134	1	TA1	Comt	Stable
0.00566693	-0.342324	0.188	0.224	1	TA1	Hipk2	Stable
0.00566916	0.224166	0.35	0.314	1	TA1	Hectd1	Stable
0.00568933	0.392078	0.124	0.096	1	TA1	H1f0	Stable
0.00568971	-0.283885	0.141	0.177	1	TA1	Tspan3	Stable
0.00573024	-0.38031	0.112	0.144	1	TA1	Zfyve21	Stable
0.00573708	-0.153507	0.356	0.407	1	TA1	Bcl11b	Stable
0.0057486	-0.179348	0.41	0.459	1	TA1	Pds5a	Stable
0.00576884	0.183138	0.521	0.497	1	TA1	Zfand3	Stable
0.00578946	0.205541	0.319	0.282	1	TA1	Dgkd	Stable
0.00579053	0.401161	0.199	0.168	1	TA1	Arhgef1	Stable
0.0058241	0.345904	0.121	0.093	1	TA1	Slc3a2	Stable
0.00583372	-0.478103	0.079	0.107	1	TA1	Sf3a2	Stable
0.00584702	-0.238207	0.224	0.265	1	TA1	Evi5	Stable
0.0058587	0.437335	0.114	0.088	1	TA1	Mal2	Stable
0.00587138	-0.233326	0.176	0.217	1	TA1	Safb2	Stable
0.00591513	-0.182532	0.324	0.376	1	TA1	Ywhae	Stable
0.0059637	-0.291459	0.137	0.173	1	TA1	Cbx3	Stable
0.00598274	-0.176121	0.375	0.424	1	TA1	Atxn2	Stable
0.00601873	-0.316087	0.157	0.192	1	TA1	Hspg2	Stable
0.00602651	-0.427166	0.085	0.114	1	TA1	Ndufab1	Stable
0.00604222	-0.299895	0.186	0.225	1	TA1	Tex9	Stable
0.0061008	-0.27638	0.141	0.176	1	TA1	Mrpl52	Stable
0.00614448	-0.357859	0.107	0.138	1	TA1	Ubash3b	Stable
0.00619574	-0.171941	0.405	0.456	1	TA1	Ambra1	Stable
0.0063162	-0.311047	0.103	0.134	1	TA1	Atg2b	Stable
0.00631943	-0.372866	0.11	0.142	1	TA1	LOC102547955	Stable
0.00632015	-0.203249	0.377	0.431	1	TA1	Pnn	Stable
0.00642	-0.21526	0.238	0.281	1	TA1	Osbpl6	Stable
0.00643838	0.43294	0.14	0.111	1	TA1	Rnf150	Stable
0.00647592	-0.385977	0.077	0.105	1	TA1	Katnbl1	Stable
0.00652326	-0.264599	0.189	0.229	1	TA1	Scaf11	Stable
0.00652489	0.395891	0.145	0.117	1	TA1	Sbds	Stable
0.00654248	0.31187	0.187	0.154	1	TA1	Phc2	Stable
0.00657178	-0.344778	0.114	0.147	1	TA1	Plcg1	Stable
0.00658404	-0.311028	0.207	0.245	1	TA1	Ube4b	Stable
0.00660383	-0.306867	0.105	0.137	1	TA1	Ergic2	Stable
0.00662323	-0.176158	0.243	0.29	1	TA1	Mapk1	Stable
0.00662789	-0.236198	0.135	0.171	1	TA1	Pclo	Stable
0.00663712	-0.447325	0.076	0.104	1	TA1	Phtf2	Stable
0.00665845	0.388263	0.13	0.103	1	TA1	Atxn10	Stable
0.00668744	-0.160874	0.422	0.481	1	TA1	Strn3	Stable
0.0067137	-0.238605	0.202	0.241	1	TA1	Dock7	Stable
0.00674212	0.331451	0.159	0.129	1	TA1	Arhgef3	Stable
0.00678035	0.280932	0.252	0.22	1	TA1	Nbea	Stable
0.0067962	-0.40422	0.091	0.12	1	TA1	Ncapg	Stable
0.00687735	-0.175529	0.343	0.392	1	TA1	Ino80	Stable
0.00690265	0.431323	0.148	0.12	1	TA1	Smco4	Stable
0.0069043	0.315719	0.207	0.174	1	TA1	Mycbp2	Stable
0.00692232	-0.275854	0.144	0.18	1	TA1	Adsl	Stable
0.00693017	-0.369135	0.084	0.114	1	TA1	Igf2r	Stable
0.00693668	-0.27731	0.129	0.162	1	TA1	Elp2	Stable
0.0070156	-0.186964	0.233	0.276	1	TA1	Ppargc1b	Stable
0.00702969	0.383488	0.118	0.092	1	TA1	Sec16a	Stable
0.00708321	-0.516356	0.083	0.111	1	TA1	Cep120	Stable
0.00708812	0.153575	0.628	0.613	1	TA1	Tff3	Stable
0.00711146	-0.170139	0.415	0.46	1	TA1	RGD1306556	Stable
0.00711413	-0.416102	0.1	0.13	1	TA1	Bcap31	Stable
0.00713894	-0.252262	0.292	0.335	1	TA1	Rps6ka3	Stable
0.00714977	0.308207	0.227	0.195	1	TA1	Capza1	Stable
0.00715588	-0.223847	0.126	0.161	1	TA1	Ap3d1	Stable
0.00717581	-0.167934	0.402	0.441	1	TA1	Arhgap32	Stable
0.00726355	-0.174757	0.355	0.408	1	TA1	Tm9sf4	Stable
0.00728362	-0.32475	0.157	0.191	1	TA1	Sema3a	Stable
0.00734515	-0.25901	0.228	0.267	1	TA1	Setd3	Stable
0.00734984	-0.182566	0.435	0.484	1	TA1	Numb	Stable
0.00735077	-0.309179	0.16	0.198	1	TA1	Tmed9	Stable
0.0073713	-0.192286	0.332	0.38	1	TA1	Mark3	Stable
0.00742148	-0.45974	0.097	0.125	1	TA1	Zfp346	Stable
0.0074236	-0.291966	0.127	0.16	1	TA1	Dlat	Stable
0.00743588	0.375476	0.154	0.125	1	TA1	Stra6l	Stable
0.00743705	-0.179516	0.262	0.304	1	TA1	Hacd2	Stable
0.00744174	-0.414864	0.082	0.11	1	TA1	LOC120093678	Stable
0.00749131	0.506907	0.121	0.096	1	TA1	Btnl7	Stable
0.0075157	-0.405198	0.085	0.113	1	TA1	Kxd1	Stable
0.00753301	-0.287185	0.181	0.219	1	TA1	Immt	Stable
0.00757292	-0.366398	0.101	0.131	1	TA1	Abcc3	Stable
0.00760274	0.347182	0.12	0.093	1	TA1	Sqle	Stable
0.00761197	-0.292658	0.124	0.156	1	TA1	Rmnd1	Stable
0.0076145	0.455011	0.112	0.087	1	TA1	Atp5mc3	Stable
0.00762913	-0.304284	0.186	0.223	1	TA1	Cd164	Stable
0.00765812	-0.388359	0.096	0.126	1	TA1	Ttc13	Stable
0.00769395	0.369561	0.172	0.143	1	TA1	Sec23a	Stable
0.00773583	-0.212492	0.195	0.236	1	TA1	Dis3l2	Stable
0.00773928	-0.194855	0.281	0.325	1	TA1	Uck2	Stable
0.00776012	-0.160033	0.436	0.489	1	TA1	Dyrk1a	Stable
0.00777915	-0.367004	0.11	0.14	1	TA1	Snx1	Stable
0.00779079	0.347805	0.173	0.143	1	TA1	Optn	Stable
0.00782178	0.436169	0.13	0.104	1	TA1	Atp5f1e	Stable
0.00782929	-0.170692	0.376	0.432	1	TA1	Rapgef6	Stable
0.00783199	-0.275369	0.121	0.154	1	TA1	Nnt	Stable
0.0078423	0.358229	0.166	0.137	1	TA1	Fbxl5	Stable
0.00784246	-0.290039	0.176	0.213	1	TA1	E2f2	Stable
0.00784539	0.458958	0.134	0.109	1	TA1	Stk10	Stable
0.0078475	0.406286	0.145	0.117	1	TA1	Pabpc1	Stable
0.00785699	-0.431495	0.098	0.127	1	TA1	Hsh2d	Stable
0.00786522	-0.365353	0.108	0.138	1	TA1	Chn2	Stable
0.00788818	-0.312672	0.092	0.121	1	TA1	Pms2	Stable
0.00791326	0.251578	0.228	0.196	1	TA1	Krt19	Stable
0.00796811	-0.138223	0.571	0.621	1	TA1	Plekha5	Stable
0.00797329	0.391855	0.191	0.162	1	TA1	Ncl	Stable
0.00798483	0.127922	0.631	0.6	1	TA1	St14	Stable
0.0080138	0.414847	0.118	0.092	1	TA1	Ralgps1	Stable
0.00803945	-0.241145	0.131	0.164	1	TA1	Wdr44	Stable
0.00804001	-0.279351	0.136	0.17	1	TA1	Hnrnpr	Stable
0.00805486	-0.254803	0.232	0.272	1	TA1	Cox10	Stable
0.00806649	-0.33625	0.142	0.174	1	TA1	Tor1aip2	Stable
0.00808225	-0.266186	0.143	0.179	1	TA1	Tbl1x	Stable
0.00813448	-0.125435	0.413	0.47	1	TA1	Mlxipl	Stable
0.00818137	-0.436317	0.085	0.112	1	TA1	LOC120102496	Stable
0.00820122	-0.411609	0.091	0.119	1	TA1	Nsrp1	Stable
0.00824212	-0.346792	0.108	0.139	1	TA1	Ssr4	Stable
0.00826135	-0.299002	0.101	0.133	1	TA1	Slc18b1	Stable
0.00828049	-0.337594	0.108	0.137	1	TA1	Nop2	Stable
0.00830116	-0.254064	0.149	0.184	1	TA1	Scaper	Stable
0.00830366	0.424491	0.134	0.108	1	TA1	Plin3	Stable
0.00831535	-0.258568	0.246	0.288	1	TA1	Nisch	Stable
0.00836238	0.16893	0.357	0.324	1	TA1	Dennd2b	Stable
0.00841885	0.389331	0.103	0.079	1	TA1	Pcnx3	Stable
0.00846636	-0.237667	0.136	0.169	1	TA1	Mki67	Stable
0.00847979	-0.249515	0.212	0.252	1	TA1	Map2k6	Stable
0.0084947	-0.207264	0.154	0.191	1	TA1	Erbb3	Stable
0.00855983	-0.169227	0.389	0.439	1	TA1	Tox	Stable
0.00857137	-0.232502	0.21	0.251	1	TA1	Taf3	Stable
0.0085946	-0.310172	0.163	0.196	1	TA1	Fam83b	Stable
0.0086721	-0.36246	0.084	0.111	1	TA1	RGD1566359	Stable
0.00870635	0.438245	0.119	0.094	1	TA1	Uqcr10	Stable
0.00871854	-0.382539	0.097	0.126	1	TA1	Ppm1a	Stable
0.00875488	0.267679	0.322	0.288	1	TA1	Stat3	Stable
0.00875503	0.373433	0.176	0.148	1	TA1	Pon3	Stable
0.00879263	-0.155751	0.405	0.449	1	TA1	Brd4	Stable
0.00882761	-0.350169	0.079	0.106	1	TA1	Mob3a	Stable
0.00883287	-0.262975	0.151	0.187	1	TA1	Dqx1	Stable
0.00888511	-0.303486	0.095	0.125	1	TA1	Ubr7	Stable
0.00899941	0.434732	0.12	0.094	1	TA1	Rpl32	Stable
0.00904274	-0.324322	0.157	0.19	1	TA1	Aacs	Stable
0.0090658	-0.130878	0.515	0.572	1	TA1	Kansl1	Stable
0.0090918	-0.151558	0.482	0.538	1	TA1	Map7	Stable
0.00910316	-0.163875	0.441	0.499	1	TA1	Pigr	Stable
0.00913963	-0.218171	0.186	0.225	1	TA1	Xpo7	Stable
0.00919829	-0.281343	0.209	0.246	1	TA1	Hnrnpul1	Stable
0.00921826	-0.209393	0.281	0.317	1	TA1	Thada	Stable
0.00922956	-0.386779	0.108	0.138	1	TA1	Nfs1	Stable
0.00924035	-0.217599	0.313	0.352	1	TA1	Sae1	Stable
0.00926337	-0.262554	0.126	0.158	1	TA1	LOC103690083	Stable
0.00929824	0.282711	0.418	0.398	1	TA1	Plac8	Stable
0.00933714	0.455206	0.124	0.099	1	TA1	Stk25	Stable
0.0094007	-0.418323	0.076	0.103	1	TA1	Ttc9c	Stable
0.00941277	-0.183469	0.429	0.472	1	TA1	Mllt10	Stable
0.00941504	0.419495	0.11	0.087	1	TA1	Pacs1	Stable
0.00954152	-0.262626	0.202	0.24	1	TA1	Tbcd	Stable
0.00957239	-0.151153	0.408	0.458	1	TA1	Pld1	Stable
0.00965335	-0.181758	0.238	0.278	1	TA1	Nbas	Stable
0.00965445	0.396525	0.177	0.148	1	TA1	Bltp2	Stable
0.00966269	0.19944	0.394	0.36	1	TA1	Galnt6	Stable
0.00966854	-0.25004	0.236	0.272	1	TA1	Mtss1	Stable
0.0097341	-0.391099	0.13	0.158	1	TA1	Hsd17b12	Stable
0.0098029	-0.175798	0.596	0.631	1	TA1	Chrm3	Stable
0.00984027	-0.129151	0.17	0.209	1	TA1	Atad2	Stable
0.0098646	-0.253901	0.241	0.279	1	TA1	Srsf4	Stable
0.00989922	0.206569	0.371	0.339	1	TA1	Akap13	Stable
0.00992171	0.185848	0.428	0.401	1	TA1	Mast2	Stable
0.00994358	-0.393011	0.088	0.115	1	TA1	Idh2	Stable
0.00994813	-0.155782	0.305	0.352	1	TA1	Trpm7	Stable
0.0100362	-0.191773	0.308	0.355	1	TA1	Vps13a	Stable
0.0100776	-0.0975045	0.769	0.819	1	TA1	Prkca	Stable
0.0100776	0.300562	0.193	0.163	1	TA1	Tnk2	Stable
0.0101236	-0.392416	0.089	0.117	1	TA1	Tmem19	Stable
0.0101498	0.338041	0.15	0.123	1	TA1	Slc12a6	Stable
0.0101616	-0.259489	0.144	0.176	1	TA1	Prorp	Stable
0.0101694	-0.192969	0.277	0.318	1	TA1	Cadps2	Stable
0.0102253	-0.193671	0.312	0.356	1	TA1	Ank3	Stable
0.010237	-0.294159	0.184	0.218	1	TA1	Chtop	Stable
0.0102375	-0.391269	0.081	0.107	1	TA1	Rala	Stable
0.0102398	-0.408801	0.075	0.1	1	TA1	Megf9	Stable
0.0102698	-0.214085	0.154	0.191	1	TA1	Npc1	Stable
0.0103364	0.416826	0.101	0.077	1	TA1	Rtcb	Stable
0.0103366	-0.345887	0.103	0.133	1	TA1	Sfi1	Stable
0.0103985	-0.341861	0.093	0.12	1	TA1	Vps37a	Stable
0.0105598	0.395615	0.118	0.093	1	TA1	Cdk16	Stable
0.0105953	-0.234636	0.162	0.196	1	TA1	Ap2a1	Stable
0.0106123	-0.329781	0.115	0.145	1	TA1	Tom1l1	Stable
0.0106777	-0.271898	0.152	0.187	1	TA1	Tecr	Stable
0.0107506	0.410192	0.147	0.121	1	TA1	Atg4a	Stable
0.0107794	-0.338812	0.119	0.148	1	TA1	Wls	Stable
0.0108051	0.354391	0.143	0.116	1	TA1	Tubb5	Stable
0.0108057	0.299062	0.211	0.181	1	TA1	Eprs1	Stable
0.0108093	-0.370457	0.107	0.135	1	TA1	Rsu1	Stable
0.0108328	-0.40117	0.082	0.108	1	TA1	Cnih4	Stable
0.0108835	-0.187121	0.258	0.297	1	TA1	Pcm1	Stable
0.0109343	-0.211051	0.214	0.255	1	TA1	Dennd1a	Stable
0.010999	-0.299459	0.164	0.196	1	TA1	Ddb1	Stable
0.0111383	0.298635	0.223	0.192	1	TA1	Trim14	Stable
0.011143	0.319457	0.117	0.093	1	TA1	Lpin2	Stable
0.0111713	0.253679	0.154	0.124	1	TA1	Pdcd6ip	Stable
0.0112378	0.514255	0.115	0.092	1	TA1	Traf4	Stable
0.0112978	-0.389391	0.104	0.132	1	TA1	Rad50	Stable
0.0113039	0.347371	0.166	0.137	1	TA1	Pfn1	Stable
0.0113111	0.270871	0.244	0.215	1	TA1	Cds1	Stable
0.0113426	0.438659	0.13	0.105	1	TA1	Slc23a2	Stable
0.0113753	-0.28741	0.156	0.192	1	TA1	Fsd1l	Stable
0.0113774	-0.260095	0.128	0.16	1	TA1	Timm9	Stable
0.011421	-0.275122	0.082	0.108	1	TA1	Lig1	Stable
0.011561	-0.23555	0.129	0.162	1	TA1	Dcun1d1	Stable
0.0116609	-0.362164	0.133	0.162	1	TA1	Vps13c	Stable
0.0117293	0.362543	0.144	0.117	1	TA1	Mpzl3	Stable
0.0118026	-0.404935	0.078	0.104	1	TA1	LOC108348412	Stable
0.011861	0.342284	0.126	0.101	1	TA1	Aldh2	Stable
0.0118741	0.330475	0.16	0.133	1	TA1	Stat5b	Stable
0.0119059	-0.367975	0.079	0.104	1	TA1	Tubgcp6	Stable
0.0119711	-0.241882	0.19	0.225	1	TA1	Pdzd8	Stable
0.0119872	-0.359428	0.115	0.144	1	TA1	Wdfy2	Stable
0.0120203	-0.392793	0.094	0.119	1	TA1	Fanci	Stable
0.0120247	-0.270288	0.123	0.155	1	TA1	Cbx1	Stable
0.0120658	-0.371572	0.083	0.109	1	TA1	Ssh3	Stable
0.012121	0.429089	0.134	0.109	1	TA1	Oaz1	Stable
0.0121262	-0.208645	0.378	0.421	1	TA1	Cluh	Stable
0.012176	0.312303	0.152	0.125	1	TA1	Ddx10	Stable
0.0121945	0.376013	0.262	0.235	1	TA1	Pde9a	Stable
0.0122162	-0.299337	0.097	0.125	1	TA1	Selenoi	Stable
0.0122187	-0.243689	0.132	0.165	1	TA1	Pcgf3	Stable
0.0123398	-0.267544	0.177	0.211	1	TA1	Ttc17	Stable
0.0123472	0.345074	0.134	0.108	1	TA1	Ctsb	Stable
0.0123722	-0.217644	0.194	0.23	1	TA1	Opa1	Stable
0.0124893	-0.170524	0.191	0.23	1	TA1	Trim33	Stable
0.0125299	-0.324987	0.111	0.139	1	TA1	Rbbp8	Stable
0.0125663	-0.211464	0.275	0.314	1	TA1	Phf12	Stable
0.012584	-0.234914	0.208	0.248	1	TA1	Atp2c1	Stable
0.0126223	0.384	0.143	0.118	1	TA1	Urb1	Stable
0.0126404	-0.35239	0.081	0.106	1	TA1	LOC120097450	Stable
0.0126701	-0.133696	0.415	0.465	1	TA1	Dennd4c	Stable
0.0126752	-0.255351	0.193	0.232	1	TA1	Tial1	Stable
0.0127008	0.213045	0.264	0.229	1	TA1	Actr3	Stable
0.0127365	-0.23195	0.297	0.335	1	TA1	Fbxw4	Stable
0.0127448	0.290032	0.104	0.08	1	TA1	Chchd2	Stable
0.0127451	-0.0991267	0.369	0.424	1	TA1	Diaph2	Stable
0.0127733	0.222927	0.201	0.169	1	TA1	Nfkb1	Stable
0.0127911	-0.372702	0.127	0.156	1	TA1	Parp14	Stable
0.0128165	0.507009	0.103	0.081	1	TA1	Smap2	Stable
0.0128196	0.455681	0.113	0.091	1	TA1	Wdr1	Stable
0.0130365	-0.360778	0.089	0.117	1	TA1	Dhdh	Stable
0.0130439	-0.321111	0.197	0.228	1	TA1	Tcf20	Stable
0.0130617	0.351865	0.148	0.122	1	TA1	Pank3	Stable
0.0131035	-0.203148	0.317	0.357	1	TA1	Gsk3b	Stable
0.0131719	0.274737	0.16	0.131	1	TA1	Brd7	Stable
0.0131823	0.385707	0.101	0.079	1	TA1	Slc2a9	Stable
0.0132076	0.443081	0.106	0.083	1	TA1	Ptgfrn	Stable
0.0132654	-0.169223	0.287	0.332	1	TA1	Tox3	Stable
0.0133955	0.313935	0.17	0.143	1	TA1	Mars1	Stable
0.0134195	-0.198312	0.232	0.272	1	TA1	Aak1	Stable
0.0135008	-0.269707	0.228	0.266	1	TA1	Ip6k2	Stable
0.013507	-0.291076	0.136	0.167	1	TA1	LOC100911253	Stable
0.0135586	-0.282202	0.131	0.162	1	TA1	Sh3bgrl2	Stable
0.0136735	-0.199314	0.344	0.388	1	TA1	Abi1	Stable
0.0138183	0.286808	0.253	0.225	1	TA1	As3mt	Stable
0.013836	0.349949	0.147	0.121	1	TA1	Sec24d	Stable
0.0138524	0.336236	0.154	0.127	1	TA1	Fzd5	Stable
0.0138728	0.243408	0.45	0.431	1	TA1	Epb41l3	Stable
0.013877	-0.349114	0.097	0.124	1	TA1	Pcsk9	Stable
0.0140395	-0.359884	0.102	0.129	1	TA1	Vps8	Stable
0.0140552	-0.439334	0.08	0.104	1	TA1	Ndufa13	Stable
0.0141055	-0.216862	0.174	0.211	1	TA1	Ptpn4	Stable
0.0141511	-0.253462	0.114	0.144	1	TA1	Dot1l	Stable
0.014154	-0.392299	0.078	0.103	1	TA1	Vps41	Stable
0.0142268	-0.361962	0.098	0.125	1	TA1	Pole	Stable
0.014373	-0.334255	0.11	0.138	1	TA1	Cmas	Stable
0.0143746	-0.187155	0.286	0.329	1	TA1	Gatad2b	Stable
0.0143765	-0.245786	0.138	0.172	1	TA1	Cenpv	Stable
0.0143868	0.342556	0.154	0.127	1	TA1	Hif1a	Stable
0.0144202	0.288545	0.142	0.116	1	TA1	Pcmtd1	Stable
0.014433	-0.302235	0.088	0.115	1	TA1	Msra	Stable
0.0144337	-0.270382	0.167	0.2	1	TA1	Atg7	Stable
0.0145253	-0.242905	0.271	0.309	1	TA1	Pias2	Stable
0.0145328	-0.292245	0.121	0.15	1	TA1	Daam1	Stable
0.0145487	0.279753	0.229	0.199	1	TA1	Carm1	Stable
0.0145818	0.317276	0.149	0.123	1	TA1	Tbc1d1	Stable
0.0145906	-0.218175	0.245	0.285	1	TA1	Luc7l3	Stable
0.0147455	-0.195903	0.294	0.329	1	TA1	Dcbld1	Stable
0.0147547	-0.199624	0.264	0.303	1	TA1	Wdfy3	Stable
0.0148045	-0.219553	0.245	0.28	1	TA1	Khdc4	Stable
0.0148225	-0.266157	0.148	0.18	1	TA1	Pi4kb	Stable
0.014823	-0.259365	0.08	0.105	1	TA1	Gtf2a2	Stable
0.0148555	-0.165339	0.338	0.38	1	TA1	Gfpt1	Stable
0.0148587	0.195445	0.414	0.385	1	TA1	Phgr1	Stable
0.0149085	-0.381756	0.115	0.143	1	TA1	Mterf3	Stable
0.0149755	-0.408645	0.086	0.11	1	TA1	Brca2	Stable
0.0150103	-0.238979	0.11	0.14	1	TA1	Rnf4	Stable
0.0150121	-0.318664	0.126	0.155	1	TA1	Kpna5	Stable
0.0152734	-0.315021	0.125	0.156	1	TA1	Anapc5	Stable
0.0153329	0.380819	0.142	0.117	1	TA1	Arpc1a	Stable
0.015388	0.431207	0.103	0.081	1	TA1	Ralb	Stable
0.0154178	0.220955	0.249	0.217	1	TA1	Ilrun	Stable
0.0155689	0.204981	0.357	0.326	1	TA1	Itsn2	Stable
0.0155756	0.349041	0.166	0.141	1	TA1	Synj2bp	Stable
0.0156165	-0.393094	0.108	0.135	1	TA1	Cops3	Stable
0.0157535	0.376699	0.127	0.103	1	TA1	Ndel1	Stable
0.0157941	-0.309064	0.155	0.187	1	TA1	Med14	Stable
0.0158267	0.252489	0.253	0.225	1	TA1	Ubqln1	Stable
0.0158626	-0.188764	0.145	0.177	1	TA1	Alms1	Stable
0.0159381	-0.268816	0.165	0.198	1	TA1	N4bp2l2	Stable
0.0159727	-0.145533	0.284	0.328	1	TA1	Nckap1	Stable
0.0160535	0.311192	0.142	0.117	1	TA1	Xpnpep1	Stable
0.0161217	-0.192705	0.147	0.178	1	TA1	Ryk	Stable
0.0161772	-0.1809	0.28	0.321	1	TA1	Pbrm1	Stable
0.0162024	0.411348	0.101	0.08	1	TA1	Hormad2	Stable
0.0162608	0.322924	0.142	0.118	1	TA1	Aph1a	Stable
0.0163889	-0.235306	0.101	0.13	1	TA1	Senp2	Stable
0.0164035	0.2281	0.206	0.178	1	TA1	Zfp652	Stable
0.0164197	-0.269565	0.11	0.138	1	TA1	Ucp2	Stable
0.016539	-0.20902	0.169	0.203	1	TA1	Camkmt	Stable
0.0166834	-0.219218	0.133	0.164	1	TA1	Map3k5	Stable
0.0169844	-0.325393	0.109	0.136	1	TA1	Hpcal1	Stable
0.0170733	-0.204246	0.173	0.207	1	TA1	Pgap2	Stable
0.017079	-0.256273	0.18	0.211	1	TA1	Pds5b	Stable
0.0170862	-0.141965	0.291	0.335	1	TA1	Phkb	Stable
0.0170961	-0.253966	0.095	0.122	1	TA1	Mindy3	Stable
0.0173004	0.333172	0.154	0.129	1	TA1	Tbca	Stable
0.0175034	0.323828	0.232	0.206	1	TA1	Ltbr	Stable
0.0175576	-0.291469	0.108	0.135	1	TA1	Jak2	Stable
0.0175611	0.244539	0.241	0.21	1	TA1	Rps6ka1	Stable
0.0178848	0.359344	0.126	0.103	1	TA1	Slc16a1	Stable
0.0179699	-0.233362	0.144	0.175	1	TA1	Krcc1	Stable
0.0180067	-0.106278	0.35	0.394	1	TA1	Cftr	Stable
0.0180917	-0.234131	0.161	0.195	1	TA1	Atrn	Stable
0.0181383	0.416188	0.112	0.09	1	TA1	Rpl27	Stable
0.0182268	-0.340804	0.096	0.122	1	TA1	Ncapd2	Stable
0.0182607	-0.245802	0.17	0.203	1	TA1	Ubp1	Stable
0.0182898	0.301513	0.148	0.123	1	TA1	Dnajc3	Stable
0.0183659	0.334928	0.156	0.131	1	TA1	Rheb	Stable
0.0184365	-0.217384	0.226	0.263	1	TA1	Ark2n	Stable
0.0184783	-0.327221	0.12	0.148	1	TA1	Cyc1	Stable
0.0184878	-0.215424	0.125	0.155	1	TA1	Cop1	Stable
0.0185085	-0.217578	0.209	0.244	1	TA1	Rabgap1	Stable
0.018663	-0.27308	0.127	0.155	1	TA1	Tmem245	Stable
0.0186872	-0.314522	0.121	0.149	1	TA1	Eftud2	Stable
0.0187333	0.4266	0.112	0.09	1	TA1	Hkdc1	Stable
0.01876	0.415685	0.189	0.167	1	TA1	Txnip	Stable
0.0187861	-0.303048	0.113	0.14	1	TA1	Nfix	Stable
0.0188768	-0.303183	0.091	0.116	1	TA1	Psme3ip1	Stable
0.0189087	0.191907	0.295	0.264	1	TA1	Itch	Stable
0.0189133	-0.188157	0.33	0.374	1	TA1	Rpn2	Stable
0.0189852	0.262647	0.316	0.287	1	TA1	Ctnnb1	Stable
0.0189938	-0.199001	0.311	0.346	1	TA1	Supt6h	Stable
0.019091	-0.251356	0.116	0.144	1	TA1	Upf3b	Stable
0.0190985	-0.225646	0.215	0.25	1	TA1	Tns3	Stable
0.0191836	0.340038	0.364	0.346	1	TA1	Eps8l2	Stable
0.0193029	-0.166367	0.403	0.442	1	TA1	Myo1e	Stable
0.0193112	0.369588	0.113	0.09	1	TA1	Dpp3	Stable
0.0193814	-0.280676	0.131	0.16	1	TA1	Zbtb40	Stable
0.0194569	-0.228143	0.124	0.153	1	TA1	Lgals2	Stable
0.0195368	0.230366	0.267	0.237	1	TA1	Tsc22d4	Stable
0.0197081	0.39461	0.135	0.112	1	TA1	Swap70	Stable
0.0198072	-0.259065	0.153	0.184	1	TA1	Fis1	Stable
0.0198239	-0.232142	0.147	0.178	1	TA1	Inpp4a	Stable
0.0198336	-0.136697	0.377	0.419	1	TA1	Exoc4	Stable
0.0199283	-0.166619	0.239	0.278	1	TA1	Clk1	Stable
0.0200488	-0.10907	0.556	0.601	1	TA1	Kif13a	Stable
0.0200503	0.231213	0.281	0.249	1	TA1	Tbc1d22a	Stable
0.0201719	0.333615	0.147	0.122	1	TA1	Akap17a	Stable
0.0203352	-0.346011	0.089	0.114	1	TA1	Nars2	Stable
0.0203359	0.297506	0.163	0.136	1	TA1	Zdhhc3	Stable
0.0203374	-0.248696	0.094	0.12	1	TA1	Uap1	Stable
0.0203697	-0.236206	0.165	0.199	1	TA1	Fbxw2	Stable
0.0204083	-0.147796	0.46	0.503	1	TA1	Myrfl	Stable
0.0204117	-0.16486	0.245	0.282	1	TA1	Aplp2	Stable
0.0204564	0.397524	0.105	0.084	1	TA1	P2rx4	Stable
0.0204872	-0.166743	0.326	0.368	1	TA1	Usp3	Stable
0.0205118	-0.174413	0.29	0.329	1	TA1	Lrig3	Stable
0.020573	-0.150528	0.453	0.506	1	TA1	Setd5	Stable
0.0207299	-0.239654	0.115	0.143	1	TA1	Grk3	Stable
0.0207478	-0.250543	0.088	0.114	1	TA1	Usp8	Stable
0.0208709	-0.163839	0.288	0.33	1	TA1	Satb2	Stable
0.020984	-0.339118	0.088	0.113	1	TA1	Stimate	Stable
0.0211294	0.15851	0.428	0.402	1	TA1	Macf1	Stable
0.0211348	-0.322737	0.132	0.159	1	TA1	Mapre2	Stable
0.0212019	-0.163489	0.224	0.261	1	TA1	Cldn15	Stable
0.021258	-0.210543	0.189	0.221	1	TA1	U2af1	Stable
0.0212999	-0.234515	0.213	0.245	1	TA1	Ipo7	Stable
0.0213767	-0.331058	0.094	0.118	1	TA1	Axin2	Stable
0.0213981	-0.291616	0.092	0.117	1	TA1	Auh	Stable
0.0214036	-0.290783	0.175	0.205	1	TA1	Pikfyve	Stable
0.0215151	-0.311896	0.169	0.197	1	TA1	Keap1	Stable
0.0215434	0.269249	0.252	0.227	1	TA1	Galnt10	Stable
0.0215607	-0.170389	0.334	0.37	1	TA1	Bcl11a	Stable
0.0215631	-0.308602	0.079	0.102	1	TA1	Tyk2	Stable
0.0215645	-0.188758	0.225	0.261	1	TA1	Slc30a9	Stable
0.0215987	-0.164536	0.331	0.373	1	TA1	Tanc1	Stable
0.0216612	-0.339733	0.11	0.135	1	TA1	Tp53	Stable
0.0217268	-0.0904921	0.404	0.449	1	TA1	Tjp2	Stable
0.0218077	-0.225994	0.101	0.127	1	TA1	Uxs1	Stable
0.0219535	-0.205919	0.119	0.146	1	TA1	Map4k5	Stable
0.0219577	-0.209767	0.21	0.245	1	TA1	Hnrnpd	Stable
0.0221005	-0.0816382	0.457	0.508	1	TA1	Slc12a2	Stable
0.0221486	-0.216203	0.23	0.266	1	TA1	Stag2	Stable
0.0221658	0.335896	0.186	0.162	1	TA1	Tjp1	Stable
0.0221727	0.307621	0.136	0.112	1	TA1	Hnrnpk	Stable
0.0222589	-0.191299	0.235	0.273	1	TA1	Tbk1	Stable
0.022378	-0.271735	0.098	0.123	1	TA1	Tmem230	Stable
0.0224105	-0.136395	0.366	0.407	1	TA1	Rab10	Stable
0.0224756	0.304924	0.168	0.143	1	TA1	Sp1	Stable
0.0224834	-0.155705	0.373	0.417	1	TA1	Glg1	Stable
0.0225025	-0.240439	0.16	0.191	1	TA1	Nucks1	Stable
0.0225584	-0.112756	0.514	0.562	1	TA1	Ddx39b	Stable
0.0226774	-0.212112	0.203	0.236	1	TA1	Hnrnpa3	Stable
0.0227127	0.31265	0.167	0.142	1	TA1	Slc25a28	Stable
0.0227132	-0.201063	0.334	0.374	1	TA1	Srsf11	Stable
0.0227292	0.346135	0.14	0.116	1	TA1	Plscr1	Stable
0.0228031	0.293956	0.134	0.11	1	TA1	Acvr1	Stable
0.0228397	-0.395886	0.083	0.106	1	TA1	Ndufs1	Stable
0.0230159	0.253039	0.196	0.168	1	TA1	Xbp1	Stable
0.0231852	-0.194177	0.206	0.242	1	TA1	Cdk8	Stable
0.0232758	-0.156463	0.425	0.469	1	TA1	Lrrfip2	Stable
0.0232862	0.356682	0.112	0.091	1	TA1	Erap1	Stable
0.023323	-0.242713	0.163	0.195	1	TA1	Ranbp3	Stable
0.0234168	-0.279937	0.147	0.175	1	TA1	Frs2	Stable
0.0234459	0.232425	0.278	0.252	1	TA1	Sec63	Stable
0.0235622	0.364667	0.128	0.106	1	TA1	Xylt1	Stable
0.0236125	-0.218874	0.168	0.2	1	TA1	Tulp4	Stable
0.0236326	0.361617	0.133	0.11	1	TA1	Ippk	Stable
0.0238061	-0.215557	0.189	0.222	1	TA1	Srpk2	Stable
0.0238717	0.348355	0.157	0.133	1	TA1	Hsd17b11	Stable
0.0238841	-0.242882	0.149	0.178	1	TA1	Synrg	Stable
0.0239453	-0.144302	0.187	0.223	1	TA1	Nono	Stable
0.0239905	-0.280679	0.145	0.175	1	TA1	Rap1gap2	Stable
0.0240913	0.340353	0.213	0.187	1	TA1	Ttc7a	Stable
0.0241648	-0.32616	0.095	0.119	1	TA1	Aagab	Stable
0.0243297	-0.285887	0.115	0.142	1	TA1	Xpnpep3	Stable
0.0245933	-0.347989	0.147	0.173	1	TA1	Elp5	Stable
0.0246293	-0.200722	0.217	0.252	1	TA1	Ptpn9	Stable
0.0246306	-0.249539	0.101	0.128	1	TA1	Zbtb44	Stable
0.0246606	-0.342766	0.113	0.138	1	TA1	Bcas1	Stable
0.0247462	-0.221621	0.173	0.205	1	TA1	Parg	Stable
0.0248112	-0.188395	0.137	0.167	1	TA1	Eif4e	Stable
0.0249171	-0.224249	0.259	0.297	1	TA1	Plekhh1	Stable
0.0249563	-0.239892	0.122	0.149	1	TA1	Commd1	Stable
0.024958	0.268515	0.258	0.232	1	TA1	Ksr1	Stable
0.0250189	-0.224903	0.16	0.19	1	TA1	Taf1	Stable
0.0250635	-0.173797	0.154	0.186	1	TA1	Rgmb	Stable
0.0251164	-0.263668	0.146	0.174	1	TA1	Mief1	Stable
0.025117	0.400194	0.177	0.154	1	TA1	Sema4g	Stable
0.0251717	-0.273139	0.134	0.163	1	TA1	Fam168a	Stable
0.0255518	-0.297698	0.099	0.123	1	TA1	Atf6b	Stable
0.0256097	0.47326	0.118	0.097	1	TA1	Cars1	Stable
0.0257461	-0.110953	0.122	0.152	1	TA1	Sypl1	Stable
0.0259175	-0.392862	0.09	0.113	1	TA1	Deptor	Stable
0.0260525	-0.281185	0.172	0.201	1	TA1	Cast	Stable
0.0260683	-0.305268	0.127	0.154	1	TA1	Ugdh	Stable
0.0261641	-0.316613	0.096	0.12	1	TA1	Fam53a	Stable
0.0261727	-0.268514	0.103	0.128	1	TA1	Ffar4	Stable
0.0262872	0.282819	0.131	0.107	1	TA1	Arcn1	Stable
0.0263258	0.42522	0.107	0.087	1	TA1	Pcdh1	Stable
0.026365	-0.226074	0.127	0.156	1	TA1	Mapkapk3	Stable
0.0263729	-0.242322	0.12	0.147	1	TA1	Ascc1	Stable
0.0264897	0.282858	0.108	0.086	1	TA1	Golph3	Stable
0.0265496	-0.134351	0.192	0.226	1	TA1	Gcnt3	Stable
0.0268173	-0.360185	0.086	0.108	1	TA1	Dnajc2	Stable
0.02687	-0.337953	0.081	0.103	1	TA1	Rtel1	Stable
0.0269907	-0.21394	0.263	0.296	1	TA1	Dennd5b	Stable
0.0275148	-0.234691	0.145	0.174	1	TA1	Srpk1	Stable
0.0277336	-0.238381	0.112	0.137	1	TA1	Emsy	Stable
0.0278273	-0.247451	0.146	0.173	1	TA1	Cd44	Stable
0.028079	-0.278929	0.112	0.136	1	TA1	Als2	Stable
0.0280877	-0.297565	0.117	0.143	1	TA1	Snx7	Stable
0.0281205	-0.218344	0.098	0.122	1	TA1	Sphk2	Stable
[truncated: 2,247 more rows]

## Sheet: Tuft
p_val	avg_log2FC	pct.1	pct.2	p_val_adj	cluster	gene	type
2.33538e-73	2.13966	0.922	0.529	5.35735e-69	Tuft	COX3	Up
5.19447e-72	2.01494	0.952	0.656	1.19161e-67	Tuft	COX1	Up
4.11833e-65	2.16494	0.875	0.45	9.44744e-61	Tuft	ATP6	Up
9.15689e-62	1.88056	0.902	0.497	2.10059e-57	Tuft	Apoa1	Up
3.85442e-59	1.90676	0.918	0.582	8.84204e-55	Tuft	COX2	Up
6.09683e-56	1.72376	0.89	0.624	1.39861e-51	Tuft	RT1-A2	Up
1.83179e-52	2.07447	0.801	0.405	4.20214e-48	Tuft	RT1-CE5	Up
1.2711e-47	1.15817	0.984	0.926	2.9159e-43	Tuft	Muc13	Up
1.32186e-47	1.98356	0.795	0.431	3.03235e-43	Tuft	RT1-A3	Up
1.36574e-47	2.49072	0.691	0.265	3.13301e-43	Tuft	RT1-CE4	Up
1.4199e-46	1.35168	0.91	0.685	3.25725e-42	Tuft	Lgals4	Up
5.97092e-46	1.3808	0.886	0.603	1.36973e-41	Tuft	Actb	Up
1.27492e-45	1.53438	0.865	0.503	2.92468e-41	Tuft	Ly6al	Up
5.94351e-45	1.59573	0.855	0.505	1.36344e-40	Tuft	Cd74	Up
4.82568e-44	1.96492	0.797	0.431	1.10701e-39	Tuft	CYTB	Up
1.95754e-43	1.5331	0.833	0.492	4.49061e-39	Tuft	Naaladl1	Up
5.9022e-43	3.58695	0.514	0.085	1.35396e-38	Tuft	RT1-CE16	Up
1.75389e-38	2.08905	0.651	0.246	4.02343e-34	Tuft	Tmigd1	Up
2.2927e-38	2.21331	0.622	0.196	5.25946e-34	Tuft	ND1	Up
3.5338e-37	-6.3643	0.008	0.304	8.10653e-33	Tuft	St8sia6	Down
9.69317e-35	2.49308	0.536	0.138	2.22361e-30	Tuft	Slc39a4	Up
1.09249e-34	1.6223	0.723	0.402	2.50617e-30	Tuft	Coro2a	Up
5.70923e-34	2.32469	0.552	0.161	1.3097e-29	Tuft	RT1-Db1	Up
1.07577e-32	1.42388	0.765	0.484	2.46782e-28	Tuft	Eps8l2	Up
7.07528e-31	2.80133	0.436	0.085	1.62307e-26	Tuft	Slc25a48	Up
2.64225e-30	1.45448	0.723	0.394	6.06133e-26	Tuft	Mep1b	Up
6.25897e-30	2.51832	0.456	0.101	1.43581e-25	Tuft	Abhd3	Up
7.92737e-30	1.97806	0.562	0.183	1.81854e-25	Tuft	Fth1	Up
1.21934e-29	1.16154	0.813	0.545	2.79717e-25	Tuft	Cdhr2	Up
1.8939e-29	3.44027	0.38	0.056	4.3446e-25	Tuft	RT1-CE2	Up
2.35928e-29	2.84719	0.406	0.066	5.41218e-25	Tuft	Aldob	Up
2.89796e-29	2.22321	0.51	0.153	6.64792e-25	Tuft	Khk	Up
2.97152e-29	1.99816	0.616	0.288	6.81668e-25	Tuft	Clec2h	Up
3.74599e-29	1.0978	0.837	0.616	8.5933e-25	Tuft	Cdh17	Up
9.03146e-29	2.5982	0.42	0.082	2.07182e-24	Tuft	Ceacam20	Up
3.59334e-28	2.24616	0.5	0.151	8.24313e-24	Tuft	RT1-A1	Up
3.28454e-27	1.21198	0.785	0.577	7.53475e-23	Tuft	B3galt5	Up
1.61133e-26	3.3963	0.333	0.037	3.69639e-22	Tuft	LOC120098896	Up
2.00081e-26	1.61478	0.629	0.307	4.58986e-22	Tuft	Slc27a4	Up
2.07026e-26	2.37302	0.454	0.127	4.74919e-22	Tuft	Btnl5	Up
4.28296e-26	3.86941	0.319	0.034	9.8251e-22	Tuft	RT1-Bb	Up
2.07115e-25	1.38169	0.781	0.484	4.75121e-21	Tuft	Clca4	Up
3.88294e-25	2.83042	0.542	0.212	8.90746e-21	Tuft	Itln1	Up
6.58691e-25	1.77096	0.554	0.233	1.51104e-20	Tuft	Slc26a3	Up
6.93749e-25	-0.715493	0.934	0.971	1.59146e-20	Tuft	Gmds	Down
1.08144e-24	2.00125	0.46	0.135	2.48083e-20	Tuft	LOC100361913	Up
1.52541e-24	2.94808	0.363	0.071	3.49929e-20	Tuft	RT1-CE3	Up
7.01329e-24	1.50957	0.608	0.302	1.60885e-19	Tuft	Slc13a2	Up
1.03499e-23	1.51323	0.596	0.272	2.37426e-19	Tuft	Nr1h4	Up
1.21314e-23	-1.20458	0.468	0.733	2.78295e-19	Tuft	LOC102549836	Down
1.48069e-23	1.58986	0.606	0.32	3.39671e-19	Tuft	Tmem45b	Up
1.80762e-23	1.22493	0.729	0.468	4.14669e-19	Tuft	Enpep	Up
3.43397e-23	2.00071	0.486	0.177	7.87752e-19	Tuft	ND4	Up
4.03246e-23	1.05257	0.807	0.661	9.25046e-19	Tuft	Map2k2	Up
4.97799e-23	2.59193	0.347	0.063	1.14195e-18	Tuft	Car4	Up
8.99644e-23	1.73287	0.558	0.251	2.06378e-18	Tuft	Apob	Up
1.87598e-22	1.18222	0.697	0.45	4.30351e-18	Tuft	Myo1a	Up
2.51366e-22	-0.97982	0.596	0.78	5.76633e-18	Tuft	Msi2	Down
4.12853e-22	1.0108	0.807	0.571	9.47085e-18	Tuft	Lypd8	Up
4.31135e-22	1.68335	0.508	0.201	9.89023e-18	Tuft	Igsf23	Up
4.36466e-22	1.02052	0.727	0.447	1.00125e-17	Tuft	Myh14	Up
5.12273e-22	2.97795	0.307	0.045	1.17515e-17	Tuft	Grm3	Up
1.86256e-21	1.61024	0.484	0.175	4.27272e-17	Tuft	ND2	Up
4.21791e-21	1.42787	0.61	0.331	9.67588e-17	Tuft	LOC102556035	Up
1.24043e-20	-0.78171	0.775	0.876	2.84554e-16	Tuft	Foxp1	Down
1.56095e-20	1.15374	0.665	0.378	3.58082e-16	Tuft	Slc51a	Up
6.74141e-20	1.49664	0.54	0.254	1.54648e-15	Tuft	Adipor2	Up
6.77656e-20	2.20351	0.357	0.087	1.55454e-15	Tuft	Dnase1	Up
6.91077e-20	-1.93568	0.203	0.455	1.58533e-15	Tuft	Ephb2	Down
8.39572e-20	1.3447	0.532	0.228	1.92598e-15	Tuft	Ms4a8	Up
8.98045e-20	1.46776	0.542	0.254	2.06012e-15	Tuft	Naip6	Up
9.48225e-20	1.754	0.476	0.193	2.17523e-15	Tuft	Tm4sf20	Up
2.29636e-19	2.27122	0.351	0.095	5.26784e-15	Tuft	Btnl7	Up
2.44365e-19	2.39127	0.335	0.082	5.60573e-15	Tuft	LOC688542	Up
2.44788e-19	-1.43259	0.373	0.603	5.61544e-15	Tuft	Fry	Down
3.91441e-19	2.8399	0.285	0.05	8.97966e-15	Tuft	LOC102547718	Up
8.79335e-19	1.86333	0.392	0.122	2.01719e-14	Tuft	Cdkl1	Up
1.0913e-18	2.53734	0.293	0.056	2.50345e-14	Tuft	Creb3l3	Up
1.44917e-18	-2.15927	0.309	0.556	3.32441e-14	Tuft	Pla2g2a	Down
1.69982e-18	2.75924	0.273	0.045	3.8994e-14	Tuft	ATP8	Up
2.20111e-18	-0.78771	0.825	0.921	5.04935e-14	Tuft	Nebl	Down
2.42639e-18	1.15245	0.679	0.46	5.56614e-14	Tuft	Slc44a4	Up
3.58762e-18	1.10686	0.604	0.344	8.22999e-14	Tuft	Pepd	Up
4.3866e-18	-0.994437	0.622	0.796	1.00629e-13	Tuft	Dmbt1	Down
6.81461e-18	1.39232	0.494	0.209	1.56327e-13	Tuft	Slc15a1	Up
7.87121e-18	1.33585	0.58	0.323	1.80566e-13	Tuft	Eef2	Up
1.06953e-17	-3.60821	0.024	0.196	2.45351e-13	Tuft	Scd2	Down
1.71014e-17	2.56976	0.253	0.04	3.92305e-13	Tuft	Spns2	Up
3.14134e-17	1.84343	0.349	0.101	7.20624e-13	Tuft	Il22ra1	Up
3.85764e-17	1.06721	0.663	0.447	8.84942e-13	Tuft	Misp	Up
4.10635e-17	-1.62283	0.213	0.463	9.41996e-13	Tuft	Plcb2	Down
5.25377e-17	2.05696	0.349	0.106	1.20522e-12	Tuft	RT1-CE1	Up
6.04002e-17	1.88844	0.339	0.093	1.38558e-12	Tuft	Slc9a3	Up
7.11279e-17	1.61418	0.375	0.122	1.63167e-12	Tuft	Gpt	Up
1.07758e-16	1.60813	0.442	0.18	2.47198e-12	Tuft	Aoc1	Up
1.13318e-16	1.14332	0.6	0.349	2.59952e-12	Tuft	Sema4b	Up
1.14176e-16	2.0152	0.335	0.098	2.61921e-12	Tuft	Mall	Up
1.27545e-16	1.28663	0.506	0.233	2.92588e-12	Tuft	Il4r	Up
1.39095e-16	1.0102	0.653	0.373	3.19084e-12	Tuft	Rplp1	Up
1.47135e-16	-1.24697	0.466	0.651	3.37528e-12	Tuft	Auts2	Down
2.09194e-16	1.85668	0.337	0.095	4.79892e-12	Tuft	Cdkn2b	Up
2.46674e-16	1.23442	0.582	0.339	5.6587e-12	Tuft	Rhbdl2	Up
5.31179e-16	1.01807	0.635	0.421	1.21852e-11	Tuft	Itgb4	Up
5.86253e-16	0.704455	0.827	0.68	1.34486e-11	Tuft	Saa3	Up
6.09061e-16	0.744761	0.791	0.622	1.39719e-11	Tuft	Atp1a1	Up
6.09777e-16	-1.12234	0.41	0.614	1.39883e-11	Tuft	Limk2	Down
1.37936e-15	1.5824	0.398	0.151	3.16426e-11	Tuft	ND5	Up
1.42787e-15	1.34669	0.456	0.193	3.27554e-11	Tuft	RT1-Ba	Up
1.55567e-15	-1.58038	0.199	0.421	3.56871e-11	Tuft	Mecom	Down
2.17942e-15	-2.39415	0.088	0.28	4.9996e-11	Tuft	Sema5a	Down
2.44866e-15	1.15689	0.576	0.336	5.61723e-11	Tuft	RT1-CE12	Up
3.44749e-15	0.908944	0.693	0.495	7.90855e-11	Tuft	Dgka	Up
3.57549e-15	1.27559	0.512	0.265	8.20217e-11	Tuft	Tmem82	Up
4.07722e-15	1.65202	0.347	0.114	9.35313e-11	Tuft	Pfkp	Up
4.09116e-15	0.852798	0.695	0.489	9.38511e-11	Tuft	Gls	Up
4.51809e-15	1.35972	0.438	0.19	1.03645e-10	Tuft	Abhd16a	Up
5.91962e-15	-0.793066	0.55	0.733	1.35796e-10	Tuft	Dach1	Down
6.0514e-15	1.60022	0.376	0.138	1.38819e-10	Tuft	St3gal4	Up
6.44066e-15	1.39359	0.464	0.204	1.47749e-10	Tuft	Fabp1	Up
7.16407e-15	-0.963846	0.474	0.661	1.64344e-10	Tuft	Arhgef28	Down
8.17187e-15	3.47353	0.209	0.032	1.87463e-10	Tuft	LOC103691939	Up
8.29687e-15	0.572368	0.896	0.788	1.9033e-10	Tuft	Cdhr5	Up
9.97805e-15	-1.16799	0.151	0.386	2.28896e-10	Tuft	LOC102556677	Down
1.03354e-14	1.35806	0.436	0.193	2.37094e-10	Tuft	Gsdme	Up
1.19742e-14	1.65643	0.339	0.111	2.74687e-10	Tuft	LOC100360522	Up
1.43273e-14	1.30412	0.472	0.225	3.28668e-10	Tuft	Card14	Up
1.62238e-14	1.48867	0.373	0.14	3.72173e-10	Tuft	Ldb3	Up
2.42353e-14	1.15293	0.474	0.222	5.55958e-10	Tuft	Ak3	Up
3.26899e-14	1.37319	0.39	0.156	7.49906e-10	Tuft	Clec2e	Up
3.34492e-14	1.83875	0.329	0.114	7.67324e-10	Tuft	Abcb10	Up
3.38129e-14	1.15663	0.456	0.209	7.75668e-10	Tuft	Si	Up
3.53894e-14	0.992362	0.606	0.37	8.11834e-10	Tuft	Ccdc88c	Up
6.99736e-14	2.29673	0.247	0.058	1.6052e-09	Tuft	Rdh5	Up
7.02228e-14	3.21981	0.183	0.021	1.61091e-09	Tuft	LOC102547708	Up
7.30967e-14	0.733143	0.771	0.603	1.67684e-09	Tuft	Vil1	Up
9.1826e-14	1.29587	0.428	0.193	2.10649e-09	Tuft	Dpep1	Up
9.63845e-14	2.44781	0.267	0.074	2.21106e-09	Tuft	Tifa	Up
1.11476e-13	1.14177	0.598	0.381	2.55726e-09	Tuft	Pm20d1	Up
1.13327e-13	-2.22603	0.106	0.288	2.59972e-09	Tuft	Esrrg	Down
1.1881e-13	-1.19477	0.257	0.479	2.72551e-09	Tuft	Suclg2	Down
2.57746e-13	1.02194	0.526	0.286	5.9127e-09	Tuft	Acox1	Up
2.59467e-13	4.2439	0.155	0.011	5.95217e-09	Tuft	LOC120099904	Up
2.67044e-13	1.36049	0.404	0.177	6.126e-09	Tuft	Ndst1	Up
3.12181e-13	1.31391	0.398	0.169	7.16143e-09	Tuft	Ace2	Up
3.35007e-13	0.886909	0.729	0.577	7.68506e-09	Tuft	Rab24	Up
3.71846e-13	1.91083	0.257	0.066	8.53016e-09	Tuft	Slc23a1	Up
3.82628e-13	1.43947	0.359	0.135	8.77749e-09	Tuft	Sccpdh	Up
3.91334e-13	1.86557	0.269	0.074	8.97721e-09	Tuft	Ftl1	Up
4.52443e-13	-0.789974	0.608	0.775	1.0379e-08	Tuft	Pou2f3	Down
5.70332e-13	-1.93301	0.12	0.302	1.30834e-08	Tuft	Nhs	Down
6.78666e-13	1.53104	0.388	0.169	1.55686e-08	Tuft	Abtb2	Up
6.87835e-13	1.27838	0.404	0.18	1.57789e-08	Tuft	Plxnb2	Up
6.96314e-13	0.980138	0.54	0.31	1.59734e-08	Tuft	Sorbs1	Up
7.11158e-13	0.797902	0.709	0.574	1.6314e-08	Tuft	Iqgap2	Up
8.03693e-13	-0.52888	0.813	0.878	1.84367e-08	Tuft	Srrm2	Down
8.72109e-13	-1.0663	0.392	0.577	2.00062e-08	Tuft	Vgll4	Down
8.95155e-13	-1.25153	0.335	0.505	2.05348e-08	Tuft	Tmpo	Down
9.63594e-13	-0.600355	0.731	0.854	2.21048e-08	Tuft	Rere	Down
1.02887e-12	0.981829	0.582	0.352	2.36023e-08	Tuft	Naga	Up
1.55378e-12	1.86743	0.207	0.042	3.56438e-08	Tuft	Cyp3a9	Up
1.75846e-12	1.99415	0.253	0.071	4.0339e-08	Tuft	Ankrd9	Up
2.14694e-12	2.0991	0.237	0.061	4.92508e-08	Tuft	Slit1	Up
2.42552e-12	2.28389	0.203	0.04	5.56415e-08	Tuft	Zfp36	Up
2.69474e-12	-1.8688	0.125	0.304	6.18173e-08	Tuft	Etfbkmt	Down
2.70451e-12	1.49906	0.323	0.122	6.20414e-08	Tuft	Hsd17b6	Up
2.74815e-12	0.934228	0.544	0.325	6.30425e-08	Tuft	Optn	Up
2.81146e-12	1.00704	0.554	0.331	6.44948e-08	Tuft	Rps14	Up
3.40776e-12	0.68882	0.765	0.563	7.8174e-08	Tuft	Fabp6	Up
3.50332e-12	-0.932784	0.454	0.611	8.03662e-08	Tuft	Wwox	Down
3.56242e-12	1.42327	0.343	0.132	8.17219e-08	Tuft	LOC100360413	Up
4.52121e-12	1.51562	0.255	0.071	1.03717e-07	Tuft	B4galnt2	Up
4.80311e-12	1.30734	0.39	0.177	1.10183e-07	Tuft	Pitpnm1	Up
5.52241e-12	1.78763	0.309	0.116	1.26684e-07	Tuft	Hectd3	Up
5.69799e-12	1.12194	0.478	0.262	1.30712e-07	Tuft	Tmem106a	Up
6.06454e-12	-1.74863	0.205	0.389	1.3912e-07	Tuft	Thada	Down
6.38964e-12	-0.952619	0.406	0.579	1.46578e-07	Tuft	Ttc3	Down
6.48784e-12	1.57489	0.287	0.098	1.48831e-07	Tuft	Ldha	Up
6.72132e-12	1.95835	0.259	0.079	1.54187e-07	Tuft	Slc10a2	Up
7.77368e-12	1.07458	0.512	0.296	1.78328e-07	Tuft	Garnl3	Up
8.0346e-12	1.1501	0.323	0.114	1.84314e-07	Tuft	Ckb	Up
8.66666e-12	2.13645	0.205	0.045	1.98813e-07	Tuft	Tubal3	Up
8.80166e-12	1.27637	0.442	0.241	2.0191e-07	Tuft	Ms4a12	Up
1.0584e-11	2.01101	0.223	0.056	2.42797e-07	Tuft	Pnpla2	Up
1.06359e-11	-2.47446	0.028	0.153	2.43988e-07	Tuft	Crtac1	Down
1.09162e-11	1.46766	0.355	0.151	2.50418e-07	Tuft	Leprotl1	Up
1.24944e-11	1.90214	0.237	0.066	2.86623e-07	Tuft	Cyp3a62	Up
1.35039e-11	1.58002	0.321	0.124	3.0978e-07	Tuft	Cldn4	Up
1.35868e-11	0.869441	0.572	0.344	3.11681e-07	Tuft	Dhcr24	Up
1.40601e-11	2.55364	0.179	0.032	3.22539e-07	Tuft	LOC100360087	Up
1.63299e-11	1.30192	0.404	0.198	3.74609e-07	Tuft	Prr15l	Up
1.78819e-11	1.59558	0.235	0.063	4.10211e-07	Tuft	Rbp2	Up
1.96248e-11	1.1757	0.426	0.217	4.50193e-07	Tuft	Soat2	Up
2.41793e-11	1.48291	0.275	0.09	5.54672e-07	Tuft	Il20ra	Up
2.60814e-11	1.85621	0.179	0.032	5.98306e-07	Tuft	LOC120098829	Up
2.67881e-11	0.815448	0.653	0.447	6.14519e-07	Tuft	Myo15b	Up
3.1706e-11	-0.983137	0.484	0.651	7.27335e-07	Tuft	St18	Down
4.03432e-11	1.58095	0.203	0.045	9.25473e-07	Tuft	Sgk1	Up
4.19499e-11	1.70924	0.245	0.074	9.62332e-07	Tuft	Tm6sf2	Up
4.5709e-11	1.05461	0.444	0.238	1.04856e-06	Tuft	Sat1	Up
4.70639e-11	1.0399	0.492	0.286	1.07965e-06	Tuft	Ptprh	Up
4.91949e-11	-0.679506	0.643	0.746	1.12853e-06	Tuft	Fryl	Down
5.00638e-11	1.79641	0.263	0.09	1.14846e-06	Tuft	Oscp1	Up
5.56739e-11	-1.35628	0.237	0.415	1.27716e-06	Tuft	Cdk6	Down
5.59818e-11	0.846184	0.552	0.349	1.28422e-06	Tuft	Adap1	Up
7.17279e-11	0.950303	0.512	0.302	1.64544e-06	Tuft	Tjp3	Up
7.39227e-11	0.957553	0.484	0.27	1.69579e-06	Tuft	Lamp1	Up
8.63319e-11	1.03907	0.418	0.214	1.98045e-06	Tuft	Tmlhe	Up
9.584e-11	1.23121	0.4	0.196	2.19857e-06	Tuft	Blmh	Up
9.77669e-11	0.983283	0.478	0.262	2.24277e-06	Tuft	Lyst	Up
1.05862e-10	2.04124	0.207	0.053	2.42846e-06	Tuft	Ace	Up
1.08069e-10	-0.560605	0.719	0.825	2.47909e-06	Tuft	Shroom3	Down
1.14165e-10	1.41196	0.289	0.108	2.61895e-06	Tuft	Cndp2	Up
1.15963e-10	1.23885	0.382	0.18	2.66019e-06	Tuft	Slc7a9	Up
1.16541e-10	0.613776	0.775	0.677	2.67345e-06	Tuft	Taok3	Up
1.19956e-10	-0.767681	0.53	0.675	2.7518e-06	Tuft	Camk1d	Down
1.2718e-10	2.39603	0.161	0.026	2.91751e-06	Tuft	Slc22a4	Up
1.35664e-10	1.05238	0.392	0.185	3.11213e-06	Tuft	Plaur	Up
1.38198e-10	2.66761	0.167	0.032	3.17025e-06	Tuft	LOC120095958	Up
1.87943e-10	-0.600743	0.685	0.778	4.3114e-06	Tuft	Eml4	Down
1.94087e-10	1.42446	0.299	0.119	4.45235e-06	Tuft	Snx15	Up
2.05271e-10	1.5083	0.293	0.114	4.70893e-06	Tuft	Junb	Up
2.68819e-10	1.07261	0.323	0.138	6.1667e-06	Tuft	Slc5a12	Up
2.70503e-10	0.823643	0.6	0.399	6.20533e-06	Tuft	Dstn	Up
2.80105e-10	-0.790613	0.448	0.632	6.42561e-06	Tuft	Myb	Down
2.90628e-10	2.81037	0.167	0.034	6.667e-06	Tuft	Chp2	Up
2.92909e-10	1.36495	0.315	0.13	6.71932e-06	Tuft	Pdgfa	Up
3.12311e-10	-0.656838	0.624	0.772	7.16441e-06	Tuft	Zfhx3	Down
3.2852e-10	-1.06292	0.303	0.492	7.53625e-06	Tuft	Igf1r	Down
3.69524e-10	0.932836	0.506	0.299	8.47689e-06	Tuft	Cgn	Up
3.73075e-10	1.82987	0.201	0.053	8.55834e-06	Tuft	Tp53i13	Up
3.80094e-10	2.09173	0.195	0.05	8.71937e-06	Tuft	RGD1561777	Up
3.80511e-10	1.42331	0.279	0.106	8.72892e-06	Tuft	Jund	Up
3.80998e-10	1.18596	0.329	0.14	8.7401e-06	Tuft	Arf5	Up
4.50656e-10	1.16909	0.273	0.098	1.03381e-05	Tuft	RGD1561636	Up
4.5361e-10	-1.83357	0.098	0.246	1.04058e-05	Tuft	Cit	Down
4.99196e-10	-1.16985	0.133	0.304	1.14516e-05	Tuft	Sorcs2	Down
5.02611e-10	1.09552	0.42	0.228	1.15299e-05	Tuft	Il17rc	Up
5.03387e-10	1.47058	0.315	0.14	1.15477e-05	Tuft	Eef1a1	Up
5.09623e-10	1.22241	0.317	0.135	1.16908e-05	Tuft	Kctd5	Up
5.50197e-10	3.29372	0.131	0.016	1.26215e-05	Tuft	LOC120094738	Up
5.66481e-10	1.5208	0.227	0.069	1.29951e-05	Tuft	Bfsp1	Up
5.7752e-10	1.58489	0.257	0.093	1.32483e-05	Tuft	Dnpep	Up
5.91639e-10	-0.744475	0.556	0.683	1.35722e-05	Tuft	Cd47	Down
6.03863e-10	0.667672	0.663	0.5	1.38526e-05	Tuft	Myo7b	Up
6.14526e-10	1.05616	0.367	0.175	1.40972e-05	Tuft	H3f3b	Up
6.16812e-10	1.98527	0.193	0.05	1.41497e-05	Tuft	Tcim	Up
6.6262e-10	-2.47354	0.06	0.188	1.52005e-05	Tuft	Diaph3	Down
6.80677e-10	0.996276	0.426	0.233	1.56147e-05	Tuft	Prkg2	Up
6.92531e-10	0.918874	0.472	0.27	1.58867e-05	Tuft	Sdhb	Up
7.01574e-10	1.03479	0.39	0.198	1.60941e-05	Tuft	Fhod1	Up
8.92745e-10	0.575106	0.773	0.653	2.04796e-05	Tuft	Fbxo25	Up
9.18121e-10	0.656238	0.669	0.489	2.10617e-05	Tuft	Slc13a1	Up
9.36656e-10	0.967559	0.466	0.27	2.14869e-05	Tuft	Rplp0	Up
1.08656e-09	1.36052	0.273	0.103	2.49257e-05	Tuft	Slc6a8	Up
1.20612e-09	1.08153	0.406	0.214	2.76683e-05	Tuft	Ckmt1	Up
1.21415e-09	-0.431874	0.819	0.918	2.78526e-05	Tuft	Defal1	Stable
1.21615e-09	1.02445	0.309	0.127	2.78984e-05	Tuft	Prkcd	Up
1.3328e-09	1.07313	0.373	0.183	3.05745e-05	Tuft	Lrp10	Up
1.38423e-09	-1.28613	0.167	0.331	3.17542e-05	Tuft	Asph	Down
1.53553e-09	-1.16623	0.201	0.373	3.52251e-05	Tuft	Plch2	Down
1.76098e-09	0.835623	0.624	0.481	4.03968e-05	Tuft	Tmc5	Up
1.7775e-09	1.7594	0.185	0.048	4.07758e-05	Tuft	Apoa4	Up
1.78308e-09	-0.916729	0.361	0.519	4.09039e-05	Tuft	Tox	Down
2.04223e-09	-0.695205	0.647	0.73	4.68487e-05	Tuft	Kcnq1	Down
2.07503e-09	-0.933264	0.327	0.492	4.76012e-05	Tuft	Nfia	Down
2.08121e-09	2.16005	0.203	0.063	4.77429e-05	Tuft	Eva1c	Up
2.15319e-09	-1.47252	0.139	0.296	4.93943e-05	Tuft	Cmss1	Down
2.20535e-09	1.21251	0.333	0.156	5.05906e-05	Tuft	Abcg2	Up
2.25583e-09	0.803535	0.552	0.357	5.17487e-05	Tuft	Stat3	Up
2.26682e-09	1.16902	0.319	0.143	5.2001e-05	Tuft	Tgfbi	Up
2.3887e-09	1.17443	0.287	0.114	5.47967e-05	Tuft	Rwdd2b	Up
2.58293e-09	-1.84605	0.06	0.185	5.92524e-05	Tuft	Atp2c2	Down
2.64663e-09	-1.97659	0.07	0.201	6.07136e-05	Tuft	Ankle1	Down
2.66089e-09	1.26249	0.293	0.122	6.10408e-05	Tuft	Slc25a22	Up
3.0234e-09	-2.6252	0.028	0.132	6.93568e-05	Tuft	Ska1	Down
3.0406e-09	1.61881	0.195	0.056	6.97514e-05	Tuft	Lama3	Up
3.46773e-09	0.994897	0.392	0.206	7.95498e-05	Tuft	Ppp2r3a	Up
3.64533e-09	1.04962	0.396	0.214	8.36239e-05	Tuft	Fkbp5	Up
3.86356e-09	0.988445	0.43	0.249	8.863e-05	Tuft	Herpud1	Up
4.07594e-09	0.933905	0.428	0.233	9.35021e-05	Tuft	Rpl5	Up
4.1991e-09	1.88384	0.159	0.034	9.63275e-05	Tuft	Sh3tc1	Up
4.36632e-09	-0.990893	0.369	0.505	0.000100163	Tuft	Galnt7	Down
4.38668e-09	-1.49059	0.149	0.302	0.00010063	Tuft	Prom1	Down
4.62092e-09	1.89001	0.153	0.032	0.000106004	Tuft	LOC691352	Up
4.72676e-09	-1.51129	0.131	0.283	0.000108432	Tuft	Ptprs	Down
4.95927e-09	-0.927448	0.345	0.519	0.000113766	Tuft	Nedd4	Down
5.23521e-09	-1.77168	0.106	0.243	0.000120096	Tuft	Apold1	Down
5.51045e-09	2.36326	0.127	0.019	0.00012641	Tuft	LOC120098830	Up
5.58284e-09	1.50524	0.257	0.101	0.00012807	Tuft	Xpnpep2	Up
5.81108e-09	-1.13574	0.253	0.421	0.000133306	Tuft	Slc4a7	Down
6.17828e-09	1.47106	0.243	0.09	0.00014173	Tuft	Pyroxd2	Up
6.40094e-09	1.03043	0.339	0.161	0.000146838	Tuft	S100a6	Up
6.7268e-09	0.590405	0.755	0.608	0.000154313	Tuft	St14	Up
6.81782e-09	2.25412	0.145	0.029	0.000156401	Tuft	Aplp1	Up
6.87255e-09	1.46857	0.207	0.066	0.000157656	Tuft	Cideb	Up
7.03644e-09	0.88776	0.58	0.392	0.000161416	Tuft	Rpsa	Up
7.29798e-09	-1.4073	0.129	0.278	0.000167416	Tuft	Kank1	Down
7.31937e-09	1.19064	0.331	0.153	0.000167906	Tuft	Asb15	Up
7.35488e-09	1.38614	0.267	0.111	0.000168721	Tuft	Insig1	Up
8.92084e-09	1.50793	0.203	0.063	0.000204644	Tuft	Slc3a1	Up
9.7583e-09	0.802112	0.466	0.28	0.000223855	Tuft	Itga3	Up
9.87828e-09	1.47354	0.219	0.074	0.000226608	Tuft	Cyp2j3	Up
1.02915e-08	0.9905	0.448	0.27	0.000236088	Tuft	Ipmk	Up
1.05918e-08	0.784163	0.428	0.235	0.000242975	Tuft	Arhgef2	Up
1.09931e-08	1.44795	0.255	0.103	0.000252181	Tuft	Tmem243	Up
1.09995e-08	-0.744919	0.568	0.672	0.000252328	Tuft	Slc4a4	Down
1.12074e-08	-0.566523	0.655	0.754	0.000257098	Tuft	Zbtb20	Down
1.12486e-08	-1.08961	0.327	0.466	0.000258043	Tuft	Smyd3	Down
1.22011e-08	1.16403	0.359	0.185	0.000279894	Tuft	Tdp2	Up
1.23257e-08	1.52194	0.205	0.066	0.000282751	Tuft	RT1-T24-4	Up
1.23649e-08	1.22603	0.247	0.095	0.000283651	Tuft	Btg1	Up
1.31261e-08	0.954504	0.4	0.222	0.000301112	Tuft	Ctss	Up
1.35271e-08	-0.85821	0.456	0.577	0.000310311	Tuft	Dgkh	Down
1.46176e-08	-1.64132	0.161	0.302	0.000335328	Tuft	Cps1	Down
1.49036e-08	1.25394	0.349	0.185	0.00034189	Tuft	Entpd5	Up
1.54548e-08	1.14912	0.293	0.13	0.000354533	Tuft	Ovol1	Up
1.54643e-08	-1.47858	0.116	0.254	0.00035475	Tuft	Tln2	Down
1.58107e-08	1.10866	0.343	0.175	0.000362698	Tuft	Lpgat1	Up
1.6297e-08	0.916367	0.41	0.238	0.000373854	Tuft	Oat	Up
1.63195e-08	1.13341	0.289	0.127	0.00037437	Tuft	Nudt5	Up
1.63421e-08	2.60706	0.135	0.026	0.000374889	Tuft	Tkfc	Up
1.64089e-08	0.97244	0.365	0.188	0.00037642	Tuft	Tpt1	Up
1.72868e-08	0.91177	0.432	0.249	0.000396559	Tuft	RT1-Da	Up
1.73152e-08	1.10357	0.365	0.19	0.00039721	Tuft	Pon3	Up
1.8866e-08	-1.43209	0.133	0.275	0.000432787	Tuft	Tmtc2	Down
1.88926e-08	-0.937386	0.398	0.537	0.000433396	Tuft	Fmnl2	Down
1.97656e-08	-1.20303	0.173	0.331	0.000453422	Tuft	Agr2	Down
2.00458e-08	1.2351	0.271	0.114	0.00045985	Tuft	Serpinb1a	Up
2.04838e-08	0.867755	0.448	0.265	0.000469899	Tuft	Vav2	Up
2.08915e-08	0.524517	0.819	0.706	0.000479251	Tuft	Plac8	Up
2.09574e-08	-1.38188	0.092	0.228	0.000480763	Tuft	Celsr1	Down
2.13359e-08	0.978494	0.394	0.22	0.000489447	Tuft	Hmg20b	Up
2.48673e-08	1.17803	0.239	0.09	0.000570457	Tuft	Abcd4	Up
2.70747e-08	1.51297	0.225	0.085	0.000621094	Tuft	Gapdh	Up
2.72319e-08	0.605406	0.727	0.601	0.000624701	Tuft	Erbin	Up
2.7617e-08	-0.771529	0.518	0.646	0.000633535	Tuft	Muc2	Down
2.76881e-08	-1.13777	0.175	0.328	0.000635164	Tuft	Rxrb	Down
2.77136e-08	0.707502	0.61	0.444	0.000635751	Tuft	Mlxipl	Up
2.89531e-08	-1.02701	0.293	0.447	0.000664185	Tuft	Hepacam2	Down
3.16674e-08	2.1653	0.155	0.04	0.000726451	Tuft	Rapgefl1	Up
3.18825e-08	-1.3766	0.141	0.283	0.000731384	Tuft	Cep128	Down
3.32869e-08	1.43899	0.221	0.082	0.000763601	Tuft	Prkaa1	Up
3.51345e-08	1.321	0.235	0.09	0.000805986	Tuft	Amn	Up
3.57284e-08	-1.32758	0.12	0.262	0.000819609	Tuft	Atrnl1	Down
3.70717e-08	2.69139	0.102	0.011	0.000850424	Tuft	Tgm7	Up
3.92879e-08	1.059	0.311	0.148	0.000901265	Tuft	Ctnnbip1	Up
3.98525e-08	-0.858135	0.303	0.455	0.000914217	Tuft	Clint1	Down
3.99013e-08	0.990831	0.323	0.159	0.000915336	Tuft	Syne3	Up
4.07519e-08	0.733829	0.574	0.397	0.000934849	Tuft	Cdc42bpb	Up
4.24353e-08	1.10953	0.215	0.077	0.000973465	Tuft	Slc5a11	Up
4.2661e-08	1.64141	0.177	0.053	0.000978643	Tuft	Apoc2	Up
4.31993e-08	1.11423	0.295	0.135	0.000990992	Tuft	Ccl25	Up
4.3342e-08	-2.35287	0.1	0.225	0.000994265	Tuft	Rgs6	Down
4.40416e-08	1.0364	0.257	0.106	0.00101031	Tuft	Csgalnact1	Up
4.71861e-08	3.77088	0.1	0.011	0.00108245	Tuft	Ms4a10	Up
4.81297e-08	-2.08675	0.064	0.177	0.0011041	Tuft	Tk1	Down
4.87452e-08	1.11603	0.307	0.146	0.00111822	Tuft	Naip5	Up
5.13179e-08	-1.98799	0.078	0.196	0.00117723	Tuft	Cenpf	Down
5.13598e-08	0.875877	0.4	0.222	0.00117819	Tuft	Dglucy	Up
5.21037e-08	0.936111	0.418	0.249	0.00119526	Tuft	Scarb2	Up
5.73034e-08	1.04087	0.299	0.14	0.00131454	Tuft	Tmem86a	Up
5.73547e-08	-0.781131	0.359	0.519	0.00131572	Tuft	Ldlrad4	Down
5.74844e-08	0.93522	0.398	0.23	0.00131869	Tuft	Rps6	Up
5.7978e-08	2.47198	0.129	0.026	0.00133001	Tuft	LOC120098832	Up
5.84536e-08	-0.716775	0.47	0.59	0.00134093	Tuft	Mllt10	Down
6.11728e-08	-0.910995	0.273	0.426	0.0014033	Tuft	Znrf3	Down
6.48078e-08	-1.63586	0.044	0.148	0.00148669	Tuft	Bora	Down
6.82801e-08	1.22056	0.217	0.079	0.00156634	Tuft	Prrg4	Up
6.93023e-08	-0.738681	0.406	0.569	0.00158979	Tuft	Vav1	Down
7.0561e-08	0.76235	0.498	0.32	0.00161867	Tuft	Hook2	Up
7.41691e-08	-0.423225	0.755	0.86	0.00170144	Tuft	Myo1b	Stable
7.50277e-08	-0.609594	0.588	0.698	0.00172114	Tuft	Etv6	Down
7.66475e-08	1.8397	0.147	0.037	0.00175829	Tuft	Tprn	Up
7.75048e-08	1.24952	0.211	0.077	0.00177796	Tuft	Pdzk1	Up
7.78146e-08	1.66358	0.213	0.082	0.00178507	Tuft	LOC108348488	Up
8.41422e-08	1.67231	0.185	0.061	0.00193022	Tuft	Itgb5	Up
8.57625e-08	0.949818	0.307	0.146	0.00196739	Tuft	Slc7a7	Up
8.68799e-08	1.73364	0.183	0.061	0.00199303	Tuft	Pgm2	Up
1.03836e-07	1.06422	0.317	0.159	0.00238201	Tuft	Pfn1	Up
1.05596e-07	0.877611	0.412	0.241	0.00242238	Tuft	Myl12b	Up
1.05754e-07	0.41311	0.863	0.794	0.00242599	Tuft	Elf3	Stable
1.06545e-07	0.700109	0.452	0.275	0.00244413	Tuft	Map3k13	Up
1.10009e-07	1.98727	0.145	0.037	0.00252361	Tuft	Ada	Up
1.11302e-07	0.746735	0.478	0.302	0.00255326	Tuft	Rps21	Up
1.1225e-07	-1.34764	0.114	0.243	0.00257502	Tuft	Top2a	Down
1.12751e-07	-1.00833	0.343	0.503	0.0025865	Tuft	RatNP-3b	Down
1.12755e-07	0.863088	0.406	0.241	0.0025866	Tuft	Rars1	Up
1.13688e-07	0.815226	0.408	0.235	0.00260801	Tuft	Car12	Up
1.14642e-07	1.44811	0.221	0.087	0.00262988	Tuft	Tspan5	Up
1.19193e-07	0.977236	0.38	0.214	0.00273428	Tuft	Ifngr1	Up
1.19552e-07	0.684382	0.382	0.204	0.00274252	Tuft	Maf	Up
1.22182e-07	-1.79354	0.078	0.196	0.00280286	Tuft	Myh11	Down
1.24163e-07	1.02708	0.293	0.14	0.00284829	Tuft	Itgb6	Up
1.32942e-07	1.05146	0.303	0.148	0.00304968	Tuft	Prr13	Up
1.41832e-07	1.30682	0.169	0.05	0.00325363	Tuft	Lrrc19	Up
1.42338e-07	0.662141	0.592	0.429	0.00326523	Tuft	Atp10b	Up
1.47559e-07	-0.984012	0.289	0.434	0.00338499	Tuft	Fndc3b	Down
1.48337e-07	0.968745	0.331	0.175	0.00340284	Tuft	Raph1	Up
1.5027e-07	0.728857	0.5	0.32	0.0034472	Tuft	Trpm4	Up
1.50979e-07	2.78392	0.106	0.016	0.00346346	Tuft	Cubn	Up
1.5104e-07	0.774678	0.544	0.362	0.00346487	Tuft	Rhpn2	Up
1.55547e-07	1.11832	0.263	0.116	0.00356826	Tuft	Cd55	Up
1.59802e-07	-0.939778	0.257	0.413	0.00366586	Tuft	A4galt	Down
1.61834e-07	1.19091	0.209	0.077	0.00371247	Tuft	Rab17	Up
1.65707e-07	1.01145	0.41	0.254	0.00380131	Tuft	Mbd6	Up
1.65792e-07	0.818269	0.394	0.22	0.00380327	Tuft	Sult2b1	Up
1.69941e-07	1.17294	0.225	0.087	0.00389845	Tuft	Kifc3	Up
1.86132e-07	0.63114	0.556	0.389	0.00426988	Tuft	Itch	Up
1.91751e-07	1.44945	0.201	0.074	0.00439877	Tuft	Vat1	Up
1.93905e-07	-1.89435	0.06	0.167	0.00444819	Tuft	Kif4a	Down
1.94306e-07	1.87525	0.133	0.032	0.00445737	Tuft	Neurl1b	Up
1.95197e-07	0.846392	0.329	0.164	0.00447782	Tuft	RGD1561958	Up
1.99136e-07	0.783055	0.454	0.27	0.00456819	Tuft	Itpk1	Up
1.99903e-07	0.721854	0.566	0.399	0.00458578	Tuft	Ubc	Up
2.04843e-07	1.21691	0.273	0.127	0.0046991	Tuft	Saraf	Up
2.18426e-07	-2.42432	0.05	0.148	0.0050107	Tuft	Bub1b	Down
2.24037e-07	0.765578	0.4	0.222	0.00513942	Tuft	LOC108351606	Up
2.28381e-07	0.838586	0.327	0.172	0.00523906	Tuft	Aco1	Up
2.31522e-07	0.801833	0.398	0.23	0.00531111	Tuft	Dgat1	Up
2.364e-07	0.715398	0.406	0.233	0.00542301	Tuft	Mttp	Up
2.37103e-07	1.01429	0.406	0.249	0.00543915	Tuft	Rpl13	Up
2.37461e-07	0.73311	0.498	0.328	0.00544735	Tuft	Rabep1	Up
2.37824e-07	1.69858	0.141	0.037	0.00545569	Tuft	Dolpp1	Up
2.37987e-07	1.1601	0.233	0.095	0.00545941	Tuft	Abcb1a	Up
2.38014e-07	1.25837	0.177	0.058	0.00546004	Tuft	Nherf4	Up
2.41941e-07	-0.830876	0.402	0.521	0.00555013	Tuft	Slc39a11	Down
2.47608e-07	-0.597653	0.596	0.717	0.00568012	Tuft	Fut8	Down
2.55094e-07	-1.07528	0.197	0.333	0.00585187	Tuft	Npas3	Down
2.58615e-07	-0.871751	0.281	0.431	0.00593263	Tuft	Ssbp3	Down
2.60189e-07	-0.428304	0.588	0.72	0.00596873	Tuft	Ddx5	Stable
2.62852e-07	0.611836	0.677	0.566	0.00602983	Tuft	Ccnl2	Up
2.64563e-07	-0.648183	0.55	0.646	0.00606907	Tuft	Pard3	Down
2.67209e-07	-1.26857	0.141	0.275	0.00612977	Tuft	Ddc	Down
2.75243e-07	-0.602697	0.514	0.619	0.00631408	Tuft	Dyrk1a	Down
2.75857e-07	-1.45844	0.106	0.228	0.00632816	Tuft	Cenpp	Down
2.80576e-07	-0.534128	0.618	0.722	0.00643641	Tuft	Fhit	Down
2.82469e-07	-0.519362	0.731	0.794	0.00647983	Tuft	Defa9	Down
2.92327e-07	-1.24588	0.221	0.349	0.00670597	Tuft	Hmga2	Down
2.96113e-07	0.529647	0.653	0.495	0.00679282	Tuft	Fam13b	Up
3.05154e-07	1.02205	0.331	0.177	0.00700024	Tuft	Relb	Up
3.08085e-07	2.30758	0.125	0.029	0.00706746	Tuft	Zhx1	Up
3.08954e-07	-0.834263	0.335	0.474	0.00708741	Tuft	Cdkal1	Down
3.11412e-07	0.78086	0.412	0.246	0.0071438	Tuft	Fosl2	Up
3.13625e-07	1.02212	0.275	0.13	0.00719456	Tuft	Slc25a20	Up
3.47747e-07	1.43785	0.221	0.093	0.00797732	Tuft	Kifc2	Up
3.50585e-07	-1.53234	0.066	0.175	0.00804241	Tuft	Cd9	Down
3.53963e-07	1.71839	0.139	0.037	0.0081199	Tuft	LOC120093685	Up
3.62076e-07	1.21278	0.265	0.127	0.00830602	Tuft	Serinc3	Up
3.64976e-07	1.06787	0.213	0.082	0.00837256	Tuft	Pla2g12b	Up
3.8373e-07	-2.01615	0.07	0.175	0.00880277	Tuft	Tpx2	Down
3.84014e-07	1.82364	0.155	0.048	0.00880928	Tuft	Thnsl2	Up
3.87982e-07	-1.09754	0.251	0.384	0.0089003	Tuft	Map3k20	Down
3.88746e-07	2.22207	0.116	0.024	0.00891783	Tuft	LOC120095329	Up
4.09923e-07	-0.553768	0.594	0.677	0.00940363	Tuft	Farp1	Down
4.15118e-07	0.718235	0.359	0.193	0.0095228	Tuft	Calml4	Up
4.35165e-07	0.666208	0.55	0.405	0.00998269	Tuft	Agmo	Up
4.36969e-07	-1.02671	0.191	0.333	0.0100241	Tuft	Nipal2	Down
4.47953e-07	0.406995	0.865	0.775	0.010276	Tuft	Epcam	Stable
4.52407e-07	0.201117	0.992	0.987	0.0103782	Tuft	Reg3b	Stable
4.76381e-07	1.08043	0.291	0.148	0.0109282	Tuft	LOC120098614	Up
4.77332e-07	1.43155	0.171	0.058	0.01095	Tuft	Map7d1	Up
4.85673e-07	1.22323	0.191	0.071	0.0111413	Tuft	Ephx2	Up
4.91562e-07	1.03018	0.243	0.106	0.0112764	Tuft	Crybg2	Up
4.94703e-07	1.89948	0.137	0.037	0.0113485	Tuft	LOC102548820	Up
5.33452e-07	1.05519	0.255	0.116	0.0122374	Tuft	Traf6	Up
5.35276e-07	-1.16372	0.219	0.352	0.0122792	Tuft	Eri3	Down
5.69955e-07	-1.19748	0.193	0.325	0.0130748	Tuft	Rad51b	Down
5.75486e-07	1.08772	0.317	0.175	0.0132016	Tuft	Sec16b	Up
5.86663e-07	-0.794562	0.424	0.553	0.0134581	Tuft	Atxn7l1	Down
6.01142e-07	1.64911	0.12	0.026	0.0137902	Tuft	Exoc3l4	Up
6.27279e-07	0.997346	0.283	0.14	0.0143898	Tuft	Pvr	Up
6.29371e-07	0.58306	0.639	0.492	0.0144378	Tuft	Pls1	Up
6.30672e-07	0.760478	0.498	0.349	0.0144676	Tuft	Alpk1	Up
6.44866e-07	-1.09267	0.227	0.365	0.0147932	Tuft	Eml1	Down
6.60588e-07	-0.253225	0.819	0.878	0.0151539	Tuft	Defa24	Stable
6.73536e-07	-1.69545	0.088	0.198	0.0154509	Tuft	Slco2b1	Down
6.94121e-07	1.21835	0.209	0.085	0.0159231	Tuft	Rnf125	Up
7.08094e-07	0.929839	0.285	0.14	0.0162437	Tuft	Lap3	Up
7.13988e-07	0.658904	0.44	0.272	0.0163789	Tuft	Dst	Up
7.32698e-07	0.583649	0.635	0.529	0.0168081	Tuft	Actn4	Up
7.47768e-07	0.42843	0.612	0.423	0.0171538	Tuft	Guca2a	Stable
7.54943e-07	1.02486	0.297	0.156	0.0173184	Tuft	Slc25a10	Up
7.61291e-07	1.84855	0.155	0.05	0.017464	Tuft	Neu1	Up
7.88503e-07	1.50278	0.185	0.069	0.0180882	Tuft	Gprin3	Up
8.12287e-07	1.00392	0.303	0.156	0.0186339	Tuft	Rpl38	Up
8.32406e-07	0.89411	0.315	0.167	0.0190954	Tuft	Hsd17b11	Up
8.88681e-07	-0.843042	0.183	0.325	0.0203863	Tuft	Maco1	Down
8.98281e-07	-0.672284	0.43	0.548	0.0206066	Tuft	Adk	Down
9.74672e-07	0.712697	0.436	0.286	0.022359	Tuft	Abhd6	Up
9.8582e-07	-2.03882	0.066	0.164	0.0226147	Tuft	Zwilch	Down
9.96665e-07	-0.697255	0.39	0.532	0.0228635	Tuft	Mtdh	Down
1.00407e-06	0.857245	0.331	0.183	0.0230334	Tuft	Slc9a2	Up
1.00638e-06	0.59942	0.612	0.45	0.0230864	Tuft	Crip1	Up
1.01255e-06	-0.642508	0.406	0.529	0.023228	Tuft	Nrf1	Down
1.03686e-06	-1.76433	0.086	0.193	0.0237857	Tuft	Oca2	Down
1.04746e-06	0.667562	0.554	0.407	0.0240287	Tuft	Myo18a	Up
1.07507e-06	-0.43306	0.675	0.762	0.0246621	Tuft	Arid1b	Stable
1.08476e-06	-1.47446	0.072	0.177	0.0248844	Tuft	Anln	Down
1.09569e-06	-0.8873	0.239	0.381	0.025135	Tuft	Ano7	Down
1.0971e-06	0.934515	0.265	0.127	0.0251675	Tuft	Skil	Up
1.11028e-06	0.55694	0.608	0.45	0.0254699	Tuft	Csnk1d	Up
1.11484e-06	-0.866409	0.402	0.521	0.0255745	Tuft	Chn2	Down
1.20135e-06	2.08613	0.124	0.032	0.0275591	Tuft	Gnpda1	Up
1.23455e-06	0.398521	0.386	0.228	0.0283206	Tuft	Anpep	Stable
1.24275e-06	1.32459	0.201	0.082	0.0285088	Tuft	Sdcbp2	Up
1.27816e-06	0.766542	0.462	0.31	0.0293209	Tuft	RGD1559575	Up
1.31235e-06	0.843111	0.321	0.175	0.0301054	Tuft	Slc5a1	Up
1.32166e-06	-0.713189	0.357	0.495	0.030319	Tuft	Rasal2	Down
1.32669e-06	1.47824	0.125	0.032	0.0304344	Tuft	Mogat2	Up
1.32898e-06	-0.429039	0.735	0.794	0.0304868	Tuft	Pbx1	Stable
1.33943e-06	0.792778	0.301	0.159	0.0307265	Tuft	Dgkq	Up
1.34391e-06	1.96628	0.124	0.032	0.0308293	Tuft	Slc28a1	Up
1.36665e-06	1.81847	0.124	0.032	0.0313509	Tuft	LOC108353253	Up
1.36934e-06	0.586493	0.554	0.389	0.0314126	Tuft	Txnip	Up
1.4178e-06	-1.25388	0.135	0.257	0.0325243	Tuft	Ipo7	Down
1.43409e-06	-0.73473	0.386	0.508	0.0328981	Tuft	Slc12a2	Down
1.45394e-06	-0.72167	0.295	0.434	0.0333534	Tuft	Fam171a1	Down
1.47182e-06	0.408859	0.751	0.614	0.0337637	Tuft	Atp1b1	Stable
1.47814e-06	0.710297	0.422	0.259	0.0339085	Tuft	Zdhhc20	Up
1.49521e-06	0.853385	0.315	0.167	0.0343	Tuft	Comt	Up
1.52223e-06	-1.45581	0.106	0.22	0.03492	Tuft	Rsu1	Down
1.53777e-06	0.717668	0.384	0.225	0.0352764	Tuft	B4galt6	Up
1.62239e-06	-1.4605	0.08	0.185	0.0372176	Tuft	Fanca	Down
1.68166e-06	1.5559	0.159	0.056	0.0385772	Tuft	Tcn2	Up
1.68776e-06	1.04247	0.241	0.111	0.0387172	Tuft	Gmfg	Up
1.72673e-06	0.688543	0.484	0.336	0.0396111	Tuft	Aldh9a1	Up
1.75046e-06	1.23035	0.233	0.108	0.0401555	Tuft	Itpkc	Up
1.78761e-06	0.938283	0.265	0.132	0.0410077	Tuft	Fhip1a	Up
1.83337e-06	1.4635	0.127	0.034	0.0420576	Tuft	Cyp2d4	Up
1.83492e-06	0.70692	0.434	0.267	0.042093	Tuft	Arhgef18	Up
1.93177e-06	0.783572	0.345	0.196	0.0443148	Tuft	Sec23a	Up
1.99295e-06	0.758287	0.39	0.241	0.0457183	Tuft	Lrrc75a	Up
2.02344e-06	-0.928754	0.279	0.407	0.0464177	Tuft	Mid1	Down
2.09787e-06	1.23829	0.169	0.061	0.048125	Tuft	LOC120098265	Up
2.1231e-06	1.03311	0.285	0.148	0.0487039	Tuft	Slc51b	Up
2.12631e-06	1.14337	0.269	0.14	0.0487776	Tuft	Nudt4	Up
2.16068e-06	0.758193	0.337	0.188	0.0495659	Tuft	Stk25	Up
2.18153e-06	-1.63622	0.082	0.185	0.0500442	Tuft	Dut	Stable
2.18493e-06	1.73832	0.137	0.042	0.0501223	Tuft	Tinagl1	Stable
2.22817e-06	-1.31148	0.106	0.217	0.0511142	Tuft	Ect2	Stable
2.26826e-06	2.39971	0.102	0.021	0.052034	Tuft	C2	Stable
2.27109e-06	0.685591	0.47	0.31	0.0520988	Tuft	Cdx2	Stable
2.38831e-06	0.607995	0.51	0.344	0.0547879	Tuft	Cpt1a	Stable
2.44453e-06	0.84858	0.365	0.225	0.0560775	Tuft	Prlr	Stable
2.57839e-06	-1.78684	0.058	0.151	0.0591483	Tuft	Smtn	Stable
2.58315e-06	0.703242	0.406	0.243	0.0592575	Tuft	Acvr1b	Stable
2.61641e-06	0.952921	0.229	0.103	0.0600205	Tuft	Plekhg6	Stable
2.63183e-06	1.6098	0.149	0.05	0.0603742	Tuft	RT1-DMa	Stable
2.6329e-06	-0.900472	0.267	0.389	0.0603988	Tuft	Fer	Stable
2.65246e-06	0.632054	0.514	0.362	0.0608475	Tuft	Atp11b	Stable
2.6708e-06	0.442343	0.749	0.672	0.061268	Tuft	LOC102549342	Stable
2.72434e-06	0.814856	0.183	0.069	0.0624963	Tuft	Cdc42ep2	Stable
2.7837e-06	1.51673	0.159	0.058	0.0638582	Tuft	LOC102551788	Stable
2.79824e-06	1.20261	0.143	0.045	0.0641917	Tuft	Lrrc66	Stable
2.80538e-06	-1.88866	0.026	0.101	0.0643554	Tuft	Mcmdc2	Stable
2.85092e-06	0.978906	0.307	0.169	0.0654002	Tuft	Bcl10	Stable
2.8559e-06	-1.17074	0.153	0.272	0.0655143	Tuft	LOC103691253	Stable
2.85911e-06	-1.39834	0.114	0.225	0.0655879	Tuft	Mob2	Stable
2.88937e-06	0.873684	0.291	0.153	0.0662821	Tuft	Mov10	Stable
2.92842e-06	-1.25555	0.165	0.283	0.0671781	Tuft	Tia1	Stable
2.942e-06	1.84502	0.12	0.032	0.0674896	Tuft	Phldb3	Stable
2.96379e-06	-2.29063	0.036	0.116	0.0679894	Tuft	Hmcn2	Stable
3.02376e-06	0.73654	0.384	0.228	0.069365	Tuft	Abcd3	Stable
3.23395e-06	-0.692955	0.375	0.497	0.0741869	Tuft	Mllt3	Stable
3.25141e-06	-0.398317	0.779	0.841	0.0745873	Tuft	Rabgap1l	Stable
3.28021e-06	-0.84701	0.205	0.341	0.075248	Tuft	Cpsf6	Stable
3.34532e-06	-1.00739	0.199	0.323	0.0767416	Tuft	Snx24	Stable
3.35437e-06	-0.822286	0.225	0.354	0.0769492	Tuft	Smoc2	Stable
3.63396e-06	0.711768	0.412	0.251	0.083363	Tuft	RGD1565367	Stable
3.74337e-06	-0.413967	0.779	0.849	0.0858729	Tuft	Atp2a3	Stable
3.94098e-06	1.84219	0.137	0.045	0.0904061	Tuft	Reep6	Stable
3.95172e-06	1.34657	0.171	0.066	0.0906525	Tuft	Cnksr1	Stable
4.27639e-06	0.652879	0.382	0.233	0.0981005	Tuft	Mgam2	Stable
4.27755e-06	1.04324	0.267	0.14	0.098127	Tuft	Btnl3	Stable
4.40453e-06	1.11948	0.157	0.056	0.10104	Tuft	Bmp3	Stable
4.47214e-06	0.970335	0.321	0.185	0.102591	Tuft	Syk	Stable
4.50127e-06	0.689753	0.404	0.257	0.103259	Tuft	Mkrn1	Stable
4.6803e-06	0.544789	0.627	0.5	0.107366	Tuft	Zbtb7a	Stable
4.68913e-06	0.655139	0.54	0.384	0.107569	Tuft	Ctnnb1	Stable
4.79065e-06	-0.782187	0.327	0.452	0.109898	Tuft	Nrip1	Stable
4.84077e-06	-1.55695	0.09	0.19	0.111047	Tuft	G2e3	Stable
4.96359e-06	-1.64255	0.034	0.111	0.113865	Tuft	Nrep	Stable
5.02318e-06	-0.631236	0.418	0.548	0.115232	Tuft	Grk3	Stable
5.05515e-06	0.947192	0.245	0.119	0.115965	Tuft	Apobec1	Stable
5.12995e-06	0.764511	0.339	0.193	0.117681	Tuft	Tnip1	Stable
5.16637e-06	-1.65444	0.074	0.169	0.118517	Tuft	Knl1	Stable
5.21019e-06	1.97707	0.112	0.029	0.119522	Tuft	Cyp4f1	Stable
5.24134e-06	0.36231	0.767	0.667	0.120236	Tuft	Taok1	Stable
5.27819e-06	0.968893	0.273	0.143	0.121082	Tuft	Acot7	Stable
5.30572e-06	0.912218	0.367	0.225	0.121713	Tuft	Chka	Stable
5.47325e-06	-1.8004	0.086	0.183	0.125556	Tuft	Cdca7	Stable
5.4771e-06	0.645522	0.388	0.238	0.125645	Tuft	Sel1l	Stable
5.6442e-06	0.884398	0.273	0.143	0.129478	Tuft	Bid	Stable
5.70458e-06	-1.4039	0.07	0.167	0.130863	Tuft	Nusap1	Stable
5.77046e-06	1.03146	0.193	0.082	0.132374	Tuft	Taldo1	Stable
6.03645e-06	1.13289	0.245	0.124	0.138476	Tuft	LOC102555554	Stable
6.0502e-06	-0.627577	0.482	0.579	0.138792	Tuft	Sltm	Stable
6.21459e-06	-0.937649	0.189	0.317	0.142563	Tuft	Kcnh8	Stable
6.31238e-06	-0.384546	0.835	0.87	0.144806	Tuft	Atp8b1	Stable
6.40597e-06	-2.12453	0.03	0.103	0.146953	Tuft	Ndc80	Stable
6.4955e-06	0.965472	0.265	0.138	0.149007	Tuft	Mapk6	Stable
6.70548e-06	-0.922431	0.315	0.423	0.153824	Tuft	Hdac8	Stable
6.77541e-06	0.845869	0.363	0.222	0.155428	Tuft	Ggnbp2	Stable
6.88521e-06	-1.71046	0.082	0.177	0.157947	Tuft	Cep112	Stable
6.93241e-06	1.50426	0.147	0.053	0.159029	Tuft	ND4L	Stable
7.35001e-06	0.782546	0.359	0.212	0.168609	Tuft	Errfi1	Stable
7.6976e-06	0.610769	0.43	0.275	0.176583	Tuft	Ddx60	Stable
7.70983e-06	0.807157	0.396	0.254	0.176863	Tuft	Anxa2	Stable
7.75847e-06	-0.997395	0.185	0.307	0.177979	Tuft	Rfx3	Stable
7.78892e-06	1.24905	0.189	0.082	0.178678	Tuft	Sidt2	Stable
7.79208e-06	0.762307	0.44	0.299	0.17875	Tuft	Rab31	Stable
7.80642e-06	0.451175	0.663	0.569	0.179079	Tuft	Pcsk5	Stable
7.97573e-06	1.25035	0.167	0.066	0.182963	Tuft	Rmdn3	Stable
8.09856e-06	0.519589	0.584	0.447	0.185781	Tuft	Dgkd	Stable
8.12835e-06	0.280684	0.831	0.757	0.186464	Tuft	Cdh1	Stable
8.21032e-06	-1.22263	0.112	0.217	0.188345	Tuft	Rap1gap	Stable
8.37028e-06	-1.87212	0.044	0.124	0.192014	Tuft	Tacc3	Stable
8.45672e-06	-0.904505	0.311	0.426	0.193997	Tuft	Trim25	Stable
8.66519e-06	-1.35719	0.08	0.175	0.19878	Tuft	LOC120093550	Stable
8.87274e-06	0.649386	0.39	0.238	0.203541	Tuft	Pcyt2	Stable
9.20447e-06	0.714284	0.498	0.368	0.211151	Tuft	Tuft1	Stable
9.31334e-06	0.894757	0.231	0.111	0.213648	Tuft	Lgals3	Stable
9.37062e-06	0.666338	0.454	0.31	0.214962	Tuft	Krt20	Stable
9.61455e-06	0.64793	0.307	0.169	0.220558	Tuft	Atp5mc1	Stable
9.65388e-06	-0.423799	0.624	0.704	0.22146	Tuft	Kansl1	Stable
9.662e-06	-0.691379	0.458	0.553	0.221646	Tuft	Fnbp4	Stable
9.76287e-06	0.600746	0.384	0.246	0.22396	Tuft	Prr3	Stable
1.00146e-05	1.28983	0.193	0.087	0.229736	Tuft	Bcl7b	Stable
1.00178e-05	-1.16036	0.098	0.201	0.229809	Tuft	Cbfa2t3	Stable
1.05551e-05	0.851313	0.223	0.106	0.242134	Tuft	Gata5	Stable
1.05593e-05	-1.02678	0.205	0.325	0.24223	Tuft	Zfp692	Stable
1.06237e-05	0.956654	0.243	0.122	0.243707	Tuft	RT1-DMb	Stable
1.06779e-05	0.664617	0.408	0.262	0.244952	Tuft	Gucy2c	Stable
1.0846e-05	-1.83619	0.058	0.143	0.248808	Tuft	Cenpe	Stable
1.08632e-05	0.639951	0.299	0.161	0.249201	Tuft	Metrnl	Stable
1.09318e-05	1.79781	0.108	0.029	0.250775	Tuft	LOC100911813	Stable
1.09608e-05	-0.902225	0.203	0.32	0.251441	Tuft	Mcf2l	Stable
1.10187e-05	-1.12669	0.139	0.251	0.25277	Tuft	Notch1	Stable
1.10328e-05	-1.78738	0.08	0.172	0.253092	Tuft	Timeless	Stable
1.10388e-05	0.746034	0.341	0.201	0.25323	Tuft	Matn2	Stable
1.11263e-05	-2.05672	0.03	0.101	0.255236	Tuft	Mfsd10	Stable
1.11433e-05	-1.4499	0.098	0.196	0.255628	Tuft	Muc3l1	Stable
1.12368e-05	1.77071	0.104	0.026	0.257771	Tuft	LOC100365839	Stable
1.13024e-05	-1.73683	0.062	0.148	0.259276	Tuft	LOC108351415	Stable
1.14675e-05	1.03244	0.139	0.048	0.263065	Tuft	LOC120095283	Stable
1.14787e-05	1.05485	0.235	0.119	0.263321	Tuft	Etfb	Stable
1.16264e-05	-0.521228	0.661	0.725	0.26671	Tuft	Agap1	Stable
1.17877e-05	0.643478	0.287	0.153	0.270411	Tuft	Tars1	Stable
1.19121e-05	0.496988	0.568	0.426	0.273263	Tuft	Lmbr1l	Stable
1.21664e-05	-0.885017	0.273	0.389	0.279097	Tuft	Chd6	Stable
1.21937e-05	0.951959	0.343	0.214	0.279724	Tuft	Ppp1r14d	Stable
1.22384e-05	1.07513	0.227	0.114	0.280749	Tuft	Abcc6	Stable
1.25258e-05	-0.998927	0.223	0.339	0.287342	Tuft	Sorbs2	Stable
1.25833e-05	1.57617	0.12	0.037	0.288661	Tuft	Tmem79	Stable
1.27874e-05	-1.67185	0.052	0.135	0.293342	Tuft	Zfat	Stable
1.30631e-05	0.880781	0.229	0.111	0.299668	Tuft	Nfkbia	Stable
1.31684e-05	0.671363	0.303	0.164	0.302084	Tuft	Hkdc1	Stable
1.32606e-05	-0.640347	0.492	0.574	0.304197	Tuft	Aopep	Stable
1.35644e-05	-1.43842	0.062	0.148	0.311168	Tuft	Ccdc18	Stable
1.36753e-05	-1.2496	0.06	0.148	0.31371	Tuft	Mettl7a	Stable
1.38179e-05	0.679627	0.382	0.238	0.316983	Tuft	Ccdc134	Stable
1.38363e-05	0.941722	0.229	0.114	0.317405	Tuft	Muc3	Stable
1.44259e-05	-0.743636	0.311	0.426	0.33093	Tuft	Naa15	Stable
1.4526e-05	-0.496507	0.566	0.661	0.333227	Tuft	Kif13a	Stable
1.46572e-05	0.90256	0.327	0.198	0.336235	Tuft	Scpep1	Stable
1.47061e-05	0.762217	0.289	0.159	0.337357	Tuft	Mlkl	Stable
1.4857e-05	0.640159	0.303	0.167	0.34082	Tuft	Ehbp1l1	Stable
1.49014e-05	0.331533	0.882	0.786	0.341838	Tuft	Spint2	Stable
1.50441e-05	0.602217	0.492	0.36	0.345112	Tuft	Apaf1	Stable
1.50561e-05	-1.0573	0.122	0.23	0.345387	Tuft	Prox1	Stable
1.51677e-05	0.62243	0.48	0.32	0.347948	Tuft	Celf2	Stable
1.53931e-05	1.57535	0.124	0.04	0.353119	Tuft	ND3	Stable
1.53958e-05	1.5752	0.102	0.026	0.353179	Tuft	Aqp7	Stable
1.571e-05	0.645305	0.448	0.307	0.360387	Tuft	Stap2	Stable
1.57218e-05	0.698967	0.365	0.222	0.360659	Tuft	Rab11fip1	Stable
1.61623e-05	-1.75703	0.052	0.132	0.370763	Tuft	Racgap1	Stable
1.6458e-05	0.905322	0.311	0.185	0.377547	Tuft	Mtmr4	Stable
1.65929e-05	0.649564	0.466	0.328	0.380641	Tuft	Twf1	Stable
1.66611e-05	0.820164	0.301	0.172	0.382206	Tuft	Pgap6	Stable
1.66809e-05	-0.419808	0.645	0.725	0.382661	Tuft	Lrba	Stable
1.67347e-05	1.31979	0.151	0.058	0.383893	Tuft	Syap1	Stable
1.67594e-05	-1.03471	0.235	0.349	0.384461	Tuft	Ddr1	Stable
1.6804e-05	0.871032	0.233	0.116	0.385483	Tuft	Unc5b	Stable
1.68261e-05	0.926893	0.267	0.148	0.38599	Tuft	Pgap4	Stable
1.72607e-05	1.08465	0.205	0.098	0.395961	Tuft	Ier2	Stable
1.7353e-05	-1.33138	0.12	0.22	0.398077	Tuft	Utp20	Stable
1.74361e-05	-1.65817	0.096	0.188	0.399984	Tuft	Tango6	Stable
1.76442e-05	0.876717	0.269	0.148	0.404757	Tuft	Synj2bp	Stable
1.76997e-05	1.03875	0.235	0.122	0.40603	Tuft	LOC130062807	Stable
1.80748e-05	1.42981	0.153	0.061	0.414635	Tuft	Gpx4	Stable
1.85811e-05	0.931849	0.235	0.119	0.426251	Tuft	Skic2	Stable
1.86568e-05	0.803552	0.363	0.228	0.427986	Tuft	Tmsb4x	Stable
1.89385e-05	0.47373	0.536	0.389	0.434449	Tuft	Sec24a	Stable
1.90309e-05	-0.73103	0.331	0.444	0.436569	Tuft	Nmt1	Stable
1.91015e-05	0.443101	0.683	0.563	0.438188	Tuft	Zzef1	Stable
1.91133e-05	-1.29951	0.066	0.153	0.438459	Tuft	Brip1	Stable
1.94803e-05	0.870546	0.229	0.114	0.446879	Tuft	Nipal1	Stable
1.99585e-05	-1.7587	0.082	0.172	0.457849	Tuft	Ephb1	Stable
2.00827e-05	-1.63873	0.05	0.13	0.460698	Tuft	Polq	Stable
2.06638e-05	0.846881	0.281	0.159	0.474029	Tuft	Dnajc22	Stable
2.07115e-05	0.543223	0.534	0.384	0.475123	Tuft	Luzp1	Stable
2.10339e-05	-0.606406	0.48	0.574	0.482518	Tuft	Immp2l	Stable
2.10663e-05	1.92573	0.1	0.026	0.483262	Tuft	Gabra3	Stable
2.10827e-05	1.5267	0.122	0.04	0.483638	Tuft	Dgat2	Stable
2.12283e-05	-0.75383	0.299	0.423	0.486978	Tuft	Tmem131l	Stable
2.15044e-05	-1.21133	0.129	0.23	0.493311	Tuft	Vrk1	Stable
2.21681e-05	-2.3628	0.036	0.106	0.508535	Tuft	Prdm5	Stable
2.22124e-05	-0.577946	0.448	0.553	0.509553	Tuft	Psd3	Stable
2.22495e-05	0.57955	0.345	0.201	0.510402	Tuft	Dab1	Stable
2.23652e-05	1.0251	0.201	0.095	0.513058	Tuft	Cx3cl1	Stable
2.26602e-05	1.35407	0.159	0.066	0.519826	Tuft	Slc19a1	Stable
2.29389e-05	1.1175	0.157	0.063	0.526217	Tuft	Arrdc4	Stable
2.294e-05	-0.718569	0.382	0.489	0.526243	Tuft	Stt3b	Stable
2.4074e-05	1.0106	0.221	0.111	0.552257	Tuft	Slc22a18	Stable
2.45416e-05	-0.860177	0.291	0.402	0.562984	Tuft	Tox3	Stable
2.47633e-05	-0.752209	0.299	0.413	0.568071	Tuft	Smarcc1	Stable
2.508e-05	0.8233	0.257	0.138	0.575334	Tuft	Cblc	Stable
2.51124e-05	-1.46459	0.086	0.177	0.576078	Tuft	Arl6ip1	Stable
2.54104e-05	1.53936	0.135	0.05	0.582914	Tuft	Cyb5a	Stable
2.56213e-05	0.653166	0.333	0.198	0.587753	Tuft	Osbpl3	Stable
2.64041e-05	1.65191	0.131	0.048	0.605709	Tuft	Lgr6	Stable
2.67345e-05	0.729287	0.285	0.159	0.613289	Tuft	Klf6	Stable
2.68182e-05	-0.691238	0.375	0.479	0.615209	Tuft	Zfp148	Stable
2.71111e-05	0.462736	0.388	0.246	0.621929	Tuft	Slc43a2	Stable
2.7288e-05	1.18262	0.147	0.058	0.625987	Tuft	Irf2bpl	Stable
2.78435e-05	1.14392	0.145	0.056	0.63873	Tuft	Ech1	Stable
2.79625e-05	0.73489	0.213	0.103	0.641459	Tuft	RT1-CE15	Stable
2.82786e-05	1.23753	0.133	0.048	0.648712	Tuft	Glrx	Stable
2.82944e-05	0.677482	0.373	0.241	0.649073	Tuft	Rps7	Stable
2.83472e-05	-1.1208	0.122	0.225	0.650284	Tuft	Bdh1	Stable
2.93549e-05	2.04536	0.102	0.029	0.673403	Tuft	Cnpy1	Stable
2.96784e-05	0.712472	0.335	0.204	0.680823	Tuft	Rpl18a	Stable
3.08304e-05	0.501263	0.432	0.286	0.70725	Tuft	Myo9b	Stable
3.08733e-05	0.630327	0.349	0.217	0.708234	Tuft	LOC120097562	Stable
3.11503e-05	0.994974	0.207	0.101	0.714587	Tuft	Mical1	Stable
3.11534e-05	0.840045	0.195	0.09	0.714658	Tuft	LOC102552377	Stable
3.14726e-05	0.837093	0.299	0.172	0.721982	Tuft	Lpcat4	Stable
3.16187e-05	-1.15193	0.139	0.246	0.725334	Tuft	Fam117a	Stable
3.17224e-05	0.384141	0.522	0.368	0.727711	Tuft	Arap1	Stable
3.27242e-05	0.710497	0.311	0.185	0.750693	Tuft	Dcaf12	Stable
3.30467e-05	-0.648717	0.386	0.505	0.758091	Tuft	Ranbp9	Stable
3.32535e-05	-1.74111	0.038	0.108	0.762836	Tuft	Cdk1	Stable
3.33896e-05	0.564063	0.424	0.288	0.765957	Tuft	Erbb2	Stable
3.35976e-05	0.623221	0.434	0.296	0.770728	Tuft	Mon1a	Stable
3.36796e-05	0.619191	0.422	0.283	0.772609	Tuft	Ezr	Stable
3.38435e-05	0.58305	0.486	0.352	0.776371	Tuft	Fam83f	Stable
3.45231e-05	-1.60059	0.038	0.108	0.79196	Tuft	Melk	Stable
3.45887e-05	-1.60445	0.036	0.106	0.793464	Tuft	Sapcd2	Stable
3.51688e-05	-0.474473	0.349	0.476	0.806773	Tuft	Slco3a1	Stable
3.52762e-05	-0.583315	0.416	0.526	0.809236	Tuft	Arhgap32	Stable
3.53656e-05	0.504246	0.57	0.429	0.811288	Tuft	Gdpd1	Stable
3.54633e-05	1.6608	0.122	0.042	0.813527	Tuft	RGD1562420	Stable
3.55661e-05	0.44747	0.729	0.643	0.815885	Tuft	Myrfl	Stable
3.66824e-05	-1.43669	0.092	0.183	0.841494	Tuft	Fancd2	Stable
3.67666e-05	0.836709	0.195	0.09	0.843425	Tuft	Pgp	Stable
3.69877e-05	-1.2772	0.114	0.209	0.848498	Tuft	Cbx5	Stable
3.76381e-05	0.680709	0.257	0.138	0.863417	Tuft	L1cam	Stable
3.78025e-05	-1.59745	0.1	0.19	0.867189	Tuft	Pitpnm3	Stable
3.84311e-05	0.835443	0.259	0.143	0.88161	Tuft	Sec24d	Stable
3.84908e-05	0.816658	0.217	0.108	0.88298	Tuft	Atp6v0a2	Stable
3.87435e-05	2.13554	0.1	0.029	0.888775	Tuft	Zmat3	Stable
3.8792e-05	-1.10795	0.249	0.349	0.889889	Tuft	Trerf1	Stable
3.89559e-05	0.423412	0.53	0.384	0.893649	Tuft	Rps8	Stable
3.95136e-05	-1.05239	0.235	0.336	0.906443	Tuft	Acss2	Stable
3.97033e-05	-1.13011	0.127	0.228	0.910793	Tuft	Jpx	Stable
4.01794e-05	0.562726	0.482	0.349	0.921715	Tuft	Slc6a6	Stable
4.06774e-05	0.869433	0.199	0.095	0.93314	Tuft	Smpd2	Stable
4.09222e-05	0.612037	0.327	0.198	0.938755	Tuft	Glod5	Stable
4.10547e-05	0.57358	0.384	0.243	0.941794	Tuft	Dqx1	Stable
4.18646e-05	1.56792	0.11	0.034	0.960374	Tuft	Lipe	Stable
4.20544e-05	1.44032	0.114	0.037	0.964727	Tuft	Abhd14b	Stable
4.20988e-05	1.20503	0.171	0.077	0.965747	Tuft	Trim26	Stable
4.24603e-05	0.496441	0.378	0.241	0.97404	Tuft	Plec	Stable
4.2714e-05	-1.46803	0.062	0.143	0.979859	Tuft	Hps1	Stable
4.301e-05	1.20993	0.145	0.058	0.98665	Tuft	Bcl2l15	Stable
4.30392e-05	-2.09814	0.036	0.103	0.98732	Tuft	Kifc1	Stable
4.34383e-05	0.753654	0.307	0.183	0.996474	Tuft	Tmc4	Stable
4.39168e-05	0.575278	0.359	0.23	1	Tuft	Sdc4	Stable
4.47554e-05	0.846659	0.339	0.212	1	Tuft	Arpc3	Stable
4.48733e-05	-1.4935	0.102	0.19	1	Tuft	Ncaph	Stable
4.50835e-05	0.829547	0.217	0.108	1	Tuft	Por	Stable
4.63599e-05	1.65713	0.124	0.045	1	Tuft	Cdr2	Stable
4.65945e-05	-0.993187	0.1	0.196	1	Tuft	Selenom	Stable
4.67782e-05	0.450043	0.671	0.571	1	Tuft	Fam3d	Stable
4.70379e-05	-1.34627	0.076	0.161	1	Tuft	Plk1	Stable
4.75918e-05	-0.456303	0.524	0.63	1	Tuft	Gphn	Stable
4.85826e-05	-1.33911	0.034	0.101	1	Tuft	Aurka	Stable
4.86008e-05	1.06663	0.171	0.077	1	Tuft	Tp53inp2	Stable
4.86192e-05	-0.388608	0.739	0.791	1	Tuft	Runx1	Stable
4.8928e-05	0.692849	0.315	0.193	1	Tuft	Serpinb6a	Stable
4.89918e-05	1.02759	0.137	0.053	1	Tuft	Slc25a44	Stable
5.07703e-05	-0.523688	0.578	0.653	1	Tuft	Fbxl17	Stable
5.25664e-05	0.824428	0.209	0.103	1	Tuft	Itprid2	Stable
5.26034e-05	-1.63231	0.074	0.156	1	Tuft	Ccdc77	Stable
5.2617e-05	0.59151	0.285	0.161	1	Tuft	Vps52	Stable
5.30996e-05	1.30854	0.141	0.056	1	Tuft	Uqcrq	Stable
5.61584e-05	0.724425	0.378	0.246	1	Tuft	Cldn3	Stable
5.68511e-05	-1.2892	0.125	0.222	1	Tuft	LOC103691871	Stable
5.76678e-05	0.530584	0.426	0.291	1	Tuft	LOC102551356	Stable
5.80326e-05	1.31125	0.131	0.05	1	Tuft	Efr3b	Stable
5.82497e-05	0.785613	0.265	0.148	1	Tuft	Adtrp	Stable
5.85237e-05	1.13372	0.124	0.045	1	Tuft	Fga	Stable
5.87534e-05	0.870022	0.215	0.108	1	Tuft	Vamp8	Stable
5.96054e-05	0.41589	0.608	0.489	1	Tuft	Pde9a	Stable
5.98617e-05	1.00041	0.217	0.114	1	Tuft	Tmem120a	Stable
5.98754e-05	1.0071	0.197	0.098	1	Tuft	Tlr5	Stable
6.0486e-05	0.637977	0.339	0.212	1	Tuft	Mcl1	Stable
6.07144e-05	0.612066	0.373	0.238	1	Tuft	Trim31	Stable
6.09951e-05	-0.677636	0.329	0.437	1	Tuft	Fam117b	Stable
6.22807e-05	0.736157	0.392	0.262	1	Tuft	Rps3a	Stable
6.25663e-05	0.90505	0.122	0.042	1	Tuft	Mafk	Stable
6.38037e-05	0.817959	0.215	0.108	1	Tuft	Idh1	Stable
6.38487e-05	1.15338	0.147	0.061	1	Tuft	Slc35c2	Stable
6.40979e-05	0.922999	0.269	0.159	1	Tuft	Rab5b	Stable
6.41086e-05	0.646615	0.341	0.212	1	Tuft	Plekhm1	Stable
6.4759e-05	0.52589	0.637	0.521	1	Tuft	Sf3b1	Stable
6.53653e-05	-1.94688	0.054	0.127	1	Tuft	RT1-N2	Stable
6.60646e-05	0.517661	0.508	0.37	1	Tuft	Ralgps2	Stable
6.67355e-05	-0.593201	0.428	0.524	1	Tuft	Ube2h	Stable
6.73097e-05	0.956576	0.195	0.095	1	Tuft	LOC120103027	Stable
6.79012e-05	-1.27229	0.046	0.119	1	Tuft	Cdk4	Stable
6.79864e-05	1.00393	0.249	0.14	1	Tuft	Erich4	Stable
6.84033e-05	0.851593	0.279	0.164	1	Tuft	Esco1	Stable
6.92864e-05	0.464016	0.313	0.188	1	Tuft	Tmcc3	Stable
7.03067e-05	0.472707	0.231	0.124	1	Tuft	Lamc2	Stable
7.04066e-05	0.794792	0.239	0.13	1	Tuft	Fbxl6	Stable
7.04463e-05	0.667861	0.187	0.087	1	Tuft	Capn2	Stable
7.15716e-05	-0.555533	0.394	0.505	1	Tuft	Tmem51	Stable
7.19653e-05	-1.08085	0.135	0.233	1	Tuft	Fancc	Stable
7.24789e-05	1.42708	0.102	0.032	1	Tuft	Phlda2	Stable
7.36914e-05	1.22213	0.145	0.061	1	Tuft	Dedd2	Stable
7.50301e-05	0.719514	0.237	0.127	1	Tuft	Ago4	Stable
7.51378e-05	0.562986	0.406	0.278	1	Tuft	Erbb3	Stable
7.57671e-05	-1.05569	0.133	0.23	1	Tuft	Dhx32	Stable
7.58239e-05	0.654926	0.345	0.225	1	Tuft	Arhgap27	Stable
7.65507e-05	-0.795437	0.301	0.405	1	Tuft	Atrx	Stable
7.67805e-05	-0.352263	0.757	0.807	1	Tuft	Tcf7l2	Stable
7.73015e-05	-0.910815	0.235	0.339	1	Tuft	Phlpp1	Stable
7.76605e-05	1.43704	0.129	0.05	1	Tuft	Gpd1	Stable
7.76982e-05	0.519166	0.369	0.235	1	Tuft	Krt19	Stable
7.84547e-05	-0.909351	0.394	0.481	1	Tuft	Pigr	Stable
8.07473e-05	0.7891	0.313	0.193	1	Tuft	Nfe2l2	Stable
8.1216e-05	-0.963393	0.07	0.153	1	Tuft	Nfe2l3	Stable
8.16966e-05	0.640582	0.227	0.119	1	Tuft	Tmem253	Stable
8.18608e-05	1.23971	0.161	0.074	1	Tuft	Lrrc8a	Stable
8.20374e-05	1.36158	0.129	0.05	1	Tuft	Mst1r	Stable
8.24242e-05	-1.22312	0.104	0.193	1	Tuft	Cd44	Stable
8.37072e-05	2.09511	0.1	0.032	1	Tuft	Serinc2	Stable
8.39053e-05	0.753396	0.251	0.14	1	Tuft	Alox5	Stable
8.46754e-05	-1.00976	0.245	0.344	1	Tuft	Crybg1	Stable
8.79278e-05	-1.1534	0.155	0.249	1	Tuft	Sytl2	Stable
9.00037e-05	0.688472	0.369	0.249	1	Tuft	Trim14	Stable
9.07775e-05	0.533472	0.434	0.291	1	Tuft	Serf2	Stable
9.14562e-05	0.35242	0.625	0.519	1	Tuft	Epb41l3	Stable
9.14867e-05	-0.935183	0.205	0.307	1	Tuft	Hes6	Stable
9.22507e-05	0.665229	0.267	0.151	1	Tuft	Hint1	Stable
9.27114e-05	-0.676335	0.359	0.466	1	Tuft	Stk38	Stable
9.28172e-05	-0.852213	0.287	0.384	1	Tuft	Tardbp	Stable
9.31977e-05	-1.73379	0.038	0.103	1	Tuft	Stam	Stable
9.38727e-05	1.12319	0.153	0.069	1	Tuft	Tinag	Stable
9.58795e-05	1.13518	0.191	0.098	1	Tuft	Slc22a5	Stable
9.59326e-05	0.96711	0.149	0.063	1	Tuft	LOC102550180	Stable
9.70898e-05	0.520248	0.54	0.426	1	Tuft	Psen1	Stable
9.71387e-05	0.32913	0.747	0.675	1	Tuft	Igsf5	Stable
9.77645e-05	-0.452347	0.249	0.37	1	Tuft	Ntn4	Stable
9.91514e-05	0.620772	0.396	0.27	1	Tuft	Ap2a2	Stable
9.99747e-05	1.772	0.1	0.032	1	Tuft	Plgrkt	Stable
0.000102018	0.832462	0.195	0.095	1	Tuft	Ceacam18	Stable
0.000102082	-0.843824	0.355	0.434	1	Tuft	Arid5b	Stable
0.000102356	0.703448	0.271	0.159	1	Tuft	Fhl2	Stable
0.000102616	0.583955	0.396	0.267	1	Tuft	Cdk11b	Stable
0.000103015	-1.28864	0.143	0.235	1	Tuft	Rgmb	Stable
0.000103996	-1.4127	0.076	0.156	1	Tuft	Kif23	Stable
0.00010549	0.713925	0.386	0.259	1	Tuft	Egfr	Stable
0.000106331	1.03188	0.145	0.061	1	Tuft	Ndufs7	Stable
0.000107331	-0.680311	0.249	0.362	1	Tuft	Fars2	Stable
0.000108112	0.878458	0.129	0.05	1	Tuft	Oaf	Stable
0.000109587	0.665835	0.265	0.153	1	Tuft	Aldh18a1	Stable
0.00010962	0.439153	0.532	0.392	1	Tuft	Tesk2	Stable
0.000109865	1.37787	0.1	0.032	1	Tuft	Plcd1	Stable
0.0001122	-1.77521	0.042	0.108	1	Tuft	Aqp4	Stable
0.000112439	1.17418	0.124	0.048	1	Tuft	Gch1	Stable
0.000113277	0.415039	0.58	0.444	1	Tuft	Spag9	Stable
0.00011364	0.941896	0.205	0.108	1	Tuft	Igsf9	Stable
0.000115064	1.27528	0.12	0.045	1	Tuft	Acad11	Stable
0.000115293	0.873523	0.173	0.082	1	Tuft	Slc39a1	Stable
0.000116123	-0.791416	0.303	0.399	1	Tuft	Slc10a7	Stable
0.000117157	0.364055	0.185	0.087	1	Tuft	Slc6a19	Stable
0.000118187	-0.556576	0.45	0.55	1	Tuft	Dip2b	Stable
0.000118757	0.422749	0.588	0.458	1	Tuft	Sgms2	Stable
0.000119609	0.729207	0.129	0.05	1	Tuft	Heg1	Stable
0.000121163	-1.04273	0.151	0.246	1	Tuft	Epb41l2	Stable
0.000121532	-0.405429	0.685	0.754	1	Tuft	Ptprj	Stable
0.000121583	-0.948498	0.177	0.278	1	Tuft	Nav1	Stable
0.000121721	0.379969	0.584	0.481	1	Tuft	Adgrg7	Stable
0.000121917	0.977905	0.193	0.098	1	Tuft	Adck5	Stable
0.000122701	-1.23404	0.076	0.156	1	Tuft	Itgb3bp	Stable
0.000123352	0.71815	0.295	0.18	1	Tuft	Nadk	Stable
0.000123355	-0.828934	0.217	0.32	1	Tuft	Lnx1	Stable
0.000124654	1.45518	0.133	0.056	1	Tuft	Cyp4f5	Stable
0.000124845	1.04559	0.179	0.087	1	Tuft	Slc17a4	Stable
0.000127458	0.537483	0.249	0.138	1	Tuft	Flvcr2	Stable
0.000128317	1.0895	0.167	0.079	1	Tuft	Lrap	Stable
0.000128997	1.32999	0.155	0.071	1	Tuft	Tbc1d2	Stable
0.000132563	-1.2277	0.046	0.114	1	Tuft	Abcc4	Stable
0.000134654	-1.53855	0.072	0.148	1	Tuft	Impa2	Stable
0.000134766	0.54993	0.233	0.124	1	Tuft	Bcl2l1	Stable
0.000136089	0.686892	0.241	0.132	1	Tuft	Panx1	Stable
0.000138889	0.597474	0.129	0.05	1	Tuft	LOC102547165	Stable
0.000139204	-0.552465	0.45	0.537	1	Tuft	Smg6	Stable
0.000139698	0.355808	0.42	0.28	1	Tuft	Ccdc68	Stable
0.000140359	-0.749872	0.227	0.331	1	Tuft	Sf3b3	Stable
0.000140851	-0.481348	0.574	0.63	1	Tuft	Sipa1l1	Stable
0.000141827	-0.79504	0.257	0.36	1	Tuft	Pou2f1	Stable
0.000143271	-1.40061	0.07	0.146	1	Tuft	Msi1	Stable
0.000143772	0.953425	0.209	0.111	1	Tuft	Asap1	Stable
0.000144036	-1.61573	0.052	0.122	1	Tuft	Ly6e	Stable
0.000145011	0.792439	0.251	0.146	1	Tuft	Lad1	Stable
0.000145624	0.754533	0.289	0.177	1	Tuft	Abhd12	Stable
0.000146519	-0.946199	0.229	0.325	1	Tuft	Ppa2	Stable
0.000148351	-1.44217	0.068	0.143	1	Tuft	Prr11	Stable
0.000150327	-1.94245	0.042	0.106	1	Tuft	Iqgap3	Stable
0.000150374	0.82397	0.187	0.093	1	Tuft	Efna1	Stable
0.000150478	-0.461457	0.376	0.489	1	Tuft	Zfp407	Stable
0.000151469	0.558685	0.43	0.304	1	Tuft	Arrb1	Stable
0.000151656	0.893833	0.167	0.079	1	Tuft	Efhd2	Stable
0.000151899	0.709605	0.283	0.169	1	Tuft	Plin3	Stable
0.00015212	-0.993352	0.12	0.209	1	Tuft	Rtn4ip1	Stable
0.000152528	0.770578	0.116	0.042	1	Tuft	Mocos	Stable
0.000153025	0.852243	0.213	0.114	1	Tuft	S100a10	Stable
0.000153857	-1.24247	0.09	0.172	1	Tuft	Pde8b	Stable
0.000157927	0.369425	0.452	0.31	1	Tuft	Rnf213	Stable
0.000158785	0.443482	0.392	0.265	1	Tuft	Kat2b	Stable
0.000160801	0.678746	0.165	0.077	1	Tuft	St6gal1	Stable
0.000162114	0.564154	0.335	0.222	1	Tuft	Plscr1	Stable
0.00016249	-0.824884	0.253	0.357	1	Tuft	Srpk2	Stable
0.000163103	1.23772	0.143	0.063	1	Tuft	Prss32	Stable
0.000167451	-0.458769	0.584	0.661	1	Tuft	Mbnl1	Stable
0.000169477	0.873255	0.275	0.169	1	Tuft	Wdtc1	Stable
0.000170158	0.856293	0.197	0.103	1	Tuft	Cd59b	Stable
0.000171571	1.08063	0.185	0.095	1	Tuft	E2f1	Stable
0.0001718	1.11822	0.187	0.098	1	Tuft	Pofut1	Stable
0.000171967	0.662842	0.161	0.074	1	Tuft	Znfx1	Stable
0.000172812	-0.945257	0.181	0.275	1	Tuft	Cd200l2	Stable
0.000174441	1.05334	0.153	0.071	1	Tuft	Prodh	Stable
0.000175554	0.331416	0.574	0.447	1	Tuft	Akap13	Stable
0.000177952	0.851249	0.259	0.153	1	Tuft	Btg2	Stable
0.000178214	0.797999	0.219	0.119	1	Tuft	Smim31	Stable
0.000178963	-0.692677	0.295	0.402	1	Tuft	Map4k4	Stable
0.000180414	-1.27167	0.064	0.138	1	Tuft	Anxa8	Stable
0.000180423	-0.633917	0.386	0.474	1	Tuft	Dock1	Stable
0.000181588	0.473949	0.386	0.257	1	Tuft	Gramd1b	Stable
0.000185503	0.823643	0.193	0.101	1	Tuft	Ppp1r15b	Stable
0.000186952	-0.288219	0.924	0.934	1	Tuft	Plcg2	Stable
0.000187122	0.585723	0.382	0.254	1	Tuft	Slc35f5	Stable
0.000190046	0.605996	0.277	0.161	1	Tuft	Mep1a	Stable
0.000191925	0.427389	0.448	0.302	1	Tuft	Fnbp1l	Stable
0.000193876	-1.12708	0.137	0.228	1	Tuft	Agtpbp1	Stable
0.00019526	0.716635	0.231	0.13	1	Tuft	C2cd2l	Stable
0.000196367	-0.394834	0.586	0.661	1	Tuft	Rbfox2	Stable
0.000197459	-0.736293	0.283	0.381	1	Tuft	Rph3al	Stable
0.00019764	0.623267	0.305	0.19	1	Tuft	Pag1	Stable
0.000197722	0.775892	0.185	0.093	1	Tuft	Ptgr1	Stable
0.000198614	-0.582586	0.394	0.492	1	Tuft	Snd1	Stable
0.000199923	-0.894172	0.163	0.259	1	Tuft	Parva	Stable
0.00020111	0.459494	0.47	0.331	1	Tuft	Ugt1a9	Stable
0.000201292	0.654208	0.209	0.108	1	Tuft	Sqle	Stable
0.000202255	-0.77332	0.223	0.32	1	Tuft	Usp54	Stable
0.000202415	0.548457	0.44	0.323	1	Tuft	Sbno2	Stable
0.000205099	-0.759038	0.253	0.354	1	Tuft	Bcl11a	Stable
0.000205103	0.824429	0.211	0.114	1	Tuft	Rit1	Stable
0.000205602	-0.666987	0.235	0.339	1	Tuft	Tcerg1	Stable
0.000206554	-1.13833	0.129	0.217	1	Tuft	LOC120097421	Stable
0.000207014	-0.975936	0.159	0.251	1	Tuft	Gcn1	Stable
0.000211689	-1.01352	0.133	0.222	1	Tuft	Prim1	Stable
0.000212479	0.571713	0.247	0.14	1	Tuft	Rtcb	Stable
0.000213278	0.53559	0.428	0.307	1	Tuft	Rab11fip3	Stable
0.00021496	-0.529501	0.498	0.569	1	Tuft	Med13l	Stable
0.000216181	0.916924	0.193	0.101	1	Tuft	Gna11	Stable
0.00021624	1.181	0.155	0.074	1	Tuft	Pyroxd1	Stable
0.00021947	0.787577	0.118	0.045	1	Tuft	Eif6	Stable
0.000219972	-0.92484	0.155	0.249	1	Tuft	Sh3bgrl2	Stable
0.000221145	-0.817836	0.213	0.315	1	Tuft	Arap2	Stable
0.000222622	-1.22837	0.084	0.161	1	Tuft	Kif11	Stable
0.000229375	-0.520071	0.301	0.41	1	Tuft	Rai1	Stable
0.000229679	-0.737593	0.418	0.503	1	Tuft	Hipk2	Stable
0.000229728	-0.641866	0.327	0.434	1	Tuft	Cert1	Stable
0.000236853	-1.00687	0.124	0.212	1	Tuft	Hdac7	Stable
0.000239566	-0.641635	0.325	0.418	1	Tuft	Bcl11b	Stable
0.000241848	-1.26094	0.084	0.161	1	Tuft	LOC108352829	Stable
0.000242769	1.07935	0.179	0.093	1	Tuft	Uap1l1	Stable
0.000243828	-0.390657	0.689	0.733	1	Tuft	Rnf43	Stable
0.000243883	1.12744	0.108	0.04	1	Tuft	LOC120095139	Stable
0.000247817	0.566069	0.313	0.198	1	Tuft	Shc1	Stable
0.000248494	0.412139	0.532	0.394	1	Tuft	Wwc1	Stable
0.00025465	-1.90412	0.058	0.124	1	Tuft	Prc1	Stable
0.000255936	-0.774429	0.135	0.23	1	Tuft	Mcph1	Stable
0.000258926	0.819467	0.335	0.233	1	Tuft	Stk10	Stable
0.000259704	1.22149	0.141	0.063	1	Tuft	Slc25a5	Stable
0.000261488	0.959946	0.149	0.069	1	Tuft	Calm3	Stable
0.000263746	0.720123	0.225	0.127	1	Tuft	Epn1	Stable
0.000264767	-0.705	0.39	0.476	1	Tuft	Far2	Stable
0.000265355	0.737585	0.303	0.196	1	Tuft	Usf2	Stable
0.000268618	0.33198	0.612	0.489	1	Tuft	Arhgap17	Stable
0.000268795	0.545462	0.267	0.156	1	Tuft	Npc1l1	Stable
0.000270277	0.742628	0.203	0.108	1	Tuft	Rnf135	Stable
0.000271585	-1.31389	0.06	0.13	1	Tuft	Hycc1	Stable
0.000274793	-0.830872	0.211	0.304	1	Tuft	Yeats2	Stable
0.000275909	0.586778	0.39	0.272	1	Tuft	MGC105649	Stable
0.00028073	0.492299	0.5	0.378	1	Tuft	Hnrnpl	Stable
0.000284279	0.648899	0.271	0.164	1	Tuft	Sft2d2	Stable
0.000285582	0.520444	0.392	0.27	1	Tuft	Arfgap3	Stable
0.000285642	-0.607812	0.424	0.508	1	Tuft	Atp8a1	Stable
0.000286263	-1.07741	0.046	0.111	1	Tuft	Tlcd3a	Stable
0.000288383	0.521069	0.424	0.299	1	Tuft	Spint1	Stable
0.00030063	0.585989	0.263	0.156	1	Tuft	Sgpp1	Stable
0.000304316	0.443929	0.446	0.315	1	Tuft	Abhd17c	Stable
0.000304551	-0.597687	0.205	0.31	1	Tuft	Nlk	Stable
0.000309597	1.23328	0.118	0.048	1	Tuft	Anks4b	Stable
0.000312144	1.27022	0.135	0.061	1	Tuft	P4ha2	Stable
0.000313124	0.664017	0.271	0.167	1	Tuft	Prss39	Stable
0.00031398	0.303442	0.771	0.743	1	Tuft	Ptprg	Stable
0.000314097	-1.07096	0.088	0.167	1	Tuft	Lmnb1	Stable
0.000315804	0.667119	0.227	0.13	1	Tuft	Ahnak	Stable
0.000316858	-0.508451	0.53	0.608	1	Tuft	Nav2	Stable
0.000317265	-1.41634	0.044	0.106	1	Tuft	Afap1	Stable
0.000317984	-0.580875	0.353	0.455	1	Tuft	Hacd3	Stable
0.000320905	-1.45365	0.074	0.146	1	Tuft	Ticrr	Stable
0.000322489	0.815098	0.193	0.103	1	Tuft	Rnh1	Stable
0.000322572	0.666379	0.357	0.241	1	Tuft	P4hb	Stable
0.000326971	-0.395569	0.582	0.653	1	Tuft	Chrm3	Stable
0.000331207	-1.52669	0.056	0.122	1	Tuft	Ankrd13b	Stable
0.000332059	0.813341	0.159	0.077	1	Tuft	Ttc22	Stable
0.000332172	0.959237	0.195	0.106	1	Tuft	Uba5	Stable
0.000333599	-0.94234	0.249	0.339	1	Tuft	Plcb4	Stable
0.000334498	0.632194	0.253	0.148	1	Tuft	Cdc42bpg	Stable
0.000334794	0.596643	0.305	0.193	1	Tuft	Slc25a3	Stable
0.000336251	-1.06861	0.135	0.222	1	Tuft	Otud5	Stable
0.000337452	0.77661	0.223	0.124	1	Tuft	Fam177a1	Stable
0.000338445	1.25766	0.145	0.069	1	Tuft	Tmem258	Stable
0.000345784	-0.437388	0.528	0.606	1	Tuft	Ctbp2	Stable
0.000350127	-1.13048	0.122	0.206	1	Tuft	Pou2af2	Stable
0.000350502	0.405386	0.635	0.524	1	Tuft	Susd6	Stable
0.000353509	0.547834	0.4	0.28	1	Tuft	Tmem54	Stable
0.000354655	-0.379366	0.667	0.73	1	Tuft	Skap2	Stable
0.000355201	-0.628789	0.327	0.413	1	Tuft	Ppp6r3	Stable
0.000360062	0.499156	0.365	0.249	1	Tuft	Snx25	Stable
0.00036065	-1.21471	0.048	0.111	1	Tuft	Lrp8	Stable
0.000367499	-0.903993	0.139	0.23	1	Tuft	Inafm1	Stable
0.000367743	0.540016	0.476	0.362	1	Tuft	Ksr1	Stable
0.000368931	-0.809885	0.171	0.262	1	Tuft	Atm	Stable
0.000370322	0.378307	0.586	0.474	1	Tuft	Parp4	Stable
0.000375202	-0.393887	0.566	0.648	1	Tuft	Tbc1d5	Stable
0.000376286	0.821457	0.211	0.119	1	Tuft	Rps4x	Stable
0.000376653	-1.07771	0.145	0.23	1	Tuft	Adgra3	Stable
0.000384862	-0.391966	0.653	0.72	1	Tuft	Ppp3ca	Stable
0.000385898	-0.567909	0.223	0.325	1	Tuft	Tbcd	Stable
0.000388321	0.733737	0.217	0.122	1	Tuft	Slc3a2	Stable
0.000389636	1.46602	0.1	0.037	1	Tuft	Tldc2	Stable
0.000390346	-0.212586	0.777	0.82	1	Tuft	Defa8	Stable
0.000390829	-1.36227	0.048	0.111	1	Tuft	Espl1	Stable
0.000395517	1.06892	0.185	0.101	1	Tuft	Fcf1	Stable
0.000399169	0.937957	0.215	0.124	1	Tuft	Perp	Stable
0.000402692	0.489448	0.4	0.278	1	Tuft	Rps6ka1	Stable
0.000404315	0.413692	0.402	0.27	1	Tuft	Ikbkb	Stable
0.000405002	0.744551	0.237	0.14	1	Tuft	Naca	Stable
0.000406097	1.06576	0.127	0.056	1	Tuft	Tcta	Stable
0.000412566	0.780004	0.201	0.111	1	Tuft	Skap1	Stable
0.000412861	0.606735	0.211	0.116	1	Tuft	Mapkapk5	Stable
0.000413353	0.791072	0.235	0.14	1	Tuft	Ndufc1	Stable
0.000413554	0.902115	0.233	0.14	1	Tuft	Arhgdia	Stable
0.000414304	-0.734564	0.249	0.336	1	Tuft	Kcnn4	Stable
0.000414535	-0.548676	0.355	0.466	1	Tuft	Dvl1	Stable
0.000417003	-1.34444	0.052	0.116	1	Tuft	Lgals12	Stable
0.000424055	0.844053	0.106	0.04	1	Tuft	Trpa1	Stable
0.000425185	-0.798881	0.225	0.317	1	Tuft	Dcaf1	Stable
0.000426361	-0.921105	0.143	0.23	1	Tuft	Rsbn1	Stable
0.000426479	-0.558105	0.313	0.415	1	Tuft	Arhgap39	Stable
0.000426554	0.383217	0.647	0.563	1	Tuft	Tax1bp1	Stable
0.000428433	0.346622	0.476	0.341	1	Tuft	Ppp6r2	Stable
0.000430004	0.511411	0.375	0.257	1	Tuft	Osbpl10	Stable
0.000431382	0.645291	0.305	0.198	1	Tuft	Dnttip1	Stable
0.000434227	0.584509	0.163	0.079	1	Tuft	Xkr9	Stable
0.000439548	-1.14835	0.094	0.169	1	Tuft	Tiam1	Stable
0.000440432	0.656219	0.215	0.119	1	Tuft	Pttg1ip	Stable
0.000441902	0.296906	0.669	0.558	1	Tuft	Tmem259	Stable
0.000443257	0.331398	0.596	0.476	1	Tuft	Mapk14	Stable
0.000443553	0.614484	0.243	0.143	1	Tuft	Pcnx3	Stable
0.000449147	-1.10208	0.052	0.116	1	Tuft	Cbr1l2	Stable
0.000452377	0.860746	0.227	0.135	1	Tuft	Traf4	Stable
0.000453379	0.426468	0.474	0.349	1	Tuft	Usp33	Stable
0.000456816	0.578401	0.363	0.249	1	Tuft	Cox4i1	Stable
0.00045739	0.51714	0.149	0.069	1	Tuft	LOC120101612	Stable
0.000457726	-1.04159	0.167	0.251	1	Tuft	Kcnma1	Stable
0.000457849	1.37012	0.139	0.066	1	Tuft	Mpv17l2	Stable
0.000465468	0.450966	0.293	0.183	1	Tuft	Itga4	Stable
0.000467557	0.663033	0.245	0.146	1	Tuft	Chmp1a	Stable
0.000467691	-1.05449	0.129	0.212	1	Tuft	St3gal1	Stable
0.000468371	0.486496	0.512	0.41	1	Tuft	Plcb3	Stable
0.000468713	0.603753	0.271	0.164	1	Tuft	Selenop	Stable
0.000475349	-0.41626	0.528	0.59	1	Tuft	Arid2	Stable
0.000481141	0.638876	0.287	0.183	1	Tuft	Hpgd	Stable
0.000481738	-1.71871	0.042	0.101	1	Tuft	Tcaim	Stable
0.000483798	-0.825192	0.357	0.437	1	Tuft	Kansl3	Stable
0.000485338	-0.412728	0.58	0.656	1	Tuft	Esrp1	Stable
0.000491434	0.965199	0.12	0.05	1	Tuft	Cdkn1a	Stable
0.000494318	1.20389	0.104	0.04	1	Tuft	Smdt1	Stable
0.000494872	1.52324	0.106	0.042	1	Tuft	P2ry4	Stable
0.000497796	-0.834609	0.161	0.254	1	Tuft	Zfp462	Stable
0.000508367	-0.684573	0.321	0.421	1	Tuft	Hnrnph1	Stable
0.000514607	-0.997298	0.135	0.217	1	Tuft	Hunk	Stable
0.00051488	-0.5335	0.424	0.503	1	Tuft	Exoc4	Stable
0.000515804	0.688274	0.187	0.101	1	Tuft	Unc93b1	Stable
0.000517438	0.386417	0.679	0.587	1	Tuft	Tcf25	Stable
0.000519089	0.972142	0.104	0.04	1	Tuft	Sh3d21	Stable
0.000520575	0.766634	0.249	0.151	1	Tuft	Anxa13	Stable
0.000522107	0.58034	0.301	0.196	1	Tuft	Ube2z	Stable
0.000522494	-0.68029	0.323	0.413	1	Tuft	Atf7ip	Stable
0.000523251	0.656129	0.402	0.286	1	Tuft	Rpl8	Stable
0.000524799	0.349264	0.556	0.413	1	Tuft	Esrra	Stable
0.000528782	0.666833	0.197	0.108	1	Tuft	Ccdc107	Stable
0.000531817	1.30366	0.114	0.048	1	Tuft	Potef	Stable
0.000532051	0.617823	0.251	0.153	1	Tuft	Tmem50a	Stable
0.000535407	1.37274	0.345	0.246	1	Tuft	Lyz2	Stable
0.000535759	1.05566	0.143	0.069	1	Tuft	LOC108352432	Stable
0.000536074	0.578125	0.422	0.307	1	Tuft	Pygl	Stable
0.000537133	0.752789	0.229	0.135	1	Tuft	Net1	Stable
0.000538898	-0.389657	0.572	0.63	1	Tuft	Prpf4b	Stable
0.000539742	-0.44014	0.572	0.638	1	Tuft	Ddx39b	Stable
0.00054591	-1.41417	0.068	0.135	1	Tuft	Lars2	Stable
0.000546288	0.584008	0.305	0.198	1	Tuft	Tapbp	Stable
0.000548011	0.68686	0.199	0.108	1	Tuft	Abhd11-as1	Stable
0.000564158	-0.72145	0.249	0.344	1	Tuft	Uck2	Stable
0.000567757	0.405942	0.291	0.18	1	Tuft	Bcar3	Stable
0.000568127	0.599403	0.359	0.246	1	Tuft	Faah	Stable
0.000569904	-0.374988	0.851	0.831	1	Tuft	Itpr2	Stable
0.000570707	0.720203	0.173	0.09	1	Tuft	Polr3c	Stable
0.000571424	0.722701	0.247	0.148	1	Tuft	Ppp2ca	Stable
0.000577535	0.725132	0.317	0.214	1	Tuft	Xbp1	Stable
0.000588523	-0.509549	0.514	0.577	1	Tuft	Hnrnpa2b1	Stable
0.000593805	-0.81871	0.151	0.241	1	Tuft	Pola1	Stable
0.000593982	-0.601523	0.163	0.254	1	Tuft	Rnf41	Stable
0.000595018	-0.648071	0.269	0.362	1	Tuft	Fubp1	Stable
0.000614198	-1.04314	0.187	0.272	1	Tuft	Olfm4	Stable
0.000616184	-1.43393	0.05	0.111	1	Tuft	Smc2	Stable
0.000621394	0.28085	0.739	0.672	1	Tuft	Bend7	Stable
0.000622451	0.394539	0.43	0.304	1	Tuft	Atp5f1b	Stable
0.000622811	0.289895	0.572	0.45	1	Tuft	Sptan1	Stable
0.000628529	-1.33198	0.068	0.135	1	Tuft	Fads2	Stable
0.000631048	0.553142	0.446	0.331	1	Tuft	Reep3	Stable
0.000633139	0.463015	0.568	0.476	1	Tuft	Baiap2l1	Stable
0.000634397	0.972832	0.122	0.053	1	Tuft	Tmem140	Stable
0.000639318	-0.801764	0.215	0.307	1	Tuft	Ica1	Stable
0.000643561	0.804615	0.201	0.114	1	Tuft	Dap	Stable
0.000645072	-0.823677	0.175	0.262	1	Tuft	Tpp2	Stable
0.000650218	0.649772	0.177	0.093	1	Tuft	RT1-S3	Stable
0.000651123	0.998451	0.127	0.058	1	Tuft	Plin2	Stable
0.00065189	0.573432	0.137	0.063	1	Tuft	LOC102548461	Stable
0.000654496	-0.575706	0.474	0.545	1	Tuft	Ehmt1	Stable
0.000661952	0.668326	0.205	0.116	1	Tuft	Ugt2b10	Stable
0.000662417	-1.2282	0.048	0.108	1	Tuft	Cux2	Stable
0.000669259	-0.953001	0.122	0.201	1	Tuft	Gramd1a	Stable
0.000669894	0.57051	0.472	0.357	1	Tuft	Calm1	Stable
0.000670866	-0.400706	0.546	0.619	1	Tuft	Usp6nl	Stable
0.000675076	0.601204	0.335	0.228	1	Tuft	Slfn2	Stable
0.000682428	0.747024	0.195	0.108	1	Tuft	Midn	Stable
0.000687918	-1.1729	0.074	0.143	1	Tuft	Tmco3	Stable
0.000688105	-1.21398	0.088	0.159	1	Tuft	Ankrd26	Stable
0.000689189	0.597977	0.257	0.159	1	Tuft	Fzd5	Stable
0.000694287	-0.758096	0.281	0.362	1	Tuft	Clasp2	Stable
0.00069692	0.595213	0.235	0.14	1	Tuft	Oasl2	Stable
0.000703909	0.717436	0.209	0.116	1	Tuft	Furin	Stable
0.000704292	-1.84151	0.046	0.103	1	Tuft	Plcb1	Stable
0.000706365	-0.821558	0.231	0.312	1	Tuft	Rgs3	Stable
0.000710417	-0.44904	0.42	0.508	1	Tuft	Chchd3	Stable
0.00071066	0.683523	0.233	0.138	1	Tuft	Mb21d2	Stable
0.000715127	-0.683565	0.371	0.458	1	Tuft	Tanc2	Stable
0.000718118	-0.764697	0.253	0.339	1	Tuft	Acaca	Stable
0.00072504	-0.642101	0.257	0.354	1	Tuft	Ltc4s	Stable
0.000728973	0.608177	0.337	0.235	1	Tuft	Rhof	Stable
0.000732205	-1.10847	0.07	0.138	1	Tuft	Ccdc149	Stable
0.000738059	-0.924649	0.12	0.198	1	Tuft	Ppp1r1b	Stable
0.000745037	0.613398	0.319	0.209	1	Tuft	Rps3	Stable
0.000748015	1.08979	0.124	0.056	1	Tuft	Cat	Stable
0.00076002	-0.495658	0.287	0.389	1	Tuft	Lims1	Stable
0.00076109	1.45163	0.1	0.04	1	Tuft	Nudt16	Stable
0.000766635	-0.626197	0.337	0.418	1	Tuft	Lrch1	Stable
0.000767967	-1.36018	0.092	0.161	1	Tuft	Qser1	Stable
0.000772587	0.18025	0.396	0.278	1	Tuft	Gnat3	Stable
0.000773781	0.697551	0.163	0.085	1	Tuft	Rbms1	Stable
0.000775179	-0.618093	0.323	0.405	1	Tuft	Tpd52	Stable
0.000782054	-0.581092	0.211	0.31	1	Tuft	LOC120102998	Stable
0.000784197	-0.81634	0.102	0.18	1	Tuft	Polr3b	Stable
0.000785318	-0.747502	0.249	0.333	1	Tuft	Parm1	Stable
0.000788401	0.660522	0.211	0.122	1	Tuft	Acadl	Stable
0.000788436	0.783136	0.185	0.103	1	Tuft	Slc20a1	Stable
0.000800283	0.530864	0.347	0.241	1	Tuft	Rpl19	Stable
0.000804829	-1.58881	0.05	0.108	1	Tuft	Spsb4	Stable
0.000808589	0.656237	0.261	0.164	1	Tuft	Rps9	Stable
0.0008117	-0.553374	0.371	0.455	1	Tuft	Mtss1	Stable
0.000814002	0.452437	0.319	0.209	1	Tuft	Cacna1d	Stable
0.000815249	0.505307	0.341	0.233	1	Tuft	Wdfy1	Stable
0.000816416	0.815407	0.155	0.079	1	Tuft	Slc6a4	Stable
0.000822094	-0.861583	0.175	0.262	1	Tuft	Kit	Stable
0.000828782	-0.885363	0.167	0.251	1	Tuft	Cdin1	Stable
0.000831927	0.515397	0.363	0.254	1	Tuft	Prkab1	Stable
0.00083295	-1.31226	0.06	0.122	1	Tuft	Gstcd	Stable
0.000833567	0.653274	0.183	0.101	1	Tuft	Crtc2	Stable
0.000837027	-0.838938	0.153	0.238	1	Tuft	Nup93	Stable
0.000837764	-1.30933	0.096	0.167	1	Tuft	Klhdc4	Stable
0.000845323	1.14309	0.106	0.045	1	Tuft	Ift20	Stable
0.000851772	1.12195	0.122	0.056	1	Tuft	Rundc3b	Stable
0.000852613	-0.74278	0.281	0.362	1	Tuft	Pdss1	Stable
0.000855806	0.59878	0.287	0.185	1	Tuft	P2rx4	Stable
0.000860826	0.610596	0.241	0.146	1	Tuft	Arhgef5	Stable
0.000861666	0.412324	0.394	0.278	1	Tuft	Hadha	Stable
0.000865874	0.538074	0.331	0.228	1	Tuft	Ppara	Stable
0.000869016	0.510652	0.484	0.381	1	Tuft	Ppard	Stable
0.000879417	1.80073	0.102	0.042	1	Tuft	Trim36	Stable
0.000879599	1.05833	0.104	0.042	1	Tuft	Eci1	Stable
0.000881475	0.339696	0.737	0.646	1	Tuft	Ptprf	Stable
0.000885049	-1.43211	0.05	0.108	1	Tuft	Haus6	Stable
0.000886059	-0.807157	0.139	0.222	1	Tuft	Sorl1	Stable
0.000888408	0.422557	0.448	0.331	1	Tuft	Ppip5k2	Stable
0.000890498	0.450867	0.321	0.212	1	Tuft	RGD1561149	Stable
0.000891296	-0.592949	0.255	0.349	1	Tuft	Myo5c	Stable
0.000895275	-1.46891	0.054	0.114	1	Tuft	Nob1	Stable
0.000897288	1.01504	0.171	0.095	1	Tuft	Entr1	Stable
0.000898055	-0.398564	0.552	0.606	1	Tuft	Ddx17	Stable
0.000901194	-0.576327	0.392	0.466	1	Tuft	Egln2	Stable
0.000910574	-0.381982	0.633	0.701	1	Tuft	Mbnl2	Stable
0.000916213	0.431054	0.474	0.357	1	Tuft	Lnx2	Stable
0.000916558	-0.297443	0.861	0.884	1	Tuft	Casz1	Stable
0.000919676	0.817048	0.187	0.106	1	Tuft	Zer1	Stable
0.000921598	1.39166	0.11	0.048	1	Tuft	Prelid1	Stable
0.000923996	-1.01795	0.122	0.201	1	Tuft	Rims2	Stable
0.000925194	-0.460259	0.53	0.59	1	Tuft	Usp34	Stable
0.00092616	1.29074	0.127	0.061	1	Tuft	Endod1	Stable
0.000933192	0.491651	0.106	0.042	1	Tuft	Pim1	Stable
0.000936852	-1.31827	0.066	0.13	1	Tuft	Plaat3	Stable
0.000953294	-1.34098	0.046	0.103	1	Tuft	Elovl5	Stable
0.000953495	-0.359912	0.639	0.712	1	Tuft	Ptprk	Stable
0.00095431	0.468059	0.398	0.286	1	Tuft	Sema4a	Stable
0.000955686	-0.628717	0.307	0.394	1	Tuft	Smarca4	Stable
0.000958365	0.496705	0.378	0.262	1	Tuft	Pkp2	Stable
0.000967249	0.35737	0.604	0.505	1	Tuft	Sgpp2	Stable
0.000973162	-0.794075	0.179	0.265	1	Tuft	Hnrnpab	Stable
0.000979588	0.370728	0.869	0.78	1	Tuft	Hck	Stable
0.000985455	1.18272	0.118	0.053	1	Tuft	Cutc	Stable
0.000986541	0.91162	0.143	0.071	1	Tuft	F2rl1	Stable
0.000991508	0.361199	0.556	0.442	1	Tuft	Nbeal1	Stable
0.00099934	0.403202	0.558	0.463	1	Tuft	Gfpt1	Stable
0.00101026	0.768396	0.197	0.114	1	Tuft	Spsb1	Stable
0.00102116	1.13846	0.127	0.061	1	Tuft	Fam114a1	Stable
0.00102402	-0.618499	0.205	0.299	1	Tuft	Sel1l3	Stable
0.00102697	-0.551382	0.315	0.407	1	Tuft	Irf2	Stable
0.00102752	-0.801842	0.211	0.294	1	Tuft	Abcc1	Stable
0.00102915	0.9173	0.153	0.079	1	Tuft	Ccs	Stable
0.0010409	-0.634488	0.247	0.336	1	Tuft	Ppm1l	Stable
0.00104222	0.545823	0.287	0.19	1	Tuft	Arpc1a	Stable
0.00104247	0.514089	0.343	0.235	1	Tuft	Nfe2l1	Stable
0.00104305	-0.415067	0.538	0.598	1	Tuft	Clmn	Stable
0.00104735	0.88164	0.122	0.056	1	Tuft	Acot11	Stable
0.00105327	-0.672711	0.112	0.193	1	Tuft	Terf1	Stable
0.00107846	0.753953	0.237	0.148	1	Tuft	Mocs1	Stable
0.00109143	-0.403444	0.386	0.479	1	Tuft	Usp48	Stable
0.00110279	0.669702	0.179	0.101	1	Tuft	Adamtsl4	Stable
0.00110451	1.18104	0.11	0.048	1	Tuft	Bok	Stable
0.00112204	-1.50683	0.07	0.132	1	Tuft	Pclaf	Stable
0.00114161	0.881962	0.169	0.093	1	Tuft	Ppp2r5d	Stable
0.00114671	-1.63249	0.058	0.116	1	Tuft	Kntc1	Stable
0.00115139	-1.11835	0.064	0.127	1	Tuft	Cfi	Stable
0.00116824	0.853149	0.159	0.085	1	Tuft	Slc26a6	Stable
0.00117536	1.28181	0.125	0.061	1	Tuft	Mfsd8	Stable
0.00119412	-0.619058	0.281	0.373	1	Tuft	Fbxl20	Stable
0.0012121	0.408628	0.38	0.262	1	Tuft	Hmgcs1	Stable
0.00121285	0.593564	0.309	0.214	1	Tuft	Rxra	Stable
0.00122638	-0.442578	0.44	0.529	1	Tuft	Setbp1	Stable
0.00123566	-0.682551	0.261	0.352	1	Tuft	Plekhg3	Stable
0.00123727	0.345913	0.428	0.317	1	Tuft	Vps9d1	Stable
0.00124727	-1.64077	0.07	0.13	1	Tuft	Dlgap1	Stable
0.00125157	-1.12484	0.114	0.185	1	Tuft	Mlec	Stable
0.00126896	0.537204	0.357	0.254	1	Tuft	Ano9	Stable
0.00127821	0.62755	0.225	0.138	1	Tuft	Chp1	Stable
0.00128035	-1.14532	0.084	0.151	1	Tuft	Mcts1	Stable
0.00128378	1.18067	0.129	0.063	1	Tuft	Mfsd1	Stable
0.00130099	-0.861294	0.221	0.302	1	Tuft	Zmym4	Stable
0.00130522	0.84149	0.185	0.106	1	Tuft	Narf	Stable
0.00131002	0.682012	0.281	0.185	1	Tuft	Rps5	Stable
0.00131682	0.385521	0.614	0.521	1	Tuft	Galnt12	Stable
0.0013342	-0.566075	0.299	0.384	1	Tuft	Ubap2	Stable
0.00133871	-1.28518	0.068	0.13	1	Tuft	LOC120099935	Stable
0.0013421	0.66883	0.309	0.212	1	Tuft	Rps20	Stable
0.0013432	0.537188	0.456	0.36	1	Tuft	Rpl13a	Stable
0.00134844	0.235578	0.825	0.717	1	Tuft	Rbm39	Stable
0.0013495	-0.400303	0.6	0.627	1	Tuft	Utrn	Stable
0.0013577	0.86828	0.183	0.106	1	Tuft	Ythdf2	Stable
0.00136336	-0.539503	0.496	0.569	1	Tuft	Erp29	Stable
0.00136881	-1.27436	0.092	0.159	1	Tuft	Nnt	Stable
0.00136921	-0.583019	0.357	0.434	1	Tuft	Huwe1	Stable
0.0013704	0.582126	0.191	0.108	1	Tuft	Ppp1r16a	Stable
0.001375	-0.520641	0.199	0.288	1	Tuft	Sgsm1	Stable
0.00137517	0.478072	0.365	0.259	1	Tuft	Rpl7	Stable
0.00137846	-1.66288	0.068	0.127	1	Tuft	Zrsr2	Stable
0.00138035	0.949322	0.133	0.066	1	Tuft	Hspa12a	Stable
0.00138431	-0.79498	0.187	0.267	1	Tuft	Ephb4	Stable
0.00139925	0.363732	0.361	0.241	1	Tuft	Traf3ip2	Stable
0.00141151	0.653539	0.203	0.119	1	Tuft	Epb41l4a	Stable
0.00141248	-1.29916	0.046	0.101	1	Tuft	Mcm10	Stable
0.00141275	-0.817813	0.159	0.238	1	Tuft	Banp	Stable
0.00141994	-1.32252	0.046	0.101	1	Tuft	Etv4	Stable
0.00142218	1.13975	0.108	0.048	1	Tuft	LOC120099785	Stable
0.00142654	0.60371	0.347	0.243	1	Tuft	Gcnt3	Stable
0.00142967	-0.805718	0.235	0.32	1	Tuft	Plekhj1	Stable
0.00147119	-0.961992	0.082	0.148	1	Tuft	Nup205	Stable
0.00147879	-0.785875	0.143	0.222	1	Tuft	Rfc1	Stable
0.00149196	0.619498	0.297	0.204	1	Tuft	Frk	Stable
0.00149231	0.291572	0.47	0.341	1	Tuft	Marchf8	Stable
0.00149232	0.506435	0.406	0.296	1	Tuft	Fau	Stable
0.00149248	0.518927	0.189	0.108	1	Tuft	Vps4a	Stable
0.00150157	0.39135	0.406	0.302	1	Tuft	Fdft1	Stable
0.00150374	-0.568029	0.333	0.413	1	Tuft	Ppp2r5e	Stable
0.00151179	-0.842561	0.223	0.304	1	Tuft	Depdc5	Stable
0.00151414	0.461457	0.129	0.063	1	Tuft	Ifrd1	Stable
0.00151478	0.943298	0.185	0.106	1	Tuft	Siglec5	Stable
0.0015151	0.575589	0.197	0.114	1	Tuft	Aldh2	Stable
0.00152908	1.14382	0.104	0.045	1	Tuft	Sema6a	Stable
0.00153146	0.901696	0.116	0.053	1	Tuft	LOC120093125	Stable
0.00154044	0.651128	0.143	0.074	1	Tuft	Ces2	Stable
0.00154052	0.503621	0.41	0.307	1	Tuft	Afg3l2	Stable
0.00154918	1.00977	0.108	0.048	1	Tuft	Tob1	Stable
0.00155932	0.798508	0.133	0.066	1	Tuft	Pycr3	Stable
0.00156085	-0.874516	0.211	0.288	1	Tuft	Cadps2	Stable
0.00156769	-0.960416	0.102	0.172	1	Tuft	Zfp61	Stable
0.00157908	0.368267	0.283	0.183	1	Tuft	Bcl3	Stable
0.0015864	-0.505146	0.444	0.495	1	Tuft	Cnot1	Stable
0.00159365	-0.909313	0.102	0.172	1	Tuft	Armc9	Stable
0.00160337	0.932019	0.118	0.056	1	Tuft	LOC120095171	Stable
0.00161178	-0.548802	0.367	0.45	1	Tuft	Farp2	Stable
0.00161321	0.440561	0.257	0.164	1	Tuft	Xdh	Stable
0.00162063	-1.26748	0.084	0.148	1	Tuft	Camsap1	Stable
0.00162342	-1.01878	0.135	0.209	1	Tuft	RGD1310951	Stable
0.00162426	0.515132	0.281	0.185	1	Tuft	Wdr82	Stable
0.00162842	-0.668274	0.317	0.392	1	Tuft	Brd1	Stable
0.00163275	0.348378	0.4	0.283	1	Tuft	Slc25a36	Stable
0.00164669	0.89641	0.143	0.074	1	Tuft	LOC102549726	Stable
0.00164993	-0.969529	0.118	0.19	1	Tuft	Arsb	Stable
0.00165126	-0.681055	0.227	0.31	1	Tuft	Kcmf1	Stable
0.00169307	-1.06107	0.155	0.23	1	Tuft	Pick1	Stable
0.00170499	0.926175	0.161	0.09	1	Tuft	Tgoln2	Stable
0.00170791	-0.918189	0.159	0.238	1	Tuft	Nasp	Stable
0.00173103	-0.341779	0.564	0.622	1	Tuft	Thrb	Stable
0.00173209	0.518634	0.203	0.119	1	Tuft	Ciita	Stable
0.00173318	-1.22958	0.08	0.143	1	Tuft	Ilf3	Stable
0.00173695	0.839265	0.269	0.185	1	Tuft	Rpl9	Stable
0.00174268	0.399368	0.46	0.339	1	Tuft	Pkn1	Stable
0.00174302	0.655763	0.221	0.138	1	Tuft	Plagl2	Stable
0.00175291	-0.523477	0.309	0.394	1	Tuft	Camkmt	Stable
0.00175317	0.442553	0.454	0.354	1	Tuft	Cog4	Stable
0.00175474	0.638838	0.183	0.106	1	Tuft	Micall1	Stable
0.00175505	0.48969	0.386	0.283	1	Tuft	Cnnm4	Stable
0.00175661	1.02297	0.151	0.082	1	Tuft	Xpc	Stable
0.00180031	0.488821	0.414	0.307	1	Tuft	Zc3h12d	Stable
0.00180115	1.32457	0.116	0.056	1	Tuft	Tmem170a	Stable
0.00180393	-0.549758	0.444	0.511	1	Tuft	Srgap1	Stable
0.00181897	0.597388	0.199	0.116	1	Tuft	Clcn2	Stable
0.00182076	0.359178	0.556	0.434	1	Tuft	Kif1b	Stable
0.00182544	0.728388	0.209	0.13	1	Tuft	Wdr1	Stable
0.00183057	0.399242	0.323	0.22	1	Tuft	Rpl3	Stable
0.00183171	0.449692	0.275	0.175	1	Tuft	Arhgef16	Stable
0.00184041	0.556084	0.345	0.243	1	Tuft	Rpl23	Stable
0.00184737	-0.775462	0.175	0.254	1	Tuft	Cdyl	Stable
0.00185019	-0.213486	0.938	0.944	1	Tuft	Myo1d	Stable
0.00185272	-0.694906	0.163	0.243	1	Tuft	Hivep1	Stable
0.00185722	-0.627659	0.1	0.172	1	Tuft	Tada2a	Stable
0.00185738	0.798873	0.149	0.079	1	Tuft	Kazn	Stable
0.0018599	-0.577239	0.375	0.45	1	Tuft	Khdrbs1	Stable
0.00187667	-0.49722	0.452	0.521	1	Tuft	Cdk13	Stable
0.0018987	0.420637	0.361	0.254	1	Tuft	Rpl34	Stable
0.00190682	0.583714	0.257	0.167	1	Tuft	Ptpa	Stable
0.0019148	0.458585	0.388	0.283	1	Tuft	Eps8	Stable
0.00191768	-0.659916	0.245	0.323	1	Tuft	Agps	Stable
0.00192054	-0.737989	0.189	0.272	1	Tuft	Pds5b	Stable
0.00192355	-0.556776	0.327	0.407	1	Tuft	Med27	Stable
0.00192392	-0.993367	0.147	0.22	1	Tuft	Fnip2	Stable
0.00193861	-0.686219	0.185	0.267	1	Tuft	Rasgrf2	Stable
0.00194097	0.464487	0.263	0.167	1	Tuft	Brd2	Stable
0.00194312	-0.40585	0.629	0.701	1	Tuft	Atxn1	Stable
0.00195245	0.582155	0.323	0.228	1	Tuft	Rps27	Stable
0.00198852	-1.372	0.062	0.119	1	Tuft	Irgm2	Stable
0.00199279	0.361404	0.349	0.241	1	Tuft	Tmc6	Stable
0.00199326	-0.734617	0.171	0.251	1	Tuft	Zdhhc21	Stable
0.00199859	-0.353922	0.625	0.677	1	Tuft	Ncoa2	Stable
0.00200079	-0.504655	0.444	0.503	1	Tuft	Elf2	Stable
0.00202284	0.254249	0.673	0.563	1	Tuft	Npas2	Stable
0.00204897	-0.56989	0.365	0.442	1	Tuft	Gtf2i	Stable
0.00206193	0.713875	0.221	0.14	1	Tuft	C9h6orf132	Stable
0.00207846	-0.949769	0.064	0.124	1	Tuft	Tbcb	Stable
0.00208002	-1.24083	0.1	0.164	1	Tuft	LOC120102279	Stable
0.00208663	0.516887	0.283	0.19	1	Tuft	Atg4d	Stable
0.00208783	-0.44493	0.486	0.561	1	Tuft	Larp4b	Stable
0.00211017	0.442786	0.466	0.365	1	Tuft	Rnf128	Stable
0.00211958	0.312229	0.339	0.228	1	Tuft	Mxd1	Stable
0.00213183	-0.96993	0.084	0.148	1	Tuft	Bckdhb	Stable
0.00213749	0.425649	0.325	0.23	1	Tuft	LOC120100714	Stable
0.00215765	0.457104	0.253	0.164	1	Tuft	Slfn5	Stable
0.00216199	-1.23277	0.064	0.122	1	Tuft	Ccdc171	Stable
0.0021742	0.432015	0.357	0.257	1	Tuft	Specc1l	Stable
0.00217472	0.467588	0.277	0.183	1	Tuft	Cyp51	Stable
0.00218192	-1.07905	0.074	0.135	1	Tuft	Tfdp1	Stable
0.00218612	-0.77772	0.147	0.225	1	Tuft	Anapc5	Stable
0.00220036	1.18093	0.116	0.056	1	Tuft	Mid1ip1	Stable
0.00223321	-1.00627	0.104	0.172	1	Tuft	Timm9	Stable
0.00224907	0.42599	0.363	0.259	1	Tuft	Rpl27a	Stable
0.00227374	-0.921114	0.074	0.135	1	Tuft	Ncapd3	Stable
0.00228432	0.611915	0.343	0.257	1	Tuft	Rps6kc1	Stable
0.00228991	0.648311	0.145	0.077	1	Tuft	Rab43	Stable
0.00229431	0.810726	0.229	0.148	1	Tuft	Per3	Stable
0.00229521	0.652247	0.293	0.201	1	Tuft	Gtpbp2	Stable
0.0023021	-0.509459	0.448	0.511	1	Tuft	Ankfy1	Stable
0.00230257	0.618226	0.163	0.09	1	Tuft	Plek2	Stable
0.00232555	0.787787	0.193	0.116	1	Tuft	Aars1	Stable
0.00232973	0.63955	0.114	0.053	1	Tuft	Ticam1	Stable
0.00235396	0.544335	0.215	0.132	1	Tuft	Sri	Stable
0.0023552	0.502509	0.275	0.185	1	Tuft	Dock6	Stable
0.00235924	-0.849423	0.163	0.238	1	Tuft	Nup188	Stable
0.00236131	0.379802	0.297	0.193	1	Tuft	Mgst1	Stable
0.00236836	-0.480879	0.38	0.458	1	Tuft	Wdfy3	Stable
0.00237162	-0.970623	0.096	0.161	1	Tuft	Tspan12	Stable
0.00238738	-0.723537	0.183	0.265	1	Tuft	Ctnnal1	Stable
0.00238852	0.337405	0.57	0.474	1	Tuft	Sptbn1	Stable
0.00238928	0.600462	0.201	0.122	1	Tuft	Lamtor2	Stable
0.00239179	0.281133	0.721	0.646	1	Tuft	Med15	Stable
0.0023962	0.251619	0.665	0.598	1	Tuft	Nedd4l	Stable
0.00239621	0.87793	0.139	0.074	1	Tuft	LOC102554600	Stable
0.00239751	0.561583	0.199	0.119	1	Tuft	Sqor	Stable
0.00240362	-0.878489	0.181	0.257	1	Tuft	Rnf145	Stable
0.00241004	0.444498	0.193	0.114	1	Tuft	Arcn1	Stable
0.00241555	0.5386	0.205	0.122	1	Tuft	Nedd9	Stable
0.00241646	0.352104	0.622	0.548	1	Tuft	Fchsd2	Stable
0.00243538	0.715113	0.251	0.167	1	Tuft	Acer2	Stable
0.00244657	-0.822396	0.241	0.315	1	Tuft	Fto	Stable
0.00244782	-0.531692	0.299	0.381	1	Tuft	Pias1	Stable
0.0024519	0.821252	0.217	0.138	1	Tuft	Ces1e	Stable
0.00245396	0.595964	0.263	0.175	1	Tuft	Sar1b	Stable
0.00247541	0.13163	0.538	0.413	1	Tuft	Nos1ap	Stable
0.00247867	0.60089	0.231	0.148	1	Tuft	Atp5mc2	Stable
0.00251096	0.455727	0.313	0.22	1	Tuft	Jup	Stable
0.00251117	-0.734737	0.253	0.328	1	Tuft	Stxbp6	Stable
0.00251768	-0.480697	0.412	0.481	1	Tuft	Gsk3b	Stable
0.00252021	-0.650554	0.263	0.344	1	Tuft	Ccny	Stable
0.00253056	0.618712	0.293	0.204	1	Tuft	Ube3b	Stable
0.00253627	-0.983849	0.104	0.169	1	Tuft	M6pr	Stable
0.00253803	0.453308	0.273	0.177	1	Tuft	Zfp717	Stable
0.00258135	-1.06207	0.094	0.159	1	Tuft	ST7	Stable
0.00258456	-0.560136	0.339	0.41	1	Tuft	Tanc1	Stable
0.002596	-0.540682	0.213	0.296	1	Tuft	Fam234b	Stable
0.00260658	0.849419	0.203	0.127	1	Tuft	Rab4a	Stable
0.00262331	0.489961	0.281	0.185	1	Tuft	Arl5a	Stable
0.00263487	0.465283	0.179	0.103	1	Tuft	Nt5e	Stable
0.00265784	-1.2731	0.074	0.132	1	Tuft	Ndc1	Stable
0.00267261	-0.520931	0.41	0.484	1	Tuft	Kdm5b	Stable
0.00268324	-0.592214	0.341	0.418	1	Tuft	Lgals9	Stable
0.00269258	0.804814	0.157	0.09	1	Tuft	Gng10	Stable
0.00270696	1.03718	0.104	0.048	1	Tuft	Tuba4a	Stable
0.00271725	0.664295	0.179	0.106	1	Tuft	Igsf3	Stable
0.00274434	-0.691969	0.269	0.344	1	Tuft	Gne	Stable
0.00274569	-0.769002	0.143	0.217	1	Tuft	Mrps27	Stable
0.00276862	0.546078	0.347	0.254	1	Tuft	Eif1	Stable
0.00277045	-0.884454	0.127	0.201	1	Tuft	Nucks1	Stable
0.00277857	-1.27395	0.114	0.177	1	Tuft	Ywhaq	Stable
0.00278084	0.215558	0.767	0.751	1	Tuft	Ogdh	Stable
0.00278896	-0.190661	0.9	0.926	1	Tuft	Plekha6	Stable
0.0028252	1.07301	0.137	0.074	1	Tuft	Plekhn1	Stable
0.00284579	-1.62608	0.054	0.106	1	Tuft	Dock4	Stable
0.00285266	-0.23505	0.821	0.796	1	Tuft	Irag2	Stable
0.00287312	-0.478733	0.396	0.468	1	Tuft	Raly	Stable
0.00288107	-0.60397	0.329	0.399	1	Tuft	Rnf216	Stable
0.00291034	-1.31733	0.068	0.124	1	Tuft	Slc38a6	Stable
0.00291504	0.382752	0.265	0.172	1	Tuft	Rnf114	Stable
0.00292478	0.37733	0.345	0.243	1	Tuft	Stx12	Stable
0.00293859	-0.898227	0.118	0.185	1	Tuft	Mtx2	Stable
0.00296298	-0.983761	0.066	0.124	1	Tuft	Fam174b	Stable
0.00296668	-0.925217	0.165	0.235	1	Tuft	Plch1	Stable
0.00297958	0.573267	0.197	0.122	1	Tuft	Plpp2	Stable
0.00299986	-0.228363	0.835	0.862	1	Tuft	Fcgbp	Stable
0.00300214	0.808646	0.215	0.138	1	Tuft	Urgcp	Stable
0.0030038	0.723516	0.195	0.119	1	Tuft	Szt2	Stable
0.0030067	0.995977	0.155	0.09	1	Tuft	Tmem141	Stable
0.00301446	-0.6171	0.311	0.386	1	Tuft	Fip1l1	Stable
0.00303263	-0.699463	0.267	0.341	1	Tuft	Zfp638	Stable
0.00303613	0.95013	0.11	0.053	1	Tuft	Lipa	Stable
0.00306072	0.529527	0.179	0.106	1	Tuft	Ripk1	Stable
0.00307076	0.268487	0.45	0.339	1	Tuft	Pals1	Stable
0.00310678	0.650967	0.243	0.161	1	Tuft	Arrdc1	Stable
0.00311	0.373553	0.253	0.164	1	Tuft	Parp9	Stable
0.00312395	-0.729877	0.175	0.251	1	Tuft	Taf1d	Stable
0.00314064	-1.31381	0.054	0.106	1	Tuft	C5h1orf159	Stable
0.0031562	-1.31486	0.052	0.103	1	Tuft	Arfgef3	Stable
0.00316477	-0.564134	0.353	0.423	1	Tuft	Ly75	Stable
0.00317948	0.314822	0.291	0.196	1	Tuft	Rnls	Stable
0.00318159	-1.30897	0.06	0.114	1	Tuft	Tsen54	Stable
0.00319621	0.367675	0.165	0.093	1	Tuft	Rhog	Stable
0.00320648	0.784604	0.1	0.045	1	Tuft	Rorc	Stable
0.00324482	0.770785	0.141	0.077	1	Tuft	Pgap3	Stable
0.00326663	-1.158	0.052	0.103	1	Tuft	Dsn1	Stable
0.00327385	-0.493282	0.496	0.556	1	Tuft	Dgkz	Stable
0.00328877	-0.677478	0.098	0.164	1	Tuft	Pigq	Stable
0.00331814	0.78923	0.137	0.074	1	Tuft	Retreg2	Stable
0.00333307	0.411016	0.49	0.384	1	Tuft	Sox13	Stable
0.00336044	0.35383	0.468	0.373	1	Tuft	Arhgap26	Stable
0.00336323	0.780827	0.137	0.074	1	Tuft	Vps37c	Stable
0.00336526	0.627665	0.207	0.13	1	Tuft	Arpc4	Stable
0.00338642	-0.907456	0.08	0.14	1	Tuft	Cdk5rap2	Stable
0.00338737	0.616121	0.257	0.169	1	Tuft	Arf1	Stable
0.00341663	0.35907	0.442	0.341	1	Tuft	Nostrin	Stable
0.00343854	0.390764	0.323	0.225	1	Tuft	Bsg	Stable
0.00343976	-0.935432	0.155	0.225	1	Tuft	Klhl24	Stable
0.00345659	0.676958	0.255	0.172	1	Tuft	Aph1a	Stable
0.00345779	0.949737	0.12	0.061	1	Tuft	LOC120102934	Stable
0.00346378	1.27768	0.108	0.053	1	Tuft	Fut4	Stable
0.00346787	0.871258	0.213	0.14	1	Tuft	Arpc5	Stable
0.00347537	0.31096	0.57	0.468	1	Tuft	Kif13b	Stable
0.00347628	0.793943	0.141	0.077	1	Tuft	Mon1b	Stable
0.00349207	-1.04075	0.058	0.111	1	Tuft	Eda	Stable
0.00350895	0.835542	0.157	0.09	1	Tuft	Mertk	Stable
0.0035097	0.688881	0.151	0.085	1	Tuft	Eif1a	Stable
0.00350973	0.438022	0.416	0.312	1	Tuft	Lpin3	Stable
0.00351612	-1.85037	0.052	0.101	1	Tuft	Gstz1	Stable
0.0035183	-0.487853	0.402	0.479	1	Tuft	Kmt2a	Stable
0.00353063	1.00121	0.139	0.077	1	Tuft	Ndufa6	Stable
0.00353126	-0.950831	0.09	0.151	1	Tuft	Hs6st2	Stable
0.00356167	-0.672954	0.257	0.331	1	Tuft	Insr	Stable
0.00358024	0.692294	0.114	0.056	1	Tuft	Acox3	Stable
0.00360858	-0.604441	0.209	0.288	1	Tuft	Maz	Stable
0.00360945	-0.8331	0.102	0.167	1	Tuft	Epha4	Stable
0.00363269	0.510357	0.229	0.148	1	Tuft	Zdhhc18	Stable
0.00363545	0.573236	0.307	0.22	1	Tuft	Vps37b	Stable
0.00363862	-0.593225	0.263	0.344	1	Tuft	Gata6	Stable
0.00364243	-0.543842	0.341	0.413	1	Tuft	Lrig1	Stable
0.00364546	0.596081	0.233	0.153	1	Tuft	Cerk	Stable
0.00365956	-0.729599	0.127	0.198	1	Tuft	Mdn1	Stable
0.00372019	0.458725	0.468	0.365	1	Tuft	Gramd4	Stable
0.00372052	0.665585	0.163	0.095	1	Tuft	Ubox5	Stable
0.00375423	0.445916	0.193	0.116	1	Tuft	Kcnj3	Stable
0.00375499	-1.05315	0.058	0.111	1	Tuft	Depdc1b	Stable
0.0037615	0.500551	0.145	0.082	1	Tuft	Wdr75	Stable
0.00377683	0.383413	0.293	0.198	1	Tuft	Mtif2	Stable
0.00377838	0.487044	0.331	0.243	1	Tuft	Trim56	Stable
0.00379172	-1.09825	0.118	0.18	1	Tuft	Duox2	Stable
0.00379595	1.13564	0.104	0.05	1	Tuft	LOC681367	Stable
0.00382752	0.714895	0.157	0.09	1	Tuft	Wsb2	Stable
0.00383173	0.291534	0.398	0.288	1	Tuft	Tmem236	Stable
0.00383414	-0.718108	0.131	0.201	1	Tuft	Agpat5	Stable
0.00386325	0.359406	0.341	0.243	1	Tuft	Pik3c2a	Stable
0.00386543	0.60303	0.183	0.108	1	Tuft	Them7	Stable
0.00389605	0.727454	0.163	0.095	1	Tuft	Cdk7	Stable
0.00393533	-1.09606	0.084	0.143	1	Tuft	Vrk2	Stable
0.00394729	0.738841	0.221	0.146	1	Tuft	Rassf1	Stable
0.00396349	0.245958	0.558	0.447	1	Tuft	Arih2	Stable
0.00396889	1.12556	0.112	0.056	1	Tuft	Cited2	Stable
0.00397575	0.298755	0.665	0.571	1	Tuft	Lyn	Stable
0.00398	-0.759064	0.159	0.23	1	Tuft	Afg2a	Stable
0.00400022	-0.948778	0.088	0.148	1	Tuft	Cep57l1	Stable
0.00400826	-0.739854	0.114	0.18	1	Tuft	Golim4	Stable
0.00400898	-0.325921	0.675	0.733	1	Tuft	Gpatch8	Stable
0.0040251	-0.706067	0.388	0.439	1	Tuft	Clca1	Stable
0.00404029	-1.64155	0.058	0.108	1	Tuft	Cenpj	Stable
0.00405483	0.669427	0.171	0.101	1	Tuft	2510039O18Rikl	Stable
0.00405946	0.887658	0.116	0.058	1	Tuft	Gcnt4	Stable
0.00408005	-0.453389	0.478	0.537	1	Tuft	Pum1	Stable
0.00410153	1.16501	0.104	0.05	1	Tuft	Gtf3c5	Stable
0.00414271	0.4066	0.347	0.251	1	Tuft	Sirt7	Stable
0.00416204	-0.473825	0.488	0.534	1	Tuft	Chd7	Stable
0.0041731	0.742923	0.227	0.151	1	Tuft	Gpsm2	Stable
0.00417681	0.702876	0.265	0.183	1	Tuft	Ubb	Stable
0.00418131	-0.692825	0.125	0.193	1	Tuft	Blm	Stable
0.00420249	0.334508	0.502	0.402	1	Tuft	Syvn1	Stable
0.00422713	-0.954063	0.102	0.164	1	Tuft	LOC100912002	Stable
0.00426796	0.683078	0.209	0.132	1	Tuft	Tmub2	Stable
0.00428054	0.938365	0.118	0.061	1	Tuft	Psmb10	Stable
0.00431504	-1.20078	0.068	0.122	1	Tuft	Cep70	Stable
0.00437912	0.490219	0.305	0.217	1	Tuft	Nlrc5	Stable
0.00440736	0.510123	0.243	0.161	1	Tuft	Slc2a9	Stable
0.00441552	0.756123	0.145	0.082	1	Tuft	Vps72	Stable
0.00441633	-0.785942	0.167	0.235	1	Tuft	Mlh1	Stable
0.0044323	0.572619	0.147	0.082	1	Tuft	LOC120096928	Stable
0.00447266	0.427912	0.382	0.288	1	Tuft	Hmgcr	Stable
0.00449283	-0.488877	0.329	0.41	1	Tuft	Bcas3	Stable
0.0044929	0.309785	0.576	0.479	1	Tuft	Sbf2	Stable
0.00450501	-0.246399	0.859	0.897	1	Tuft	Snrnp70	Stable
0.0045342	0.45694	0.376	0.283	1	Tuft	Rps27a	Stable
0.00458387	0.393515	0.454	0.347	1	Tuft	Fam234a	Stable
0.00458462	-0.466547	0.524	0.59	1	Tuft	Pld2	Stable
0.00461607	0.610399	0.116	0.058	1	Tuft	LOC314140	Stable
0.00462449	0.609768	0.129	0.069	1	Tuft	Tap2	Stable
0.00462702	0.264946	0.124	0.063	1	Tuft	Rce1	Stable
0.00463186	-0.90398	0.086	0.146	1	Tuft	Cep89	Stable
0.00463345	-0.608257	0.263	0.333	1	Tuft	Ptbp1	Stable
0.0046375	-0.38416	0.438	0.5	1	Tuft	Rapgef6	Stable
0.00464874	-0.762328	0.137	0.206	1	Tuft	Wls	Stable
0.00465275	-0.280569	0.697	0.746	1	Tuft	Fcho2	Stable
0.00465555	0.398646	0.267	0.183	1	Tuft	Dcaf10	Stable
0.00465677	0.781452	0.122	0.063	1	Tuft	LOC685989	Stable
0.00466751	0.817069	0.137	0.077	1	Tuft	Rufy1	Stable
0.00468298	0.484066	0.309	0.217	1	Tuft	Me2	Stable
0.00469933	-1.20395	0.052	0.101	1	Tuft	Farsb	Stable
0.00470059	-0.882687	0.116	0.18	1	Tuft	Paip1	Stable
0.00475846	-1.01048	0.092	0.151	1	Tuft	Cdc25c	Stable
0.0047796	-0.71303	0.175	0.246	1	Tuft	Cct3	Stable
0.0048072	-0.887331	0.098	0.159	1	Tuft	Desi2	Stable
0.00483487	0.809462	0.251	0.172	1	Tuft	Fhad1	Stable
0.00484332	0.420652	0.542	0.447	1	Tuft	Tsc22d4	Stable
0.00484932	1.10471	0.106	0.053	1	Tuft	Snx32	Stable
0.00487899	0.886743	0.124	0.066	1	Tuft	Eif3f	Stable
0.00488021	-1.0386	0.116	0.177	1	Tuft	Cmas	Stable
0.00490689	0.508988	0.412	0.328	1	Tuft	Rplp2	Stable
0.00494681	-0.860912	0.124	0.188	1	Tuft	Prep	Stable
0.00496128	0.870901	0.131	0.071	1	Tuft	Grina	Stable
0.00498935	0.6004	0.255	0.175	1	Tuft	Ralgps1	Stable
0.00499631	0.780263	0.114	0.058	1	Tuft	Manba	Stable
0.00499989	-0.705271	0.179	0.251	1	Tuft	Pgap2	Stable
0.00500924	-0.279315	0.743	0.786	1	Tuft	Camk2d	Stable
0.00501813	0.867385	0.187	0.119	1	Tuft	Isx	Stable
0.0050482	-0.537638	0.359	0.421	1	Tuft	Luc7l3	Stable
0.00507467	0.420063	0.321	0.23	1	Tuft	Secisbp2l	Stable
0.00507687	-0.606665	0.283	0.357	1	Tuft	Baz1b	Stable
0.00510231	0.509126	0.287	0.198	1	Tuft	Arpc1b	Stable
0.00510629	-0.821963	0.149	0.217	1	Tuft	Cep152	Stable
0.00511509	1.17785	0.131	0.074	1	Tuft	Romo1	Stable
0.00512677	0.372722	0.472	0.376	1	Tuft	Dsp	Stable
0.00513371	0.274781	0.402	0.296	1	Tuft	Lpin2	Stable
0.00520617	-0.640893	0.173	0.246	1	Tuft	Agap3	Stable
0.00521183	-0.675622	0.173	0.241	1	Tuft	Ccdc125	Stable
0.00522793	0.622795	0.159	0.093	1	Tuft	Pdgfc	Stable
0.00524119	1.05971	0.129	0.071	1	Tuft	Mfsd2a	Stable
0.00527076	0.260244	0.514	0.407	1	Tuft	Gng12	Stable
0.00527256	0.675307	0.161	0.095	1	Tuft	Washc5	Stable
0.00527514	-1.078	0.094	0.151	1	Tuft	Xrcc1	Stable
0.00528152	0.437236	0.43	0.344	1	Tuft	Exoc1	Stable
0.00528685	0.378879	0.163	0.098	1	Tuft	Nkain2	Stable
0.00532977	-0.548402	0.257	0.328	1	Tuft	Ccdc47	Stable
0.00533595	0.434127	0.227	0.146	1	Tuft	Slc28a2	Stable
0.00534441	0.320205	0.59	0.495	1	Tuft	Vmp1	Stable
0.00534585	-0.876824	0.106	0.167	1	Tuft	Zfp385b	Stable
0.00536865	-0.38147	0.566	0.616	1	Tuft	Jarid2	Stable
0.00541649	0.418874	0.321	0.228	1	Tuft	Cyth1	Stable
0.00547054	-0.833418	0.064	0.116	1	Tuft	Prmt5	Stable
0.00547064	0.342431	0.347	0.254	1	Tuft	Bnip5	Stable
0.00549232	0.372983	0.363	0.265	1	Tuft	Mtmr12	Stable
0.00550689	0.273635	0.51	0.394	1	Tuft	Dsg2	Stable
0.00552463	0.561579	0.283	0.204	1	Tuft	Spats2	Stable
0.00552965	-0.596007	0.223	0.296	1	Tuft	Gan	Stable
0.00553958	-0.406786	0.408	0.471	1	Tuft	Bicral	Stable
0.00555739	0.501725	0.245	0.164	1	Tuft	Cib1	Stable
0.00556737	-0.937242	0.108	0.169	1	Tuft	Cdc42ep1	Stable
0.00559733	0.478612	0.209	0.132	1	Tuft	Rnf31	Stable
0.00565556	0.528838	0.231	0.153	1	Tuft	Inpp5a	Stable
0.00566653	0.523256	0.277	0.193	1	Tuft	Cd82	Stable
0.00567763	0.83347	0.129	0.071	1	Tuft	Zfp865	Stable
0.00568167	0.772409	0.235	0.161	1	Tuft	Sbds	Stable
0.00568486	-0.498242	0.41	0.468	1	Tuft	Kat6b	Stable
0.00569794	-0.959599	0.084	0.14	1	Tuft	Snrpa1	Stable
0.00572743	-0.872979	0.112	0.175	1	Tuft	Hormad2	Stable
0.00574456	0.406771	0.235	0.151	1	Tuft	Vps26a	Stable
0.00574689	-1.31187	0.068	0.119	1	Tuft	Rcc1l	Stable
0.00574794	-0.636597	0.167	0.241	1	Tuft	Nectin1	Stable
0.0057636	0.156978	0.516	0.405	1	Tuft	Mgam	Stable
0.00577232	0.649306	0.183	0.114	1	Tuft	Ctdsp1	Stable
0.00578245	0.406028	0.167	0.101	1	Tuft	Nkain1	Stable
0.00579678	-0.584431	0.205	0.275	1	Tuft	Mrps28	Stable
0.00580223	-0.606001	0.215	0.288	1	Tuft	Pdzd8	Stable
0.00583534	0.560832	0.189	0.119	1	Tuft	Fam149b1	Stable
0.00585073	0.577406	0.177	0.108	1	Tuft	Odc1	Stable
0.00585209	0.674442	0.183	0.114	1	Tuft	Ap2m1	Stable
0.00587764	-0.546295	0.309	0.389	1	Tuft	Mboat1	Stable
0.0058794	0.573112	0.267	0.185	1	Tuft	Klf4	Stable
0.00588648	-0.379676	0.462	0.511	1	Tuft	Cux1	Stable
0.00588923	-0.878366	0.054	0.103	1	Tuft	Ppat	Stable
0.00589825	0.671512	0.173	0.106	1	Tuft	Ei24	Stable
0.00589934	-0.663166	0.247	0.315	1	Tuft	Nsd2	Stable
0.00591941	0.392225	0.392	0.294	1	Tuft	Rbks	Stable
0.00593845	0.666941	0.203	0.132	1	Tuft	Brap	Stable
0.00594006	0.247611	0.464	0.347	1	Tuft	Tbc1d22a	Stable
0.0059421	-0.648056	0.195	0.27	1	Tuft	Dennd1a	Stable
0.00594216	-0.791797	0.092	0.151	1	Tuft	Ammecr1	Stable
0.0059474	-0.523968	0.394	0.455	1	Tuft	Tnks	Stable
0.0059627	0.330686	0.249	0.167	1	Tuft	Bicdl2	Stable
0.00596689	0.546189	0.287	0.206	1	Tuft	Sema4g	Stable
0.00605649	0.47298	0.219	0.143	1	Tuft	Lgmn	Stable
0.00607207	0.235405	0.486	0.378	1	Tuft	Dop1b	Stable
0.00609297	0.5463	0.398	0.317	1	Tuft	Actr2	Stable
0.00609734	-0.455351	0.361	0.426	1	Tuft	Tm9sf3	Stable
0.00610327	0.982104	0.153	0.093	1	Tuft	Klc4	Stable
0.00611809	0.680942	0.102	0.05	1	Tuft	Mcrs1	Stable
0.00613657	0.509568	0.243	0.164	1	Tuft	Pmpca	Stable
0.00614233	0.468432	0.378	0.286	1	Tuft	Poglut3	Stable
0.00615374	-0.897087	0.052	0.101	1	Tuft	Plekhg5	Stable
0.0061774	-0.673661	0.215	0.288	1	Tuft	Spata13	Stable
0.00617964	0.489631	0.209	0.135	1	Tuft	Aggf1	Stable
0.00618761	-0.417641	0.414	0.479	1	Tuft	Hsp90b1	Stable
0.0061992	-0.333954	0.554	0.603	1	Tuft	Carmil1	Stable
0.00620428	0.589431	0.299	0.214	1	Tuft	A1cf	Stable
0.00621786	0.336444	0.259	0.175	1	Tuft	Map3k1	Stable
0.00621849	-1.04261	0.118	0.177	1	Tuft	Hsd17b12	Stable
0.00622401	0.343699	0.464	0.365	1	Tuft	Gpa33	Stable
0.00623343	0.627947	0.217	0.143	1	Tuft	Nacc1	Stable
0.0062528	-0.928412	0.082	0.138	1	Tuft	Morc2	Stable
0.00625367	0.452287	0.251	0.169	1	Tuft	Eif4ebp2	Stable
0.00628572	-0.918526	0.104	0.164	1	Tuft	Hnrnpll	Stable
0.00634267	1.26255	0.114	0.061	1	Tuft	Jun	Stable
0.00640067	0.396393	0.241	0.161	1	Tuft	Ccni	Stable
0.00642145	-0.959739	0.129	0.19	1	Tuft	Cwc27	Stable
0.00643443	0.456847	0.343	0.254	1	Tuft	F11r	Stable
0.00643955	0.52411	0.203	0.132	1	Tuft	Sfxn1	Stable
0.00644811	0.320266	0.472	0.365	1	Tuft	Dcbld1	Stable
0.00652522	-0.419616	0.462	0.516	1	Tuft	Nfib	Stable
0.00655962	0.626276	0.108	0.056	1	Tuft	Cdan1	Stable
0.00658279	0.82422	0.159	0.098	1	Tuft	Kpna6	Stable
0.00658529	0.688834	0.155	0.093	1	Tuft	Eno1	Stable
0.00661139	0.606146	0.116	0.061	1	Tuft	Agpat1	Stable
0.00661208	0.450134	0.46	0.373	1	Tuft	Gtf3c2	Stable
0.0066554	0.771505	0.159	0.098	1	Tuft	Dhrs4	Stable
0.00665745	0.977401	0.118	0.063	1	Tuft	LOC100362298	Stable
0.00666396	0.605185	0.159	0.095	1	Tuft	Pbxip1	Stable
0.00666504	0.466099	0.131	0.071	1	Tuft	Prmt2	Stable
0.00669762	0.525409	0.239	0.161	1	Tuft	Sptlc1	Stable
0.00671717	0.645236	0.102	0.05	1	Tuft	Il7	Stable
0.00675526	-0.525733	0.074	0.13	1	Tuft	Rnps1	Stable
0.00675701	-0.988793	0.074	0.127	1	Tuft	Psmg2	Stable
0.00676471	-0.443831	0.39	0.468	1	Tuft	Dpp8	Stable
0.00676561	-0.395233	0.317	0.399	1	Tuft	Exoc6b	Stable
0.00680519	-1.05745	0.068	0.119	1	Tuft	Cep43	Stable
0.00681694	0.496853	0.213	0.138	1	Tuft	Ppfibp2	Stable
0.00685672	-0.923399	0.122	0.183	1	Tuft	Ipo11	Stable
0.00686707	-0.442748	0.542	0.574	1	Tuft	Tnfrsf14	Stable
0.00687512	-0.735511	0.062	0.114	1	Tuft	Gprc5c	Stable
0.0068938	-1.32887	0.056	0.103	1	Tuft	Arhgef39	Stable
0.0069155	-0.705777	0.141	0.209	1	Tuft	LOC120099961	Stable
0.00693711	0.389313	0.39	0.294	1	Tuft	Actr3	Stable
0.00694424	-0.619357	0.199	0.267	1	Tuft	Hnrnpf	Stable
0.00694975	0.602624	0.173	0.106	1	Tuft	Tpi1	Stable
0.00698481	-0.56091	0.432	0.497	1	Tuft	Cd24	Stable
0.00701955	0.207421	0.669	0.563	1	Tuft	Myo6	Stable
0.00702404	0.419774	0.279	0.193	1	Tuft	Vps26c	Stable
0.00702783	0.854719	0.173	0.108	1	Tuft	rnf141	Stable
0.00710376	0.305561	0.44	0.341	1	Tuft	Rpl37a	Stable
0.00711284	0.880146	0.122	0.066	1	Tuft	Arhgap45	Stable
0.00714313	-0.564635	0.197	0.272	1	Tuft	Galk2	Stable
0.00714428	0.633957	0.151	0.09	1	Tuft	Zfp335	Stable
0.00718427	0.486477	0.333	0.249	1	Tuft	Daglb	Stable
0.00718582	-0.541556	0.323	0.394	1	Tuft	Cnot2	Stable
0.0072034	-1.20235	0.06	0.108	1	Tuft	Parp1	Stable
0.00721192	0.391402	0.416	0.32	1	Tuft	Cds1	Stable
0.00721491	-0.770285	0.221	0.283	1	Tuft	Cftr	Stable
0.007225	-0.443469	0.476	0.537	1	Tuft	Pdxdc1	Stable
0.00726101	0.495867	0.217	0.143	1	Tuft	Rpl24	Stable
0.00727143	-0.62649	0.185	0.254	1	Tuft	Shank2	Stable
0.00729083	0.796099	0.131	0.074	1	Tuft	Ldlrad3	Stable
0.00733528	0.233432	0.681	0.569	1	Tuft	Tnrc18	Stable
0.00734226	-1.11967	0.054	0.101	1	Tuft	LOC120095848	Stable
0.00739895	-0.91171	0.078	0.132	1	Tuft	Rnf8	Stable
0.00740333	0.62986	0.233	0.159	1	Tuft	Slc26a2	Stable
0.0074068	0.550324	0.317	0.241	1	Tuft	Ssr3	Stable
0.00741075	-1.07907	0.082	0.135	1	Tuft	Bicd1	Stable
0.00741517	-0.801615	0.114	0.175	1	Tuft	Ddx10	Stable
0.00742774	0.730818	0.225	0.156	1	Tuft	Dhdds	Stable
0.00744564	0.788974	0.157	0.095	1	Tuft	Yipf3	Stable
0.00745897	-1.02557	0.066	0.116	1	Tuft	Rexo5	Stable
0.00748952	0.454828	0.149	0.087	1	Tuft	Tiam2	Stable
0.00749442	0.36428	0.351	0.259	1	Tuft	Prkce	Stable
0.00756687	0.501421	0.207	0.135	1	Tuft	Rpl10	Stable
0.00758063	-0.733957	0.137	0.201	1	Tuft	Evl	Stable
0.00765503	0.302988	0.4	0.304	1	Tuft	Pura	Stable
0.00768377	-0.807909	0.143	0.204	1	Tuft	Yipf2	Stable
0.00770034	-1.16889	0.082	0.135	1	Tuft	Shmt1	Stable
0.00775413	-1.16251	0.054	0.101	1	Tuft	Zfp444	Stable
0.00776826	0.657145	0.108	0.056	1	Tuft	Trim15	Stable
0.00777619	-0.411265	0.279	0.36	1	Tuft	Myo9a	Stable
0.0078656	-0.760206	0.201	0.265	1	Tuft	Nono	Stable
0.00786909	-0.577055	0.317	0.389	1	Tuft	Foxp4	Stable
0.00789869	-0.622096	0.185	0.257	1	Tuft	Pcca	Stable
0.00791754	0.588936	0.133	0.077	1	Tuft	Rab19	Stable
0.00792617	-0.694752	0.147	0.212	1	Tuft	Naa35	Stable
0.00795939	-0.561932	0.271	0.344	1	Tuft	Exph5	Stable
0.00796104	0.437805	0.422	0.339	1	Tuft	Mpp7	Stable
0.00796384	-0.822642	0.062	0.111	1	Tuft	LOC102547503	Stable
0.00801065	0.727512	0.143	0.085	1	Tuft	Fkbp14	Stable
0.00802043	0.445206	0.424	0.347	1	Tuft	Cdc42se2	Stable
0.00804119	0.528353	0.153	0.093	1	Tuft	Pex1	Stable
0.00804374	0.601451	0.207	0.135	1	Tuft	Rpl11	Stable
0.00805323	0.741443	0.104	0.053	1	Tuft	Cyp27a1	Stable
0.00808221	0.320414	0.283	0.198	1	Tuft	Lrig2	Stable
0.00813072	-0.591389	0.253	0.32	1	Tuft	Uri1	Stable
0.0081458	0.509244	0.159	0.095	1	Tuft	Nub1	Stable
0.00817591	-0.697859	0.149	0.214	1	Tuft	Osbpl9	Stable
0.00821566	-0.556019	0.223	0.294	1	Tuft	Creb1	Stable
0.00824556	-0.703187	0.11	0.169	1	Tuft	Atp6v1c1	Stable
0.00826312	0.408821	0.303	0.22	1	Tuft	Rack1	Stable
0.00830017	0.357857	0.293	0.206	1	Tuft	Ip6k1	Stable
0.00831331	-0.37358	0.38	0.455	1	Tuft	Papola	Stable
0.00833852	0.574794	0.233	0.161	1	Tuft	Slc25a15	Stable
0.00835133	-0.811078	0.122	0.183	1	Tuft	Brca1	Stable
0.00835298	0.235525	0.725	0.651	1	Tuft	Gtf2ird1	Stable
0.00837551	-0.315904	0.689	0.712	1	Tuft	Tcf12	Stable
0.00838896	-0.184554	0.892	0.905	1	Tuft	Ivns1abp	Stable
0.00839704	-0.744073	0.07	0.122	1	Tuft	Mroh8	Stable
0.0084066	-0.942659	0.096	0.151	1	Tuft	Axin2	Stable
0.0084178	-0.483248	0.225	0.291	1	Tuft	Tcf20	Stable
0.00842112	-0.587302	0.171	0.241	1	Tuft	Prelid2	Stable
0.00842785	-0.638129	0.251	0.312	1	Tuft	Slc12a8	Stable
0.00846294	0.366846	0.285	0.198	1	Tuft	Zbtb40	Stable
0.00846924	-0.528188	0.265	0.339	1	Tuft	Peli1	Stable
0.00847214	-0.983495	0.122	0.18	1	Tuft	Tmem50b	Stable
0.00850178	0.602804	0.149	0.09	1	Tuft	RGD1308706	Stable
0.00850927	-0.899128	0.147	0.206	1	Tuft	Ankrd10	Stable
0.00851952	0.784164	0.183	0.119	1	Tuft	Gabarap	Stable
0.00854333	0.34438	0.205	0.132	1	Tuft	Slc23a2	Stable
0.00859675	0.446179	0.227	0.153	1	Tuft	Chuk	Stable
0.00861504	-0.878405	0.181	0.241	1	Tuft	Hs2st1	Stable
0.00862116	-0.286392	0.446	0.519	1	Tuft	Ewsr1	Stable
0.00865389	-0.718732	0.161	0.225	1	Tuft	Ibtk	Stable
0.00872662	-0.781799	0.102	0.159	1	Tuft	Stimate	Stable
0.00875873	0.428119	0.231	0.156	1	Tuft	Snap29	Stable
0.00877563	0.332946	0.462	0.37	1	Tuft	Cflar	Stable
0.00877808	0.454921	0.478	0.392	1	Tuft	Rps16	Stable
0.00881087	0.250255	0.582	0.476	1	Tuft	Atp2a2	Stable
0.00889559	-0.781814	0.066	0.116	1	Tuft	Slc22a15	Stable
0.00890314	-0.746559	0.155	0.217	1	Tuft	Stard4	Stable
0.00895156	0.422907	0.335	0.254	1	Tuft	Tbc1d14	Stable
0.00904164	0.501138	0.118	0.063	1	Tuft	Tbl2	Stable
0.00904378	-0.958994	0.076	0.127	1	Tuft	Pla2g5	Stable
0.00905344	0.48585	0.367	0.283	1	Tuft	Rps18	Stable
0.00909214	0.523896	0.173	0.108	1	Tuft	Efnb1	Stable
0.00909607	-0.875439	0.137	0.196	1	Tuft	Pigf	Stable
0.00916204	-0.701338	0.1	0.156	1	Tuft	Cipc	Stable
0.0091643	-1.22515	0.062	0.108	1	Tuft	Tmem170b	Stable
0.00917982	-0.307244	0.622	0.669	1	Tuft	Plekha5	Stable
0.0091809	-0.520852	0.245	0.315	1	Tuft	U2surp	Stable
0.00918864	-0.413829	0.5	0.542	1	Tuft	Anks1a	Stable
0.00922966	0.415683	0.195	0.124	1	Tuft	Msmo1	Stable
0.00924134	0.773053	0.12	0.066	1	Tuft	Helz2	Stable
0.00928524	-0.382314	0.625	0.68	1	Tuft	Tff3	Stable
0.00933339	0.547069	0.179	0.114	1	Tuft	Tnip2	Stable
0.00933816	-1.10672	0.11	0.164	1	Tuft	Ndrg3	Stable
0.00936588	-0.984469	0.09	0.143	1	Tuft	Ap1s3	Stable
0.00937418	0.188436	0.568	0.46	1	Tuft	Ablim1	Stable
0.00939926	-0.905764	0.072	0.122	1	Tuft	LOC108348412	Stable
0.00944426	-0.657651	0.283	0.347	1	Tuft	G3bp1	Stable
0.0095152	-0.606751	0.221	0.286	1	Tuft	Pde7b	Stable
0.00966232	-0.54185	0.285	0.349	1	Tuft	Tpcn1	Stable
0.0096672	0.228006	0.337	0.241	1	Tuft	Atp11c	Stable
0.00970159	-1.1044	0.066	0.114	1	Tuft	Agk	Stable
0.00976655	0.742355	0.157	0.098	1	Tuft	Ripk4	Stable
0.00977301	-0.811795	0.108	0.164	1	Tuft	Fam120b	Stable
0.00981456	0.280509	0.38	0.286	1	Tuft	Snx6	Stable
0.00985406	-0.845722	0.074	0.124	1	Tuft	Zfp618	Stable
0.00985437	0.597007	0.135	0.079	1	Tuft	LOC120101747	Stable
0.00989312	0.673639	0.122	0.069	1	Tuft	Erh	Stable
0.00989682	0.899567	0.108	0.058	1	Tuft	Ppp2r1b	Stable
0.00990476	-0.564647	0.265	0.331	1	Tuft	Hnrnpdl	Stable
0.0099068	0.410613	0.382	0.299	1	Tuft	Kif1c	Stable
0.0099253	0.670496	0.106	0.056	1	Tuft	Asap3	Stable
0.00995524	0.586923	0.12	0.066	1	Tuft	Snf8	Stable
0.0100178	0.487398	0.247	0.175	1	Tuft	Gxylt1	Stable
0.0100659	0.302976	0.442	0.349	1	Tuft	Smarcc2	Stable
0.0100701	-0.360819	0.512	0.563	1	Tuft	Luc7l2	Stable
0.0101125	0.780302	0.169	0.108	1	Tuft	Dnajc17	Stable
0.0101525	0.119499	0.878	0.868	1	Tuft	Lima1	Stable
0.0101636	-0.576067	0.341	0.392	1	Tuft	Rbm33	Stable
0.0102242	-0.820085	0.078	0.13	1	Tuft	Smpd4	Stable
0.0102801	0.389461	0.287	0.204	1	Tuft	Xpnpep1	Stable
0.0103117	0.465891	0.189	0.124	1	Tuft	Bspry	Stable
0.0103376	0.530843	0.227	0.156	1	Tuft	Tnfaip8	Stable
0.0103408	0.673969	0.135	0.079	1	Tuft	Api5	Stable
0.0103749	-0.902948	0.08	0.132	1	Tuft	Lin9	Stable
0.0104341	0.36217	0.151	0.09	1	Tuft	Apol9a	Stable
0.010436	-0.726859	0.08	0.132	1	Tuft	Ddah1	Stable
0.0104494	-0.479495	0.478	0.516	1	Tuft	Vps53	Stable
0.0104958	0.703323	0.233	0.167	1	Tuft	Uqcrh	Stable
0.0104959	-0.439423	0.386	0.444	1	Tuft	Ube2r2	Stable
0.0105335	-1.1019	0.068	0.116	1	Tuft	LOC120095272	Stable
0.0105494	0.624847	0.197	0.13	1	Tuft	Rhot2	Stable
0.0105654	-0.637808	0.251	0.315	1	Tuft	Prkdc	Stable
0.0105662	0.397212	0.203	0.132	1	Tuft	Neurl3	Stable
0.0105743	0.805647	0.127	0.074	1	Tuft	Stat2	Stable
0.0106042	-1.45606	0.07	0.116	1	Tuft	Cmtm8	Stable
0.0106736	0.388731	0.235	0.161	1	Tuft	Atp6v0d1	Stable
0.0107061	0.853497	0.139	0.085	1	Tuft	Tmem265	Stable
0.0107521	-0.694428	0.078	0.13	1	Tuft	Ttc27	Stable
0.0107673	-0.668341	0.233	0.294	1	Tuft	R3hdm1	Stable
0.010776	0.453136	0.124	0.069	1	Tuft	Ccng2	Stable
0.0108043	0.625898	0.163	0.103	1	Tuft	Shisa5	Stable
0.0108129	-0.742698	0.251	0.312	1	Tuft	Dhx30	Stable
0.0108647	0.393936	0.139	0.082	1	Tuft	Acer1	Stable
0.0108862	0.254582	0.343	0.257	1	Tuft	Irf8	Stable
0.0108973	-0.472752	0.189	0.257	1	Tuft	Acly	Stable
0.0109112	-1.01397	0.06	0.106	1	Tuft	Bbs2	Stable
0.010934	0.724642	0.207	0.143	1	Tuft	Gpkow	Stable
0.0109521	0.701858	0.125	0.071	1	Tuft	Taf12	Stable
0.0109646	-0.86905	0.159	0.217	1	Tuft	Dmd	Stable
0.0110178	-0.5918	0.347	0.399	1	Tuft	Rptor	Stable
0.0110345	-1.02557	0.062	0.108	1	Tuft	Ust	Stable
0.0110637	-0.343369	0.42	0.484	1	Tuft	Ube2k	Stable
0.0110638	-1.17691	0.06	0.106	1	Tuft	Hsd17b8	Stable
0.0111024	-0.618737	0.211	0.275	1	Tuft	LOC103690083	Stable
0.0111035	-0.35968	0.5	0.54	1	Tuft	Zg16	Stable
0.0111215	-0.880625	0.125	0.183	1	Tuft	Ube2e1	Stable
0.0111588	0.360566	0.4	0.312	1	Tuft	Stk24	Stable
0.0111831	-0.915056	0.143	0.201	1	Tuft	Bri3bp	Stable
0.0113245	-0.667194	0.181	0.246	1	Tuft	Zc3h13	Stable
0.0113979	0.673031	0.137	0.082	1	Tuft	Tent5a	Stable
0.0114856	0.933114	0.139	0.085	1	Tuft	Agpat2	Stable
0.0114873	-0.420881	0.432	0.484	1	Tuft	Baz2b	Stable
0.0115287	-0.581241	0.135	0.198	1	Tuft	Srgap2	Stable
0.0115633	-0.735105	0.108	0.164	1	Tuft	Incenp	Stable
0.0116162	-0.440265	0.331	0.399	1	Tuft	Ep400	Stable
0.0116171	0.242026	0.568	0.481	1	Tuft	Trim2	Stable
0.0116584	-0.694683	0.255	0.315	1	Tuft	Ptpra	Stable
0.0116684	0.609531	0.151	0.093	1	Tuft	Sectm1b	Stable
0.0118127	0.214168	0.277	0.193	1	Tuft	Sash1	Stable
0.011834	-0.761076	0.211	0.275	1	Tuft	Mgat3	Stable
0.0118637	0.390924	0.412	0.325	1	Tuft	Heph	Stable
0.0118719	-0.571817	0.098	0.153	1	Tuft	Bmal2	Stable
0.0118828	-0.39507	0.221	0.291	1	Tuft	Serbp1	Stable
0.0119138	0.172254	0.466	0.376	1	Tuft	Patj	Stable
0.0119239	-0.436668	0.339	0.407	1	Tuft	Zfp292	Stable
0.0119269	0.439811	0.263	0.188	1	Tuft	Safb	Stable
0.0119423	0.541395	0.327	0.249	1	Tuft	Msl1	Stable
0.0119426	-0.587924	0.293	0.349	1	Tuft	Fbxw7	Stable
0.0119567	1.11477	0.102	0.056	1	Tuft	Tspan13	Stable
0.0120385	0.641405	0.131	0.077	1	Tuft	Tex261	Stable
0.0121009	0.448161	0.253	0.18	1	Tuft	Acvr1	Stable
0.0121465	-0.351601	0.436	0.505	1	Tuft	LOC685767	Stable
0.0121539	-0.741332	0.118	0.175	1	Tuft	Rabggtb	Stable
0.0121913	0.981323	0.112	0.063	1	Tuft	Cisd3	Stable
0.0122	0.296799	0.369	0.278	1	Tuft	Rin2	Stable
0.0122292	0.558295	0.137	0.082	1	Tuft	Mrm1	Stable
0.0122338	0.345309	0.329	0.243	1	Tuft	Tnk1	Stable
0.012261	-0.680375	0.231	0.286	1	Tuft	Supt20h	Stable
0.0122916	-0.627023	0.114	0.172	1	Tuft	Dennd11	Stable
0.012335	-0.706184	0.157	0.214	1	Tuft	Hspg2	Stable
0.0123562	0.670098	0.104	0.056	1	Tuft	Nr1h3	Stable
0.01236	0.341173	0.357	0.27	1	Tuft	Ubn1	Stable
0.0123619	-0.653042	0.265	0.323	1	Tuft	Taf3	Stable
0.0123953	-0.847897	0.165	0.222	1	Tuft	Prorp	Stable
0.0124188	0.283862	0.257	0.18	1	Tuft	Pcdh1	Stable
0.0124767	0.312203	0.504	0.407	1	Tuft	Tm9sf2	Stable
0.0124775	0.658746	0.124	0.071	1	Tuft	Tfcp2l1	Stable
0.0124996	-0.505952	0.279	0.341	1	Tuft	Uhrf2	Stable
0.0125196	-0.307608	0.46	0.526	1	Tuft	Cwh43	Stable
0.0125228	0.428672	0.305	0.23	1	Tuft	Lgals8	Stable
0.0126343	0.472381	0.223	0.151	1	Tuft	Slc39a9	Stable
0.0126796	0.52772	0.287	0.214	1	Tuft	Sp1	Stable
0.0127041	0.178467	0.753	0.696	1	Tuft	Ptbp3	Stable
0.0127702	-1.02679	0.084	0.132	1	Tuft	Acsl3	Stable
0.0127746	0.353916	0.297	0.214	1	Tuft	Stra6l	Stable
0.0128549	0.639016	0.155	0.098	1	Tuft	Mgrn1	Stable
0.0128695	0.406766	0.279	0.206	1	Tuft	Armc7	Stable
0.012876	-0.460634	0.281	0.349	1	Tuft	Suz12	Stable
0.0129215	-0.587723	0.185	0.251	1	Tuft	Slfn4	Stable
0.0129241	0.46647	0.341	0.265	1	Tuft	Vasp	Stable
0.0129773	0.664485	0.149	0.093	1	Tuft	Pkp3	Stable
0.0129802	-0.859	0.092	0.143	1	Tuft	Cep250	Stable
0.0130651	0.786636	0.11	0.061	1	Tuft	Gas6	Stable
0.0130861	0.223473	0.759	0.659	1	Tuft	Krt8	Stable
0.0132416	-0.784183	0.147	0.206	1	Tuft	Slc38a9	Stable
0.0132782	0.827717	0.102	0.056	1	Tuft	LOC102556190	Stable
0.0132799	-0.280629	0.659	0.693	1	Tuft	Myo5b	Stable
0.0132873	0.326315	0.12	0.069	1	Tuft	Cox7a1	Stable
0.0133141	-1.07374	0.066	0.111	1	Tuft	Firrm	Stable
0.0133256	-0.751542	0.058	0.103	1	Tuft	LOC120097935	Stable
0.0133479	0.446714	0.299	0.22	1	Tuft	Cnot9	Stable
0.013352	0.364156	0.259	0.185	1	Tuft	Eif2ak2	Stable
0.0134107	0.388637	0.213	0.146	1	Tuft	Sec24c	Stable
0.0134503	0.366847	0.422	0.339	1	Tuft	Adgrl2	Stable
0.0135481	-1.00989	0.07	0.116	1	Tuft	Arhgap19	Stable
0.0135708	0.453799	0.185	0.122	1	Tuft	Vps35	Stable
0.0135954	-0.863491	0.092	0.143	1	Tuft	Arhgef37	Stable
0.0136379	0.782687	0.147	0.093	1	Tuft	Ostf1	Stable
0.0136512	-0.781215	0.183	0.241	1	Tuft	Prkci	Stable
0.0136874	0.336536	0.211	0.143	1	Tuft	Rnasel	Stable
0.013699	0.546269	0.124	0.071	1	Tuft	LOC120093141	Stable
0.0137266	-0.687985	0.106	0.161	1	Tuft	Pck2	Stable
0.0137641	-1.25406	0.066	0.111	1	Tuft	LOC102556004	Stable
0.0137983	-0.265564	0.799	0.788	1	Tuft	Mcu	Stable
0.0138134	1.0222	0.127	0.077	1	Tuft	Rchy1	Stable
0.0138233	0.833978	0.137	0.085	1	Tuft	Parp16	Stable
0.0138421	0.415174	0.301	0.222	1	Tuft	LOC120102498	Stable
0.0138574	-0.411316	0.255	0.325	1	Tuft	Itpr1	Stable
0.0138677	-0.474114	0.263	0.325	1	Tuft	Tra2b	Stable
0.0138766	0.354927	0.369	0.286	1	Tuft	Xiap	Stable
0.0139014	0.69	0.157	0.101	1	Tuft	Zfp948	Stable
0.0139028	0.753135	0.131	0.079	1	Tuft	Crat	Stable
0.013935	-1.0899	0.066	0.111	1	Tuft	Adcy8	Stable
0.0139455	0.704345	0.157	0.101	1	Tuft	Ralgds	Stable
0.0139598	-0.390429	0.396	0.444	1	Tuft	Matr3	Stable
0.0139837	0.707207	0.153	0.098	1	Tuft	Sh3yl1	Stable
0.014053	-0.839109	0.078	0.127	1	Tuft	Rasa4	Stable
[truncated: 4,382 more rows]

## Sheet: Macrophage
p_val	avg_log2FC	pct.1	pct.2	p_val_adj	cluster	gene	type
3.71352e-33	-3.0158	0.303	0.69	8.51881e-29	Macrophage	Pla2g2a	Down
2.6502e-32	-2.18419	0.733	0.931	6.07955e-28	Macrophage	Defal1	Down
1.90728e-29	-1.11338	0.957	0.998	4.37529e-25	Macrophage	Reg3g	Down
3.65739e-27	-2.73537	0.303	0.648	8.39005e-23	Macrophage	RatNP-3b	Down
1.2583e-26	-1.93167	0.74	0.92	2.88655e-22	Macrophage	Defa24	Down
1.20836e-25	1.02142	0.8	0.52	2.77198e-21	Macrophage	Ly6al	Up
9.09451e-24	-2.18685	0.7	0.865	2.08628e-19	Macrophage	Defa9	Down
2.71187e-23	-1.99265	0.733	0.889	6.22103e-19	Macrophage	Defa8	Down
8.47986e-20	-1.21684	0.657	0.835	1.94528e-15	Macrophage	Defa6	Down
5.14774e-19	-1.41824	0.36	0.66	1.18089e-14	Macrophage	Slc4a4	Down
4.39279e-16	1.92237	0.337	0.092	1.00771e-11	Macrophage	Slc39a4	Up
4.97862e-16	-0.793991	0.8	0.91	1.1421e-11	Macrophage	Gmds	Down
3.98483e-15	0.797593	0.72	0.44	9.1412e-11	Macrophage	Clca4	Up
1.55314e-14	0.807602	0.92	0.809	3.5629e-10	Macrophage	Muc13	Up
4.61622e-14	1.36925	0.49	0.239	1.05896e-09	Macrophage	LOC102556677	Up
6.23094e-14	-1.49922	0.16	0.426	1.42938e-09	Macrophage	St8sia6	Down
6.81451e-14	2.10772	0.373	0.149	1.56325e-09	Macrophage	Bach2	Up
8.28787e-14	1.00969	0.667	0.409	1.90124e-09	Macrophage	Apoa1	Up
1.81132e-13	2.87994	0.21	0.038	4.15516e-09	Macrophage	LOC691352	Up
1.90508e-12	-0.949385	0.51	0.726	4.37025e-08	Macrophage	Ivns1abp	Down
3.58484e-12	1.93714	0.277	0.085	8.22363e-08	Macrophage	Ebf1	Up
6.24617e-12	0.712111	0.77	0.534	1.43287e-07	Macrophage	Zg16	Up
2.58079e-11	6.43683	0.127	0.009	5.92033e-07	Macrophage	Slpi	Up
5.81592e-11	-1.60268	0.16	0.374	1.33417e-06	Macrophage	LOC102549836	Down
5.87625e-11	2.8646	0.157	0.024	1.34801e-06	Macrophage	Mgp	Up
6.23994e-11	2.09098	0.2	0.045	1.43144e-06	Macrophage	Pax5	Up
1.20373e-10	-3.27604	0.023	0.177	2.76135e-06	Macrophage	Cbr1l2	Down
1.39043e-10	0.796232	0.77	0.65	3.18965e-06	Macrophage	Actb	Up
1.93979e-10	3.56209	0.13	0.014	4.44988e-06	Macrophage	Gria4	Up
2.13854e-10	0.79649	0.69	0.511	4.90581e-06	Macrophage	Arhgap15	Up
2.39072e-10	2.60115	0.16	0.028	5.48431e-06	Macrophage	Creb3l3	Up
3.19846e-10	1.96678	0.247	0.083	7.33727e-06	Macrophage	Aff3	Up
5.27183e-10	1.71583	0.267	0.092	1.20936e-05	Macrophage	RT1-CE15	Up
7.64917e-10	-0.812427	0.627	0.747	1.75472e-05	Macrophage	Dmbt1	Down
1.4759e-09	3.76841	0.11	0.009	3.38571e-05	Macrophage	LOC120098829	Up
1.58923e-09	-0.675542	0.483	0.697	3.64569e-05	Macrophage	Atp8b1	Down
1.81965e-09	0.78307	0.863	0.783	4.17427e-05	Macrophage	Psap	Up
2.44864e-09	-2.29859	0.047	0.203	5.61718e-05	Macrophage	Sirpal1	Down
2.76722e-09	2.16389	0.21	0.064	6.348e-05	Macrophage	Aldob	Up
4.22213e-09	1.46711	0.337	0.161	9.68558e-05	Macrophage	Fabp1	Up
4.25066e-09	-0.656564	0.593	0.775	9.75102e-05	Macrophage	Plekha5	Down
4.68306e-09	-1.26041	0.19	0.385	0.000107429	Macrophage	Pdlim1	Down
4.73894e-09	-2.51598	0.03	0.17	0.000108711	Macrophage	Pla2g5	Down
7.19167e-09	-1.00366	0.247	0.449	0.000164977	Macrophage	Farp1	Down
1.2515e-08	-1.3475	0.117	0.296	0.000287095	Macrophage	Etfbkmt	Down
1.28811e-08	-0.569963	0.95	0.986	0.000295493	Macrophage	Reg3b	Down
1.90322e-08	-0.663728	0.63	0.747	0.000436598	Macrophage	Cers6	Down
1.94258e-08	-1.08422	0.163	0.359	0.000445628	Macrophage	Myb	Down
2.57529e-08	-0.794232	0.38	0.603	0.000590771	Macrophage	Dpyd	Down
2.57943e-08	-2.05593	0.057	0.203	0.000591721	Macrophage	Sema5a	Down
2.58827e-08	1.01942	0.607	0.47	0.000593749	Macrophage	RT1-CE5	Up
2.63391e-08	1.71139	0.28	0.125	0.000604219	Macrophage	Junb	Up
3.5147e-08	-0.776283	0.4	0.593	0.000806273	Macrophage	Rnf43	Down
3.51889e-08	1.33483	0.213	0.071	0.000807233	Macrophage	Dnase1	Up
3.66656e-08	-0.944508	0.393	0.591	0.000841109	Macrophage	Shroom3	Down
4.00462e-08	1.4342	0.303	0.139	0.000918659	Macrophage	RT1-A1	Up
4.38227e-08	2.15589	0.153	0.038	0.00100529	Macrophage	Clvs1	Up
6.00867e-08	1.71404	0.213	0.076	0.00137839	Macrophage	Csgalnact1	Up
7.3792e-08	-0.983071	0.227	0.418	0.00169279	Macrophage	Arhgef28	Down
8.07882e-08	-1.08742	0.183	0.371	0.00185328	Macrophage	Phldb1	Down
8.39778e-08	-1.58167	0.073	0.225	0.00192645	Macrophage	Hopx	Down
8.81636e-08	-1.45728	0.1	0.262	0.00202247	Macrophage	Slco2b1	Down
9.63775e-08	1.20175	0.4	0.234	0.0022109	Macrophage	LOC120094634	Up
1.06979e-07	1.36155	0.3	0.142	0.00245411	Macrophage	Ripor2	Up
1.11888e-07	1.66656	0.213	0.078	0.0025667	Macrophage	Abhd3	Up
1.27105e-07	-1.35	0.097	0.258	0.00291578	Macrophage	Nhs	Down
1.47326e-07	-0.856053	0.34	0.534	0.00337966	Macrophage	Dgkh	Down
1.49089e-07	-1.08482	0.22	0.404	0.00342011	Macrophage	Prkcz	Down
1.51789e-07	1.87372	0.167	0.05	0.00348204	Macrophage	RT1-CE3	Up
1.57913e-07	3.08712	0.11	0.019	0.00362253	Macrophage	Egr1	Up
1.61578e-07	-0.774576	0.317	0.522	0.00370661	Macrophage	Dach1	Down
1.7373e-07	1.64264	0.203	0.073	0.00398537	Macrophage	LOC688542	Up
1.74171e-07	-0.642032	0.337	0.534	0.00399548	Macrophage	Nfia	Down
1.77394e-07	-0.672746	0.517	0.693	0.00406941	Macrophage	Pip5k1b	Down
2.35492e-07	1.30007	0.333	0.182	0.00540218	Macrophage	Skap1	Up
2.52269e-07	-1.30563	0.113	0.272	0.00578704	Macrophage	Tifab	Down
2.73218e-07	-2.07331	0.05	0.177	0.00626761	Macrophage	Mmp7	Down
3.15248e-07	-1.17241	0.18	0.348	0.00723179	Macrophage	Stxbp6	Down
3.25383e-07	-0.908301	0.25	0.428	0.0074643	Macrophage	Galnt7	Down
3.42981e-07	0.606273	0.76	0.664	0.00786797	Macrophage	RT1-A2	Up
3.56594e-07	-0.611121	0.597	0.749	0.00818026	Macrophage	Tmem117	Down
3.67157e-07	0.85651	0.573	0.44	0.00842259	Macrophage	RT1-A3	Up
3.91949e-07	-1.06351	0.197	0.371	0.0089913	Macrophage	Abcg3l4	Down
4.08904e-07	1.32259	0.27	0.125	0.00938025	Macrophage	RT1-CE16	Up
5.14938e-07	0.609838	0.683	0.53	0.0118127	Macrophage	Lypd8	Up
5.35669e-07	-1.42725	0.07	0.208	0.0122883	Macrophage	Dpf3	Down
6.17507e-07	1.74703	0.223	0.097	0.0141656	Macrophage	Phyhd1	Up
6.33757e-07	-0.750124	0.31	0.496	0.0145384	Macrophage	Ctbp2	Down
6.71759e-07	-0.786276	0.287	0.478	0.0154101	Macrophage	Asb2	Down
6.74454e-07	-1.26248	0.11	0.258	0.015472	Macrophage	Npas3	Down
8.60136e-07	-1.6748	0.07	0.201	0.0197315	Macrophage	LOC102547242	Down
9.28382e-07	1.60177	0.177	0.061	0.0212971	Macrophage	Rbp2	Up
9.40374e-07	-0.960453	0.26	0.428	0.0215722	Macrophage	Tspan1	Down
9.42288e-07	-0.664902	0.457	0.629	0.0216161	Macrophage	Nr3c2	Down
9.47691e-07	-0.828606	0.427	0.589	0.02174	Macrophage	C1qc	Down
9.94705e-07	2.12408	0.117	0.026	0.0228185	Macrophage	LOC102548282	Up
1.11139e-06	-1.61834	0.07	0.199	0.0254954	Macrophage	Syde2	Down
1.14674e-06	-2.01589	0.047	0.163	0.0263062	Macrophage	Slc5a8	Down
1.32211e-06	-0.624419	0.457	0.638	0.0303291	Macrophage	Plekha6	Down
1.43509e-06	-0.714459	0.277	0.454	0.0329211	Macrophage	Limk2	Down
1.50873e-06	-0.991198	0.143	0.298	0.0346102	Macrophage	Hmga2	Down
1.50879e-06	-1.28671	0.13	0.274	0.0346117	Macrophage	Pawr	Down
1.57315e-06	0.595574	0.81	0.759	0.0360881	Macrophage	COX1	Up
1.62525e-06	1.7985	0.14	0.04	0.0372833	Macrophage	Cebpb	Up
1.71587e-06	-0.992376	0.193	0.359	0.0393619	Macrophage	Rcor2	Down
1.75215e-06	-0.98547	0.103	0.251	0.0401942	Macrophage	Prom1	Down
1.89664e-06	1.87806	0.177	0.066	0.043509	Macrophage	Satb1	Up
1.97289e-06	-0.603645	0.47	0.629	0.0452581	Macrophage	Ptprd	Down
2.13114e-06	1.78573	0.19	0.076	0.0488883	Macrophage	Bank1	Up
2.39609e-06	-1.5111	0.073	0.199	0.0549664	Macrophage	Cps1	Stable
2.55071e-06	-0.80755	0.293	0.463	0.0585132	Macrophage	Auts2	Stable
2.62036e-06	-1.20057	0.13	0.274	0.0601111	Macrophage	Lnx1	Stable
2.95803e-06	0.689061	0.583	0.459	0.0678572	Macrophage	Cdh17	Stable
2.97085e-06	-0.76717	0.287	0.444	0.0681514	Macrophage	Nr5a2	Stable
3.24418e-06	-0.659546	0.47	0.624	0.0744214	Macrophage	LOC102546766	Stable
3.49228e-06	-1.2785	0.1	0.234	0.0801128	Macrophage	Sorbs2	Stable
3.49971e-06	-0.840913	0.203	0.362	0.0802833	Macrophage	Pde5a	Stable
3.52054e-06	-1.18419	0.133	0.277	0.0807613	Macrophage	Stk38l	Stable
3.56246e-06	-1.76124	0.063	0.18	0.0817228	Macrophage	Muc3l1	Stable
3.95599e-06	-1.60227	0.05	0.163	0.0907505	Macrophage	Tacc3	Stable
4.22642e-06	0.940845	0.44	0.3	0.096954	Macrophage	Lyst	Stable
4.34035e-06	-1.26898	0.13	0.267	0.0995677	Macrophage	Map3k21	Stable
4.4736e-06	1.31828	0.203	0.087	0.102624	Macrophage	Pfkfb3	Stable
4.57735e-06	1.26782	0.213	0.095	0.105004	Macrophage	Slc4a5	Stable
4.61775e-06	-0.768681	0.277	0.452	0.105931	Macrophage	Vgll4	Stable
4.85419e-06	-2.47065	0.027	0.121	0.111355	Macrophage	Ephb3	Stable
5.1466e-06	-1.15358	0.083	0.213	0.118063	Macrophage	Esrrg	Stable
5.21848e-06	0.507998	0.607	0.442	0.119712	Macrophage	Guca2a	Stable
5.68193e-06	1.31917	0.34	0.22	0.130343	Macrophage	Fkbp5	Stable
6.02189e-06	1.77982	0.157	0.057	0.138142	Macrophage	Pnpla2	Stable
6.44464e-06	-0.989002	0.157	0.307	0.14784	Macrophage	Cd24	Stable
7.25599e-06	-0.641559	0.483	0.652	0.166452	Macrophage	C1qa	Stable
7.62107e-06	-3.08819	0.023	0.111	0.174827	Macrophage	LOC103693111	Stable
7.8721e-06	-0.768986	0.193	0.352	0.180586	Macrophage	Ephb2	Stable
8.60109e-06	-1.65814	0.04	0.142	0.197309	Macrophage	Gon7	Stable
9.90126e-06	-1.22404	0.157	0.293	0.227135	Macrophage	Ccdc9	Stable
1.00335e-05	-0.759696	0.253	0.414	0.230169	Macrophage	Exoc1	Stable
1.04063e-05	-0.774206	0.243	0.395	0.238722	Macrophage	Uaca	Stable
1.05373e-05	-1.39157	0.053	0.161	0.241726	Macrophage	Hunk	Stable
1.11401e-05	-0.577179	0.47	0.631	0.255553	Macrophage	Camk1d	Stable
1.17128e-05	-0.784285	0.39	0.537	0.268692	Macrophage	Adgrg5	Stable
1.23555e-05	-0.684766	0.367	0.525	0.283435	Macrophage	Pard3	Stable
1.26271e-05	2.25647	0.11	0.031	0.289666	Macrophage	ND6	Stable
1.27352e-05	1.25356	0.29	0.17	0.292147	Macrophage	Ets1	Stable
1.29255e-05	-0.668167	0.313	0.463	0.296512	Macrophage	Myo5b	Stable
1.29887e-05	1.79479	0.173	0.071	0.297961	Macrophage	Anxa13	Stable
1.40236e-05	1.48723	0.177	0.073	0.321701	Macrophage	Tp53i13	Stable
1.40722e-05	-0.663301	0.403	0.556	0.322816	Macrophage	Thrb	Stable
1.42665e-05	0.768327	0.323	0.184	0.327274	Macrophage	Anpep	Stable
1.44161e-05	-1.13992	0.157	0.288	0.330706	Macrophage	Cadps2	Stable
1.5298e-05	-1.26685	0.107	0.232	0.350937	Macrophage	Vdr	Stable
1.56208e-05	-1.23851	0.063	0.175	0.358341	Macrophage	Fam171a1	Stable
1.62002e-05	0.876322	0.4	0.258	0.371633	Macrophage	Slc7a7	Stable
1.63152e-05	-1.00426	0.153	0.291	0.374272	Macrophage	Tox3	Stable
1.65415e-05	-0.813307	0.243	0.4	0.379463	Macrophage	Gpx2	Stable
1.66039e-05	0.841975	0.467	0.331	0.380894	Macrophage	Tmsb4x	Stable
1.69737e-05	-1.53335	0.033	0.128	0.389378	Macrophage	Cadm3	Stable
1.82795e-05	-0.624649	0.32	0.48	0.419333	Macrophage	Baiap2l2	Stable
1.85841e-05	-0.836777	0.223	0.371	0.42632	Macrophage	Pigr	Stable
1.85843e-05	0.50746	0.723	0.624	0.426324	Macrophage	Ptprc	Stable
1.93298e-05	-0.982283	0.187	0.333	0.443427	Macrophage	Tlr5	Stable
1.96653e-05	-1.0835	0.133	0.265	0.451122	Macrophage	Acss2	Stable
1.99352e-05	-0.429067	0.527	0.7	0.457313	Macrophage	Pbx1	Stable
2.02034e-05	-1.27425	0.063	0.173	0.463466	Macrophage	Scd2	Stable
2.26965e-05	-1.28928	0.09	0.208	0.520658	Macrophage	Slc39a10	Stable
2.34255e-05	0.631481	0.683	0.591	0.537381	Macrophage	Macf1	Stable
2.3448e-05	-0.695456	0.343	0.489	0.537898	Macrophage	Glud1	Stable
2.48303e-05	-0.454718	0.617	0.747	0.569608	Macrophage	Myo1d	Stable
2.55543e-05	-0.576545	0.35	0.513	0.586216	Macrophage	LOC102549342	Stable
2.57449e-05	-1.1121	0.11	0.234	0.590587	Macrophage	Kank1	Stable
2.59257e-05	1.34218	0.24	0.128	0.594736	Macrophage	Aoc1	Stable
2.7292e-05	1.12795	0.31	0.189	0.626079	Macrophage	Cotl1	Stable
2.97993e-05	-1.72852	0.03	0.116	0.683597	Macrophage	Gzmb	Stable
3.46737e-05	0.676816	0.32	0.182	0.795414	Macrophage	Apob	Stable
3.66281e-05	-1.55399	0.047	0.142	0.840249	Macrophage	Rap1gap	Stable
3.71932e-05	-1.1011	0.123	0.246	0.853213	Macrophage	Plch2	Stable
3.91418e-05	-1.35295	0.08	0.189	0.897913	Macrophage	Klhl32	Stable
3.99102e-05	1.53045	0.2	0.097	0.91554	Macrophage	Lef1	Stable
4.12574e-05	-1.86839	0.05	0.144	0.946444	Macrophage	Prss30	Stable
4.23549e-05	-0.748435	0.203	0.348	0.971622	Macrophage	Mtus1	Stable
4.26597e-05	-0.99124	0.16	0.291	0.978613	Macrophage	Chn2	Stable
4.44342e-05	-1.02272	0.157	0.286	1	Macrophage	Mid1	Stable
4.45757e-05	0.585105	0.61	0.496	1	Macrophage	Epb41	Stable
4.79205e-05	-1.57411	0.047	0.139	1	Macrophage	Gvinp1	Stable
4.82825e-05	1.10817	0.27	0.156	1	Macrophage	Slc23a2	Stable
4.92181e-05	-2.13678	0.027	0.106	1	Macrophage	Eda	Stable
5.01863e-05	-1.86732	0.04	0.128	1	Macrophage	mrpl24	Stable
5.47813e-05	2.1158	0.253	0.147	1	Macrophage	Itln1	Stable
5.52951e-05	0.685995	0.49	0.364	1	Macrophage	Spag9	Stable
5.74757e-05	0.967979	0.35	0.232	1	Macrophage	Cpt1a	Stable
5.84436e-05	-0.946794	0.073	0.182	1	Macrophage	Tmem161a	Stable
6.0785e-05	-1.29548	0.087	0.194	1	Macrophage	Ddc	Stable
6.14892e-05	-1.17222	0.06	0.161	1	Macrophage	Rtn4ip1	Stable
6.19015e-05	0.65494	0.517	0.381	1	Macrophage	Prex1	Stable
6.25633e-05	-0.435692	0.65	0.766	1	Macrophage	RGD1309104	Stable
6.50716e-05	-0.489243	0.613	0.714	1	Macrophage	Eml4	Stable
6.76075e-05	-0.529906	0.41	0.582	1	Macrophage	Mob3b	Stable
6.80756e-05	-0.648859	0.313	0.468	1	Macrophage	Ckap5	Stable
7.08533e-05	0.996442	0.213	0.109	1	Macrophage	Bcar3	Stable
7.26309e-05	-1.02679	0.17	0.296	1	Macrophage	Plce1	Stable
7.38565e-05	0.936421	0.243	0.13	1	Macrophage	Atf4	Stable
7.42019e-05	-1.22521	0.08	0.184	1	Macrophage	Cenpf	Stable
7.48895e-05	-0.95813	0.15	0.272	1	Macrophage	Tmprss4	Stable
7.55766e-05	-1.36397	0.063	0.161	1	Macrophage	Selenom	Stable
7.58242e-05	1.5743	0.203	0.106	1	Macrophage	Crlf3	Stable
7.70495e-05	1.00424	0.32	0.206	1	Macrophage	ND2	Stable
7.74724e-05	-1.76782	0.033	0.116	1	Macrophage	Tektip1	Stable
7.89689e-05	-1.15903	0.06	0.158	1	Macrophage	Duox2	Stable
7.89792e-05	-1.31465	0.047	0.137	1	Macrophage	Zfp385b	Stable
8.30047e-05	-1.03668	0.06	0.158	1	Macrophage	Plk1	Stable
8.62683e-05	-0.717783	0.26	0.404	1	Macrophage	Kcnq1	Stable
8.69297e-05	-0.910182	0.163	0.291	1	Macrophage	Fcer1g	Stable
8.89326e-05	0.831414	0.32	0.199	1	Macrophage	Il4r	Stable
8.96724e-05	-1.80231	0.03	0.109	1	Macrophage	Tut1	Stable
9.11238e-05	-0.900906	0.15	0.274	1	Macrophage	Farp2	Stable
9.15174e-05	1.3297	0.25	0.144	1	Macrophage	S100a6	Stable
9.23818e-05	2.08839	0.1	0.031	1	Macrophage	Rasgrp2	Stable
9.32246e-05	-1.36329	0.05	0.139	1	Macrophage	Tmem258	Stable
9.37831e-05	-0.783657	0.203	0.34	1	Macrophage	Klf5	Stable
9.40066e-05	-0.632988	0.217	0.35	1	Macrophage	Tead1	Stable
9.44408e-05	1.65032	0.133	0.052	1	Macrophage	Zg16b	Stable
9.6496e-05	1.19935	0.17	0.078	1	Macrophage	Tcf7	Stable
9.83034e-05	1.08193	0.3	0.187	1	Macrophage	Hif1a	Stable
9.91824e-05	1.81493	0.1	0.031	1	Macrophage	Sgk1	Stable
0.000100784	1.50587	0.117	0.04	1	Macrophage	Snx10	Stable
0.000102903	0.784247	0.413	0.3	1	Macrophage	Traf3	Stable
0.000103586	-0.469978	0.44	0.572	1	Macrophage	Wwox	Stable
0.000104657	-0.613153	0.297	0.43	1	Macrophage	Esrp1	Stable
0.000109148	-0.864901	0.113	0.227	1	Macrophage	Tln2	Stable
0.000110162	-1.0739	0.12	0.239	1	Macrophage	LOC120095627	Stable
0.000111502	-0.829087	0.207	0.338	1	Macrophage	Lgals9	Stable
0.00012002	0.410983	0.83	0.766	1	Macrophage	Cd74	Stable
0.000123444	-1.6359	0.027	0.102	1	Macrophage	Dnaja4	Stable
0.000124296	-0.736351	0.087	0.199	1	Macrophage	Rpap2	Stable
0.000124424	-1.18206	0.07	0.168	1	Macrophage	Mcf2l	Stable
0.00012498	-0.514911	0.14	0.272	1	Macrophage	Smoc2	Stable
0.000126298	-1.34179	0.033	0.113	1	Macrophage	Krt18	Stable
0.000126987	-1.13667	0.09	0.194	1	Macrophage	Slc44a3	Stable
0.000127689	0.721246	0.457	0.348	1	Macrophage	RT1-CE4	Stable
0.000129658	-1.2552	0.077	0.175	1	Macrophage	LOC120097421	Stable
0.000131915	-1.47237	0.043	0.128	1	Macrophage	Zdhhc15	Stable
0.000133374	-0.548479	0.287	0.423	1	Macrophage	Slc12a2	Stable
0.000134546	-1.12059	0.06	0.154	1	Macrophage	Cgrrf1	Stable
0.000135955	0.0941083	0.92	0.827	1	Macrophage	Fcgbp	Stable
0.000145709	-0.793251	0.193	0.322	1	Macrophage	Mecom	Stable
0.000146053	-0.702102	0.31	0.444	1	Macrophage	Zbtb7a	Stable
0.000151246	-1.27516	0.04	0.123	1	Macrophage	Sapcd2	Stable
0.000152423	-0.847863	0.133	0.251	1	Macrophage	Filip1l	Stable
0.000152958	-0.907373	0.203	0.324	1	Macrophage	Tfdp2	Stable
0.00015478	-1.32229	0.047	0.132	1	Macrophage	Prkaa2	Stable
0.000156313	-0.907677	0.13	0.243	1	Macrophage	Cd200l2	Stable
0.000160733	0.543509	0.55	0.449	1	Macrophage	Ikzf1	Stable
0.000170658	-1.23961	0.043	0.125	1	Macrophage	Gzma	Stable
0.000171899	-0.39969	0.55	0.671	1	Macrophage	Lrba	Stable
0.000173599	-0.936019	0.173	0.293	1	Macrophage	Neo1	Stable
0.000176517	-0.70775	0.2	0.331	1	Macrophage	Ngef	Stable
0.000177208	1.2795	0.17	0.08	1	Macrophage	Paip1	Stable
0.000188516	-0.532542	0.243	0.381	1	Macrophage	Plcb3	Stable
0.000190419	-1.04165	0.057	0.147	1	Macrophage	Tspan12	Stable
0.000192644	0.531145	0.597	0.485	1	Macrophage	Erbin	Stable
0.000195431	-1.75134	0.037	0.113	1	Macrophage	Agr3	Stable
0.000199084	0.871215	0.247	0.139	1	Macrophage	Ace2	Stable
0.000203976	-0.718348	0.247	0.376	1	Macrophage	Tpm1	Stable
0.000205269	-0.550019	0.24	0.378	1	Macrophage	Phkg2	Stable
0.000206588	1.72862	0.1	0.033	1	Macrophage	LOC497796	Stable
0.000208845	-0.750519	0.17	0.296	1	Macrophage	Styk1	Stable
0.000208927	-0.798702	0.163	0.286	1	Macrophage	Ncf4	Stable
0.000214272	-0.610092	0.197	0.329	1	Macrophage	Rpl27a	Stable
0.00021935	-0.590108	0.357	0.487	1	Macrophage	Tmpo	Stable
0.000224077	0.731499	0.383	0.277	1	Macrophage	Ralgps2	Stable
0.0002252	-0.651437	0.073	0.173	1	Macrophage	Fancd2	Stable
0.000236171	-0.724491	0.147	0.267	1	Macrophage	Pld4	Stable
0.00024351	0.327578	0.727	0.636	1	Macrophage	Spint2	Stable
0.000250797	-0.336923	0.637	0.733	1	Macrophage	Magi1	Stable
0.000262381	-1.70269	0.03	0.102	1	Macrophage	Cfi	Stable
0.000264121	1.3851	0.153	0.071	1	Macrophage	Ppp6r1	Stable
0.000270898	0.419607	0.75	0.683	1	Macrophage	Cmip	Stable
0.000284404	-1.8246	0.043	0.121	1	Macrophage	Foxred1	Stable
0.000299891	-1.00341	0.093	0.191	1	Macrophage	Gga1	Stable
0.000315871	0.767329	0.523	0.423	1	Macrophage	Ankrd44	Stable
0.000322081	1.98901	0.1	0.035	1	Macrophage	Ubash3a	Stable
0.00032235	-0.65281	0.173	0.296	1	Macrophage	Ahrr	Stable
0.000323115	1.27745	0.213	0.123	1	Macrophage	Coro1a	Stable
0.00033134	-1.17836	0.053	0.137	1	Macrophage	Otc	Stable
0.000335052	-0.486756	0.413	0.551	1	Macrophage	Trit1	Stable
0.000339525	-0.493291	0.347	0.494	1	Macrophage	Atxn7l1	Stable
0.000345214	-0.721611	0.147	0.26	1	Macrophage	Fes	Stable
0.000348214	0.391659	0.677	0.567	1	Macrophage	Ptbp3	Stable
0.000349489	-0.763122	0.11	0.217	1	Macrophage	Elapor1	Stable
0.000349541	0.824624	0.38	0.262	1	Macrophage	Maf	Stable
0.000352862	-1.27994	0.08	0.17	1	Macrophage	Ilvbl	Stable
0.000375195	1.68063	0.143	0.066	1	Macrophage	Plin2	Stable
0.000386425	0.647393	0.393	0.279	1	Macrophage	Tmigd1	Stable
0.000390504	1.07101	0.25	0.154	1	Macrophage	Dennd3	Stable
0.000395895	-0.868093	0.08	0.173	1	Macrophage	Ptgs1	Stable
0.000400054	-1.1467	0.07	0.156	1	Macrophage	Prelid2	Stable
0.000407014	-1.18698	0.083	0.175	1	Macrophage	Dhx32	Stable
0.000408374	-0.846197	0.14	0.248	1	Macrophage	Ncald	Stable
0.000410101	-0.332746	0.303	0.44	1	Macrophage	Lyz2	Stable
0.000410892	-0.717686	0.11	0.213	1	Macrophage	Spidr	Stable
0.00041243	-1.62467	0.04	0.113	1	Macrophage	Cxcl16	Stable
0.000422946	-0.310129	0.7	0.797	1	Macrophage	Fmnl2	Stable
0.000446158	-0.624781	0.16	0.279	1	Macrophage	Jpx	Stable
0.000448734	-1.35391	0.057	0.137	1	Macrophage	Gmppa	Stable
0.000454745	-0.525061	0.39	0.518	1	Macrophage	Adk	Stable
0.000455968	1.50533	0.117	0.047	1	Macrophage	Pyroxd2	Stable
0.000473575	-0.536169	0.233	0.362	1	Macrophage	Ubn2	Stable
0.000480427	0.792654	0.237	0.139	1	Macrophage	Fabp2	Stable
0.000481125	-0.672066	0.187	0.305	1	Macrophage	Ocln	Stable
0.00048713	-0.635659	0.21	0.333	1	Macrophage	Cttnbp2nl	Stable
0.000491504	-0.58875	0.23	0.359	1	Macrophage	Tmbim6	Stable
0.000499663	-0.712498	0.247	0.366	1	Macrophage	Sdf4	Stable
0.000518285	0.500349	0.527	0.416	1	Macrophage	Itpr2	Stable
0.000518466	-1.33698	0.037	0.109	1	Macrophage	Arhgef39	Stable
0.000519564	-0.451801	0.403	0.546	1	Macrophage	Pde3a	Stable
0.000525879	-0.624858	0.257	0.376	1	Macrophage	LOC102551574	Stable
0.000534676	-0.690976	0.217	0.331	1	Macrophage	Kcnk5	Stable
0.000541946	-0.839353	0.14	0.251	1	Macrophage	LOC120095180	Stable
0.000549317	-0.921272	0.117	0.217	1	Macrophage	LOC120101643	Stable
0.00055111	-1.00152	0.117	0.215	1	Macrophage	Plch1	Stable
0.000555279	-0.509464	0.26	0.395	1	Macrophage	Fbxw7	Stable
0.0005686	-0.859724	0.09	0.184	1	Macrophage	Zfp821	Stable
0.000575671	-0.61716	0.373	0.475	1	Macrophage	Sltm	Stable
0.000580374	-1.14186	0.05	0.128	1	Macrophage	Spout1	Stable
0.000593803	1.8434	0.11	0.045	1	Macrophage	Csrnp1	Stable
0.000614635	-0.813667	0.103	0.199	1	Macrophage	Cit	Stable
0.000614739	-0.964593	0.05	0.128	1	Macrophage	Txnrd2	Stable
0.000618246	-0.650602	0.207	0.317	1	Macrophage	Pdss1	Stable
0.00062047	1.17378	0.3	0.199	1	Macrophage	Antxr2	Stable
0.000636659	-1.91462	0.05	0.123	1	Macrophage	LOC103691871	Stable
0.000642918	1.06545	0.237	0.142	1	Macrophage	Abhd16a	Stable
0.000646051	-0.768132	0.16	0.27	1	Macrophage	Nr2c2	Stable
0.000649443	-1.45264	0.063	0.142	1	Macrophage	Slc6a20a	Stable
0.000650489	1.68061	0.103	0.04	1	Macrophage	Cyp2j3	Stable
0.000657404	1.11457	0.183	0.099	1	Macrophage	Lpcat4	Stable
0.00067678	-0.572257	0.31	0.435	1	Macrophage	Dgkz	Stable
0.000689002	0.904912	0.283	0.184	1	Macrophage	St3gal4	Stable
0.000691154	-1.31215	0.05	0.125	1	Macrophage	LOC102556004	Stable
0.000698327	-1.28615	0.057	0.135	1	Macrophage	Sel1l3	Stable
0.000698944	0.599531	0.44	0.329	1	Macrophage	Sbno2	Stable
0.000700916	-0.590312	0.343	0.459	1	Macrophage	Sh3d19	Stable
0.000726004	0.519859	0.62	0.563	1	Macrophage	Grb2	Stable
0.00074257	0.918869	0.337	0.239	1	Macrophage	Tnfaip8	Stable
0.000745229	-1.04391	0.12	0.215	1	Macrophage	Ano9	Stable
0.000761486	-0.752682	0.123	0.225	1	Macrophage	Sdf2	Stable
0.000762818	-1.17442	0.05	0.125	1	Macrophage	Eml1	Stable
0.000763792	-1.46988	0.043	0.113	1	Macrophage	Nepro	Stable
0.000765942	0.747767	0.303	0.203	1	Macrophage	Ano6	Stable
0.000770384	-0.452893	0.147	0.26	1	Macrophage	Acp5	Stable
0.000772043	1.04284	0.21	0.123	1	Macrophage	Rhoh	Stable
0.00078694	-0.746234	0.22	0.331	1	Macrophage	Alpk1	Stable
0.000794191	-1.3526	0.037	0.104	1	Macrophage	Kntc1	Stable
0.000815754	0.955629	0.223	0.135	1	Macrophage	Cyfip2	Stable
0.000834746	1.04424	0.203	0.118	1	Macrophage	Senp5	Stable
0.000837348	-0.673269	0.1	0.191	1	Macrophage	Fer1l6	Stable
0.000838209	-1.34253	0.053	0.128	1	Macrophage	Racgap1	Stable
0.00083885	-1.16639	0.077	0.161	1	Macrophage	Pick1	Stable
0.000840705	-0.436855	0.313	0.447	1	Macrophage	Myrfl	Stable
0.000861982	-0.925076	0.097	0.189	1	Macrophage	LOC102553801	Stable
0.00087134	-0.767362	0.06	0.142	1	Macrophage	Mob2	Stable
0.000888548	0.774101	0.377	0.284	1	Macrophage	Arhgef1	Stable
0.000889547	-0.594902	0.177	0.284	1	Macrophage	Rpl19	Stable
0.000894434	-0.420314	0.543	0.66	1	Macrophage	Ptprg	Stable
0.00090043	-0.449167	0.297	0.433	1	Macrophage	Baiap2l1	Stable
0.000920197	-0.923972	0.077	0.163	1	Macrophage	Rpl29	Stable
0.000922543	-0.875928	0.037	0.104	1	Macrophage	Fbxw17	Stable
0.000946962	-0.64797	0.38	0.482	1	Macrophage	Mapk13	Stable
0.000968538	0.493602	0.533	0.433	1	Macrophage	Srsf2	Stable
0.000977645	-0.58091	0.12	0.22	1	Macrophage	Abcf3	Stable
0.000986771	0.975287	0.263	0.175	1	Macrophage	Card14	Stable
0.000995889	-1.16049	0.047	0.118	1	Macrophage	LOC689800	Stable
0.000997642	-0.592324	0.32	0.437	1	Macrophage	Aopep	Stable
0.00100582	-1.71975	0.04	0.106	1	Macrophage	Dhcr7	Stable
0.00100907	1.15131	0.23	0.147	1	Macrophage	Ldb1	Stable
0.0010157	-0.425714	0.42	0.546	1	Macrophage	Tnfrsf14	Stable
0.00102651	-0.436487	0.213	0.336	1	Macrophage	Nedd4	Stable
0.00102703	-0.59638	0.417	0.52	1	Macrophage	Rapgef5	Stable
0.00103204	-0.880284	0.14	0.236	1	Macrophage	Hnf1a	Stable
0.00104613	0.876077	0.273	0.182	1	Macrophage	Sh3bp2	Stable
0.00107006	-1.141	0.073	0.154	1	Macrophage	Oca2	Stable
0.00107474	-0.783136	0.157	0.258	1	Macrophage	Cgn	Stable
0.00108454	-1.45278	0.04	0.106	1	Macrophage	LOC685680	Stable
0.00109401	-1.27172	0.057	0.13	1	Macrophage	Vamp3	Stable
0.00109578	0.591668	0.547	0.454	1	Macrophage	RT1-Db1	Stable
0.00110871	1.21465	0.147	0.073	1	Macrophage	Adtrp	Stable
0.00111435	1.18877	0.17	0.092	1	Macrophage	Nrg1	Stable
0.00112311	1.53588	0.127	0.059	1	Macrophage	Cyb561a3	Stable
0.00112598	-0.493186	0.263	0.383	1	Macrophage	Palld	Stable
0.0011314	1.26633	0.14	0.069	1	Macrophage	Etfdh	Stable
0.00113306	-0.992476	0.077	0.158	1	Macrophage	Cep112	Stable
0.00115895	0.780341	0.313	0.215	1	Macrophage	Arhgef3	Stable
0.00116705	0.987012	0.287	0.199	1	Macrophage	Actn1	Stable
0.00117287	-0.976715	0.083	0.165	1	Macrophage	Tmem236	Stable
0.00118163	1.61595	0.1	0.04	1	Macrophage	Eva1c	Stable
0.00118445	-1.11674	0.07	0.149	1	Macrophage	Cdca7	Stable
0.00118845	0.663013	0.437	0.333	1	Macrophage	Tsc22d4	Stable
0.00118871	1.28097	0.153	0.078	1	Macrophage	Plxnd1	Stable
0.0012032	0.508014	0.71	0.688	1	Macrophage	COX3	Stable
0.00120334	-0.510353	0.283	0.407	1	Macrophage	Cbfa2t2	Stable
0.00120475	-0.627373	0.157	0.262	1	Macrophage	Parm1	Stable
0.00121002	0.709159	0.403	0.303	1	Macrophage	Pecam1	Stable
0.0012148	-0.821802	0.06	0.137	1	Macrophage	Rcc2	Stable
0.00121482	-1.23572	0.053	0.125	1	Macrophage	LOC120097450	Stable
0.00121791	-1.05501	0.073	0.154	1	Macrophage	Arl6ip1	Stable
0.00124016	-0.553934	0.147	0.253	1	Macrophage	Ucp2	Stable
0.00124919	1.58216	0.143	0.073	1	Macrophage	Kcnab2	Stable
0.0012561	-0.986064	0.05	0.123	1	Macrophage	Lgals2	Stable
0.0012679	-0.714349	0.257	0.366	1	Macrophage	Fam117b	Stable
0.00127027	-0.979784	0.087	0.17	1	Macrophage	Atosa	Stable
0.00127732	-1.07917	0.063	0.139	1	Macrophage	Rad50	Stable
0.00132104	-0.628316	0.163	0.272	1	Macrophage	Ms4a12	Stable
0.00134249	-1.12858	0.057	0.13	1	Macrophage	Shmt1	Stable
0.00134406	-0.544208	0.22	0.338	1	Macrophage	Phlpp1	Stable
0.00134529	-1.09017	0.04	0.106	1	Macrophage	Tnfsf10	Stable
0.00135143	-0.782572	0.123	0.217	1	Macrophage	Tmem54	Stable
0.00137022	-0.358653	0.237	0.366	1	Macrophage	Bcl11b	Stable
0.00137075	1.40412	0.11	0.047	1	Macrophage	LOC120098896	Stable
0.00137301	0.871603	0.283	0.194	1	Macrophage	Ncf1	Stable
0.00139551	0.461094	0.617	0.525	1	Macrophage	Diaph2	Stable
0.00139646	-1.25965	0.053	0.123	1	Macrophage	Fermt1	Stable
0.00139989	-0.820808	0.087	0.17	1	Macrophage	Zfyve21	Stable
0.00140077	-0.88156	0.1	0.187	1	Macrophage	Nipal2	Stable
0.00140806	-0.338361	0.557	0.66	1	Macrophage	Tcf7l2	Stable
0.00141177	-1.09119	0.117	0.203	1	Macrophage	LOC106182250	Stable
0.00144965	-0.653397	0.25	0.357	1	Macrophage	Misp	Stable
0.00146059	1.1835	0.203	0.121	1	Macrophage	Pvr	Stable
0.00146643	0.759929	0.167	0.087	1	Macrophage	Ldha	Stable
0.00146688	1.21228	0.123	0.057	1	Macrophage	Ctse	Stable
0.00146766	-0.856518	0.057	0.13	1	Macrophage	Capn5	Stable
0.00149626	-0.688736	0.09	0.177	1	Macrophage	Hes6	Stable
0.0015001	-0.714777	0.183	0.288	1	Macrophage	Nlrc4	Stable
0.0015443	-0.487384	0.323	0.437	1	Macrophage	Tmem51	Stable
0.00155206	1.06499	0.183	0.104	1	Macrophage	Hvcn1	Stable
0.00156183	-0.663447	0.137	0.232	1	Macrophage	Spdef	Stable
0.00157093	-0.680971	0.14	0.234	1	Macrophage	Liph	Stable
0.0015742	-0.5269	0.36	0.494	1	Macrophage	Tmprss2	Stable
0.00159559	-1.32824	0.04	0.104	1	Macrophage	Ctc1	Stable
0.00166387	-0.632132	0.073	0.154	1	Macrophage	Skic2	Stable
0.00166657	-0.691864	0.15	0.248	1	Macrophage	Tjp3	Stable
0.00168876	-0.77864	0.11	0.201	1	Macrophage	Nlrp1a	Stable
0.00170675	-0.71223	0.083	0.168	1	Macrophage	Parva	Stable
0.00174615	1.06444	0.337	0.255	1	Macrophage	Map4k4	Stable
0.00174686	-0.996009	0.04	0.104	1	Macrophage	Zfp704	Stable
0.00176802	-0.945146	0.113	0.201	1	Macrophage	Cdin1	Stable
0.00178183	-1.233	0.05	0.118	1	Macrophage	Bnip1	Stable
0.00182066	0.993835	0.31	0.225	1	Macrophage	Sgpl1	Stable
0.00182832	1.15508	0.143	0.073	1	Macrophage	Mlkl	Stable
0.00183	1.54611	0.11	0.05	1	Macrophage	Col4a2	Stable
0.0018483	-0.638962	0.177	0.279	1	Macrophage	Fam193b	Stable
0.00185783	0.566479	0.437	0.331	1	Macrophage	Stk10	Stable
0.00187488	1.25436	0.173	0.099	1	Macrophage	Grap2	Stable
0.00187668	-0.514595	0.06	0.135	1	Macrophage	Axin2	Stable
0.00188624	-0.371142	0.253	0.369	1	Macrophage	Mrtfb	Stable
0.00190738	0.839984	0.363	0.265	1	Macrophage	Asap1	Stable
0.00193178	1.20817	0.18	0.104	1	Macrophage	Nub1	Stable
0.00194116	-0.641442	0.19	0.296	1	Macrophage	Abcg3l2	Stable
0.00194296	1.02296	0.17	0.095	1	Macrophage	Cd80	Stable
0.00198317	-1.08333	0.07	0.144	1	Macrophage	Atad3a	Stable
0.00204564	-0.504508	0.223	0.338	1	Macrophage	Septin11	Stable
0.0020507	-0.797276	0.07	0.147	1	Macrophage	Mrpl12	Stable
0.00208547	0.431739	0.687	0.671	1	Macrophage	Mbnl1	Stable
0.00208703	0.689357	0.387	0.296	1	Macrophage	Sema4b	Stable
0.00210609	-0.325111	0.57	0.678	1	Macrophage	Pard3b	Stable
0.00210958	1.24929	0.18	0.106	1	Macrophage	Ahr	Stable
0.00214764	-1.00584	0.05	0.118	1	Macrophage	LOC120093204	Stable
0.00216587	-0.439914	0.33	0.449	1	Macrophage	Matr3	Stable
0.0022004	1.20758	0.183	0.106	1	Macrophage	Gpt	Stable
0.00222226	-1.23996	0.04	0.102	1	Macrophage	Smad6	Stable
0.00223101	1.30833	0.107	0.047	1	Macrophage	Iffo2	Stable
0.00223267	-1.04976	0.057	0.125	1	Macrophage	Adgra3	Stable
0.00225094	-0.756192	0.06	0.132	1	Macrophage	LOC120102279	Stable
0.00225202	-0.475678	0.507	0.638	1	Macrophage	Fabp6	Stable
0.00231062	-0.399074	0.463	0.582	1	Macrophage	Ptprk	Stable
0.00232352	-1.11117	0.057	0.125	1	Macrophage	Atpaf2	Stable
0.00233975	-0.847103	0.083	0.161	1	Macrophage	Mlec	Stable
0.00237433	-0.772599	0.097	0.18	1	Macrophage	Gpr89b	Stable
0.0023866	-0.816231	0.097	0.177	1	Macrophage	Lmna	Stable
0.00239417	1.0191	0.143	0.073	1	Macrophage	Sugct	Stable
0.0023952	-1.47864	0.053	0.118	1	Macrophage	Klra2	Stable
0.00240542	1.06533	0.187	0.113	1	Macrophage	Septin6	Stable
0.00242129	0.71657	0.333	0.241	1	Macrophage	Qki	Stable
0.00244192	-0.604173	0.067	0.142	1	Macrophage	Tk1	Stable
0.00244543	-1.09208	0.07	0.142	1	Macrophage	Lonp1	Stable
0.00245296	-0.996882	0.05	0.116	1	Macrophage	Tbc1d31	Stable
0.00246933	1.49605	0.147	0.08	1	Macrophage	Cytip	Stable
0.00247587	-0.769196	0.063	0.135	1	Macrophage	Polh	Stable
0.00247908	0.803407	0.26	0.175	1	Macrophage	Igsf23	Stable
0.00248728	-0.769561	0.08	0.156	1	Macrophage	Ube2v2	Stable
0.00254603	-1.6546	0.043	0.104	1	Macrophage	C13h1orf116	Stable
0.00255181	-1.0093	0.04	0.102	1	Macrophage	Sytl3	Stable
0.00256374	0.744061	0.367	0.277	1	Macrophage	Ap2a2	Stable
0.00257694	-0.370164	0.33	0.442	1	Macrophage	Atxn2	Stable
0.00260354	-0.69749	0.083	0.163	1	Macrophage	Hps3	Stable
0.00261643	-1.23689	0.043	0.106	1	Macrophage	Mcpt9	Stable
0.00264977	-0.445446	0.35	0.461	1	Macrophage	Ctnna1	Stable
0.00265042	-0.492274	0.103	0.191	1	Macrophage	Hdac7	Stable
0.00266497	0.423554	0.553	0.456	1	Macrophage	Mycbp2	Stable
0.00266672	-0.481102	0.293	0.402	1	Macrophage	Clock	Stable
0.00266768	-1.22912	0.06	0.128	1	Macrophage	Rexo5	Stable
0.0026718	1.21563	0.167	0.097	1	Macrophage	Fam117a	Stable
0.00268445	-0.43535	0.267	0.381	1	Macrophage	Phgr1	Stable
0.0027247	-0.862939	0.093	0.173	1	Macrophage	Lacc1	Stable
0.00281516	-1.13987	0.087	0.161	1	Macrophage	Rgmb	Stable
0.00283111	-0.389965	0.243	0.359	1	Macrophage	LOC102556035	Stable
0.00284792	-0.736762	0.17	0.267	1	Macrophage	Rbks	Stable
0.00285481	-0.501716	0.347	0.452	1	Macrophage	Sh3rf1	Stable
0.00294099	-0.854659	0.08	0.156	1	Macrophage	Rpp30	Stable
0.00295172	-0.73852	0.103	0.184	1	Macrophage	Pclo	Stable
0.0029601	-0.285758	0.543	0.643	1	Macrophage	Fryl	Stable
0.00297105	-1.20897	0.047	0.109	1	Macrophage	Firrm	Stable
0.00301598	-0.771278	0.137	0.225	1	Macrophage	Ndufa10	Stable
0.00302054	1.39951	0.14	0.076	1	Macrophage	Msn	Stable
0.00305644	1.44679	0.107	0.05	1	Macrophage	Ehd1	Stable
0.00308906	-1.0811	0.073	0.144	1	Macrophage	Brd9	Stable
0.00308925	-0.643199	0.113	0.199	1	Macrophage	Naaladl2	Stable
0.00311001	-0.289774	0.473	0.567	1	Macrophage	Mbnl2	Stable
0.00315773	-0.830772	0.107	0.189	1	Macrophage	Chpt1	Stable
0.00317767	1.27728	0.107	0.05	1	Macrophage	Mthfd2	Stable
0.00319324	1.06304	0.14	0.073	1	Macrophage	LOC120102815	Stable
0.00319922	0.973378	0.237	0.156	1	Macrophage	Plekhm2	Stable
0.00324501	-1.05249	0.047	0.109	1	Macrophage	Ldaf1	Stable
0.0032715	0.549544	0.57	0.501	1	Macrophage	CYTB	Stable
0.00329637	0.728023	0.38	0.303	1	Macrophage	Inpp4b	Stable
0.00330527	-0.398801	0.433	0.539	1	Macrophage	Ddx5	Stable
0.00333896	0.755854	0.287	0.199	1	Macrophage	Abtb2	Stable
0.00342086	-0.840891	0.103	0.184	1	Macrophage	Psmb2	Stable
0.00345859	-0.626299	0.083	0.161	1	Macrophage	Pde6d	Stable
0.00349015	-0.537953	0.187	0.284	1	Macrophage	Sh3gl2	Stable
0.00349192	1.47476	0.133	0.071	1	Macrophage	Pias4	Stable
0.00350238	-0.682923	0.053	0.118	1	Macrophage	Cd244	Stable
0.00352629	0.47422	0.53	0.461	1	Macrophage	Clca1	Stable
0.00353879	-0.953076	0.117	0.196	1	Macrophage	Tmco4	Stable
0.00354519	-0.871789	0.05	0.113	1	Macrophage	Lipg	Stable
0.00355471	-0.487256	0.18	0.284	1	Macrophage	Fam98c	Stable
0.00356886	0.758517	0.26	0.18	1	Macrophage	ND5	Stable
0.00362295	1.34113	0.1	0.045	1	Macrophage	Pcdh19	Stable
0.00363087	0.726448	0.4	0.314	1	Macrophage	Myl6	Stable
0.00363116	-0.537105	0.147	0.243	1	Macrophage	Ikzf2	Stable
0.00365683	-0.821578	0.08	0.154	1	Macrophage	Mgat4b	Stable
0.003664	-0.701333	0.1	0.18	1	Macrophage	LOC120093104	Stable
0.00366483	-0.423022	0.3	0.411	1	Macrophage	Arhgap39	Stable
0.00369534	-0.578598	0.093	0.173	1	Macrophage	Nfix	Stable
0.00369861	1.26637	0.13	0.069	1	Macrophage	Nampt	Stable
0.0037003	-0.544167	0.247	0.352	1	Macrophage	Srsf7	Stable
0.00373999	1.13954	0.1	0.045	1	Macrophage	Ces2	Stable
0.00375393	-0.485539	0.307	0.411	1	Macrophage	Fgd4	Stable
0.0037631	-0.735306	0.093	0.17	1	Macrophage	Ms4a7	Stable
0.00377527	0.602892	0.507	0.421	1	Macrophage	Bmp2k	Stable
0.00377951	-0.718763	0.187	0.272	1	Macrophage	Satb2	Stable
0.00378305	-0.403599	0.183	0.286	1	Macrophage	Lrig1	Stable
0.00381187	0.543301	0.417	0.333	1	Macrophage	Wwp2	Stable
0.0038218	-0.868101	0.107	0.184	1	Macrophage	Asb8	Stable
0.00382328	-1.27931	0.043	0.102	1	Macrophage	Fads2	Stable
0.00393384	1.71165	0.11	0.054	1	Macrophage	Col4a1	Stable
0.0039532	-0.747221	0.153	0.241	1	Macrophage	Sap130	Stable
0.00398557	-0.718893	0.133	0.217	1	Macrophage	Ncaph	Stable
0.00400612	-0.594344	0.263	0.355	1	Macrophage	Gigyf2	Stable
0.00401494	0.670724	0.29	0.203	1	Macrophage	Myl12b	Stable
0.00403683	-1.01053	0.053	0.116	1	Macrophage	Anln	Stable
0.00408489	-0.591951	0.09	0.168	1	Macrophage	RT1-N2	Stable
0.00411045	-0.422217	0.223	0.329	1	Macrophage	Tanc1	Stable
0.00411345	0.774586	0.33	0.246	1	Macrophage	Trps1	Stable
0.0041246	-0.524412	0.243	0.352	1	Macrophage	Rhbdl2	Stable
0.00416293	-1.00838	0.05	0.111	1	Macrophage	Chic1	Stable
0.00416378	-0.893867	0.137	0.217	1	Macrophage	Adss	Stable
0.00416443	-0.453703	0.337	0.459	1	Macrophage	Add3	Stable
0.00417744	-0.578896	0.337	0.435	1	Macrophage	Adgrg7	Stable
0.0041873	0.374205	0.45	0.357	1	Macrophage	Actr2	Stable
0.0041875	-0.643862	0.107	0.187	1	Macrophage	Ankle1	Stable
0.00425034	-0.593201	0.167	0.258	1	Macrophage	Cftr	Stable
0.0043001	-0.461834	0.287	0.397	1	Macrophage	Usp15	Stable
0.00432141	-0.675001	0.143	0.229	1	Macrophage	Glb1l2	Stable
0.00432722	1.19622	0.127	0.066	1	Macrophage	Selplg	Stable
0.00432919	-0.834397	0.133	0.213	1	Macrophage	P2rx7	Stable
0.00436928	-0.874145	0.073	0.142	1	Macrophage	Gss	Stable
0.00437719	-0.94498	0.057	0.121	1	Macrophage	Zwilch	Stable
0.00439415	-0.297	0.74	0.785	1	Macrophage	Srrm2	Stable
0.00440616	-0.401357	0.287	0.392	1	Macrophage	Cobl	Stable
0.00441828	-0.591427	0.083	0.158	1	Macrophage	Vsig10	Stable
0.00447753	0.743016	0.3	0.227	1	Macrophage	Lrrc8c	Stable
0.00448568	0.678716	0.497	0.43	1	Macrophage	Zfc3h1	Stable
0.00451092	-0.432283	0.387	0.48	1	Macrophage	Fkbp8	Stable
0.0045894	1.35534	0.103	0.05	1	Macrophage	LOC102551071	Stable
0.00460344	0.705765	0.22	0.142	1	Macrophage	Ncl	Stable
0.00465998	-0.710084	0.163	0.251	1	Macrophage	Arhgap22	Stable
0.0046605	-0.826172	0.097	0.17	1	Macrophage	Nol9	Stable
0.0046638	-0.880114	0.053	0.116	1	Macrophage	Dclre1a	Stable
0.00466823	-0.91007	0.05	0.111	1	Macrophage	Lrap	Stable
0.00467638	0.886531	0.22	0.139	1	Macrophage	Si	Stable
0.00470446	-0.470729	0.39	0.494	1	Macrophage	Usp48	Stable
0.00473563	1.52806	0.133	0.073	1	Macrophage	Dab2	Stable
0.00475511	-0.303161	0.637	0.723	1	Macrophage	Prkca	Stable
0.00477782	-0.61085	0.163	0.253	1	Macrophage	Tyrobp	Stable
0.00478264	0.608433	0.263	0.177	1	Macrophage	Tmc6	Stable
0.00479032	-0.522319	0.18	0.277	1	Macrophage	Far2	Stable
0.00479161	1.03901	0.137	0.073	1	Macrophage	Syne3	Stable
0.0048312	0.378246	0.563	0.452	1	Macrophage	RT1-Da	Stable
0.00487836	0.518795	0.467	0.388	1	Macrophage	Lrrfip1	Stable
0.00491237	-0.40282	0.483	0.584	1	Macrophage	Zfp710	Stable
0.00494502	-0.576233	0.163	0.253	1	Macrophage	Synj2	Stable
0.00495285	0.801161	0.287	0.206	1	Macrophage	Smap2	Stable
0.00496025	-0.54708	0.117	0.199	1	Macrophage	Nt5e	Stable
0.00503901	-0.704945	0.12	0.201	1	Macrophage	Hmg20a	Stable
0.00506829	-1.13692	0.057	0.118	1	Macrophage	Rassf6	Stable
0.00507202	-0.484634	0.117	0.201	1	Macrophage	Atp5if1	Stable
0.00512046	-0.806038	0.12	0.199	1	Macrophage	Stard10	Stable
0.00519772	0.757611	0.227	0.149	1	Macrophage	Mapk8	Stable
0.00520268	1.83321	0.113	0.059	1	Macrophage	Niban2	Stable
0.00521847	-0.643639	0.177	0.267	1	Macrophage	Stat1	Stable
0.00525635	-0.36223	0.147	0.239	1	Macrophage	Maz	Stable
0.00527902	-0.575942	0.203	0.298	1	Macrophage	Dtnb	Stable
0.00528756	-0.632372	0.08	0.151	1	Macrophage	Ffar4	Stable
0.00529936	-0.351957	0.59	0.712	1	Macrophage	Mcu	Stable
0.00537907	0.54922	0.437	0.369	1	Macrophage	Ablim1	Stable
0.00539544	-0.374223	0.153	0.246	1	Macrophage	U2af1	Stable
0.0054063	-0.542559	0.183	0.277	1	Macrophage	Stk39	Stable
0.00541101	-0.594065	0.13	0.21	1	Macrophage	Cops3	Stable
0.00543914	-0.472035	0.193	0.288	1	Macrophage	Slc38a9	Stable
0.00546019	-0.533203	0.157	0.246	1	Macrophage	Krt19	Stable
0.00551208	0.608115	0.363	0.279	1	Macrophage	Eif5b	Stable
0.00554389	1.20707	0.103	0.05	1	Macrophage	Zfp36	Stable
0.00557656	0.954499	0.113	0.057	1	Macrophage	Ppp1r16a	Stable
0.0056829	1.51885	0.173	0.109	1	Macrophage	Arhgap31	Stable
0.00571817	-0.531327	0.19	0.279	1	Macrophage	Fam118b	Stable
0.00572956	-0.893011	0.047	0.104	1	Macrophage	Elob	Stable
0.00578391	1.25847	0.137	0.076	1	Macrophage	Acaa2	Stable
0.0058064	-0.380587	0.377	0.489	1	Macrophage	RGD1306556	Stable
0.00584669	-0.450284	0.2	0.291	1	Macrophage	Rgs3	Stable
0.00588563	1.97523	0.11	0.057	1	Macrophage	Srcin1	Stable
0.0058936	-0.658811	0.11	0.187	1	Macrophage	Cachd1	Stable
0.00594026	-1.18582	0.073	0.137	1	Macrophage	Rasef	Stable
0.00594155	0.973666	0.107	0.052	1	Macrophage	Slc3a1	Stable
0.00596776	-0.669372	0.157	0.241	1	Macrophage	Usp36	Stable
0.00598214	-0.334468	0.3	0.411	1	Macrophage	Elovl6	Stable
0.00599212	-0.53119	0.243	0.336	1	Macrophage	Twf1	Stable
0.0059931	-0.378343	0.307	0.414	1	Macrophage	Pias2	Stable
0.00605247	-0.74015	0.063	0.128	1	Macrophage	RGD1304728	Stable
0.00606956	-0.677569	0.097	0.173	1	Macrophage	Xpnpep3	Stable
0.00607796	-0.68833	0.157	0.236	1	Macrophage	Lrig3	Stable
0.00608307	-0.588261	0.337	0.428	1	Macrophage	Lmo7	Stable
0.00608348	-0.844642	0.073	0.139	1	Macrophage	Adamts13	Stable
0.00626847	-0.3311	0.363	0.482	1	Macrophage	Cd47	Stable
0.00627012	-0.553019	0.207	0.298	1	Macrophage	Lin52	Stable
0.00627328	-0.67114	0.13	0.21	1	Macrophage	Ehf	Stable
0.00627821	-0.45013	0.337	0.437	1	Macrophage	Syne2	Stable
0.00629012	-0.717262	0.127	0.206	1	Macrophage	Med14	Stable
0.00635323	0.830299	0.26	0.184	1	Macrophage	Il21r	Stable
0.0063654	-0.647803	0.053	0.113	1	Macrophage	Ppt2	Stable
0.006421	-0.685013	0.143	0.227	1	Macrophage	Nnt	Stable
0.00648665	-0.745212	0.06	0.123	1	Macrophage	Espl1	Stable
0.00651656	0.475207	0.46	0.378	1	Macrophage	RT1-Ba	Stable
0.00652884	-0.495906	0.223	0.322	1	Macrophage	Fer	Stable
0.00656788	-0.47304	0.2	0.293	1	Macrophage	Nav2	Stable
0.00661806	-0.499184	0.187	0.284	1	Macrophage	Specc1l	Stable
0.00663163	-0.407909	0.327	0.421	1	Macrophage	Rfx7	Stable
0.0066407	-0.717223	0.143	0.225	1	Macrophage	Oasl2	Stable
0.00664796	-0.779653	0.113	0.189	1	Macrophage	Pfkfb4	Stable
0.00668403	-0.428978	0.087	0.158	1	Macrophage	LOC100912167	Stable
0.00668405	-0.383776	0.45	0.565	1	Macrophage	Gnaq	Stable
0.00680684	-0.685343	0.067	0.13	1	Macrophage	Bmal2	Stable
0.00680874	0.66496	0.247	0.17	1	Macrophage	Stk17b	Stable
0.00681888	-1.05608	0.05	0.106	1	Macrophage	C5h1orf159	Stable
0.00683283	-0.397167	0.293	0.414	1	Macrophage	Trim2	Stable
0.00683891	1.30748	0.11	0.057	1	Macrophage	Cnn2	Stable
0.00687737	-0.597771	0.13	0.21	1	Macrophage	Sort1	Stable
0.00693641	-0.375045	0.387	0.487	1	Macrophage	Rps8	Stable
0.00700443	-0.507432	0.177	0.262	1	Macrophage	Rpl36	Stable
0.00702293	-0.390673	0.26	0.362	1	Macrophage	Camkmt	Stable
0.0070558	-0.485547	0.157	0.243	1	Macrophage	Golgb1	Stable
0.00705657	-0.522912	0.233	0.329	1	Macrophage	Tspan7	Stable
0.00708115	0.464131	0.397	0.307	1	Macrophage	Vav2	Stable
0.0071474	1.04949	0.123	0.066	1	Macrophage	Lepr	Stable
0.00715842	-0.815345	0.107	0.18	1	Macrophage	Kif11	Stable
0.00724789	-0.710778	0.143	0.222	1	Macrophage	Zc3h15	Stable
0.00727619	0.658294	0.223	0.151	1	Macrophage	Tars1	Stable
0.0072924	-0.470245	0.247	0.345	1	Macrophage	Golm1	Stable
0.00729982	-0.514498	0.34	0.444	1	Macrophage	Fbxo25	Stable
0.00730655	-0.274366	0.427	0.548	1	Macrophage	Malrd1	Stable
0.00733172	0.980568	0.29	0.225	1	Macrophage	Blmh	Stable
0.00734493	0.715029	0.153	0.09	1	Macrophage	Mrc1	Stable
0.00736205	-0.44329	0.333	0.426	1	Macrophage	Slfn13	Stable
0.00739293	-0.479611	0.153	0.241	1	Macrophage	Uck2	Stable
0.00742135	-0.59335	0.047	0.104	1	Macrophage	Wbp11	Stable
0.00742786	-0.932037	0.053	0.111	1	Macrophage	Entr1	Stable
0.00744556	0.602823	0.26	0.184	1	Macrophage	Prkacb	Stable
0.00746069	-0.872313	0.053	0.111	1	Macrophage	Polq	Stable
0.00746898	0.364954	0.71	0.643	1	Macrophage	Fnbp1	Stable
0.00748281	-0.50225	0.14	0.222	1	Macrophage	H2az2	Stable
0.00751035	-0.260067	0.507	0.619	1	Macrophage	Rbm6	Stable
0.00754187	-0.312605	0.233	0.333	1	Macrophage	Pm20d1	Stable
0.00755652	-0.547474	0.153	0.236	1	Macrophage	Sytl2	Stable
0.00769855	0.884251	0.13	0.071	1	Macrophage	Plekha3	Stable
0.00784538	-0.989746	0.103	0.173	1	Macrophage	Sh2d1b	Stable
0.00785127	-0.977619	0.07	0.132	1	Macrophage	Dtx4	Stable
0.00787811	-0.240335	0.317	0.43	1	Macrophage	Igsf5	Stable
0.00788801	-0.750954	0.073	0.137	1	Macrophage	Prss48	Stable
0.00794759	-0.330644	0.197	0.293	1	Macrophage	Serinc5	Stable
0.00796652	-0.535909	0.237	0.329	1	Macrophage	Hdac8	Stable
0.00796923	-0.487616	0.217	0.31	1	Macrophage	Rps15a	Stable
0.00797332	-0.735703	0.113	0.184	1	Macrophage	Dctn1	Stable
0.00800347	-0.398214	0.26	0.357	1	Macrophage	Ppp5c	Stable
0.00800517	0.381713	0.45	0.366	1	Macrophage	Atxn1	Stable
0.00803757	1.23414	0.103	0.052	1	Macrophage	Stat5a	Stable
0.00806825	-0.303719	0.333	0.449	1	Macrophage	Arhgef11	Stable
0.00820278	0.499787	0.503	0.428	1	Macrophage	Tbc1d1	Stable
0.0082032	0.331253	0.52	0.447	1	Macrophage	Ptp4a2	Stable
0.00823287	-0.79459	0.103	0.173	1	Macrophage	Tpx2	Stable
0.00826046	-0.432655	0.113	0.194	1	Macrophage	Wdr82	Stable
0.00827044	-0.249003	0.123	0.206	1	Macrophage	Stt3a	Stable
0.0083038	0.711419	0.207	0.135	1	Macrophage	Ralgds	Stable
0.00832979	-0.376049	0.363	0.47	1	Macrophage	Tut7	Stable
0.00833541	-0.442254	0.21	0.305	1	Macrophage	H2aj	Stable
0.00841824	-0.37024	0.437	0.539	1	Macrophage	Casz1	Stable
0.00852021	1.11671	0.11	0.057	1	Macrophage	Tm6sf2	Stable
0.00863725	-0.623637	0.047	0.102	1	Macrophage	Noxa1	Stable
0.00864997	-0.533298	0.14	0.22	1	Macrophage	Cldn3	Stable
0.00869086	-0.514238	0.213	0.3	1	Macrophage	Supt3h	Stable
0.00872609	0.494122	0.237	0.156	1	Macrophage	Ptprh	Stable
0.00875388	-0.648647	0.163	0.243	1	Macrophage	Golph3l	Stable
0.00877525	0.559718	0.367	0.288	1	Macrophage	Rabep1	Stable
0.00880632	-0.465468	0.337	0.433	1	Macrophage	Myo6	Stable
0.00881556	0.749169	0.173	0.106	1	Macrophage	Vamp8	Stable
0.00883727	-1.0478	0.073	0.135	1	Macrophage	Irgm2	Stable
0.00883754	0.602498	0.41	0.348	1	Macrophage	Tmem131l	Stable
0.00885689	-0.698028	0.123	0.196	1	Macrophage	A1cf	Stable
0.00885757	-0.346604	0.203	0.303	1	Macrophage	Rpl18a	Stable
0.0088911	-0.74486	0.07	0.132	1	Macrophage	Chsy1	Stable
0.00898163	-0.668652	0.093	0.161	1	Macrophage	Ccnk	Stable
0.0089936	-0.419282	0.167	0.253	1	Macrophage	Sirt7	Stable
0.00900019	-0.505909	0.167	0.253	1	Macrophage	Rbck1	Stable
0.0090149	-0.724635	0.07	0.132	1	Macrophage	Qsox2	Stable
0.00910463	-0.692841	0.107	0.177	1	Macrophage	Ranbp10	Stable
0.00910819	0.544622	0.377	0.303	1	Macrophage	Mideas	Stable
0.0091482	-0.818801	0.063	0.123	1	Macrophage	LOC120099935	Stable
0.00916567	0.742707	0.19	0.123	1	Macrophage	Abcb1a	Stable
0.00926722	-0.559435	0.233	0.326	1	Macrophage	Zfp292	Stable
0.00929625	-0.630925	0.11	0.184	1	Macrophage	Nup93	Stable
0.00935275	-0.511226	0.12	0.196	1	Macrophage	Arhgef26	Stable
0.00949986	0.642113	0.323	0.248	1	Macrophage	Stim1	Stable
0.00956608	0.580395	0.19	0.118	1	Macrophage	Sccpdh	Stable
0.00957619	0.816065	0.203	0.137	1	Macrophage	Acadl	Stable
0.00961388	-0.552198	0.123	0.199	1	Macrophage	Gtpbp1	Stable
0.00968105	-0.557362	0.153	0.234	1	Macrophage	Iars1	Stable
0.00971194	-0.942077	0.073	0.135	1	Macrophage	Lrp4	Stable
0.00971878	-0.578106	0.203	0.288	1	Macrophage	Yes1	Stable
0.00976861	-0.732092	0.087	0.154	1	Macrophage	Ilf2	Stable
0.00977525	-1.0409	0.113	0.18	1	Macrophage	Leng9	Stable
0.00978439	-0.386861	0.277	0.371	1	Macrophage	Cask	Stable
0.00979513	-0.476299	0.28	0.371	1	Macrophage	Nsmce2	Stable
0.00994263	-0.698913	0.103	0.173	1	Macrophage	Utp20	Stable
0.00997399	1.49302	0.1	0.052	1	Macrophage	Oprm1	Stable
0.0100057	-0.462077	0.103	0.175	1	Macrophage	Diaph3	Stable
0.0100221	-0.525417	0.127	0.203	1	Macrophage	Hacd3	Stable
0.0100294	-0.649638	0.097	0.165	1	Macrophage	Cep57l1	Stable
0.0100645	-0.669975	0.097	0.165	1	Macrophage	Hepacam2	Stable
0.0101267	1.11518	0.113	0.061	1	Macrophage	Slc25a48	Stable
0.0101564	-0.560776	0.173	0.251	1	Macrophage	Ddx23	Stable
0.0101655	0.543804	0.327	0.248	1	Macrophage	Tcf4	Stable
0.0102606	-0.581968	0.063	0.123	1	Macrophage	Zranb3	Stable
0.0102749	-0.720074	0.057	0.113	1	Macrophage	Fam234b	Stable
0.0102768	-0.817048	0.053	0.109	1	Macrophage	Hs6st2	Stable
0.0103196	-0.467203	0.387	0.466	1	Macrophage	Runx3	Stable
0.0103219	-0.360585	0.25	0.355	1	Macrophage	Tmem106a	Stable
0.0104055	-0.771857	0.097	0.163	1	Macrophage	Dhrs11	Stable
0.0104919	-0.703134	0.07	0.13	1	Macrophage	Exph5	Stable
0.0105236	-0.47987	0.263	0.352	1	Macrophage	Rpl12	Stable
0.0105415	-0.397142	0.293	0.388	1	Macrophage	Nhsl1	Stable
0.0105589	1.38487	0.12	0.069	1	Macrophage	Prkcq	Stable
0.0105784	1.45516	0.107	0.057	1	Macrophage	Plcb1	Stable
0.0105799	0.355841	0.53	0.468	1	Macrophage	Hsp90b1	Stable
0.0105937	-0.379676	0.267	0.364	1	Macrophage	Gtf3c2	Stable
0.0106287	-0.358611	0.387	0.499	1	Macrophage	Nrf1	Stable
0.0106352	0.43431	0.4	0.329	1	Macrophage	Vps13d	Stable
0.0106674	-0.890962	0.063	0.121	1	Macrophage	Eloa	Stable
0.010691	1.34783	0.127	0.073	1	Macrophage	Tcim	Stable
0.0107399	-0.646296	0.127	0.201	1	Macrophage	Arhgap1	Stable
0.0107559	0.986054	0.147	0.087	1	Macrophage	Prtfdc1	Stable
0.0108192	-0.410852	0.28	0.378	1	Macrophage	Znrf2	Stable
0.0108294	-0.595164	0.12	0.194	1	Macrophage	Ddb1	Stable
0.0108465	-0.611966	0.13	0.208	1	Macrophage	Slc29a3	Stable
0.0109059	-0.84601	0.087	0.149	1	Macrophage	Pofut1	Stable
0.0109182	0.433053	0.577	0.499	1	Macrophage	Dock2	Stable
0.0109186	-0.38533	0.46	0.551	1	Macrophage	Krt8	Stable
0.0110252	0.402041	0.52	0.447	1	Macrophage	Med13	Stable
0.0111668	-0.657741	0.087	0.151	1	Macrophage	LOC120100061	Stable
0.0111802	0.813957	0.153	0.092	1	Macrophage	Atp6v1b2	Stable
0.0112129	-0.357078	0.18	0.272	1	Macrophage	Ssr3	Stable
0.0112465	0.626863	0.37	0.303	1	Macrophage	LOC102556805	Stable
0.0112601	-0.435673	0.12	0.196	1	Macrophage	Sdhd	Stable
0.011267	-0.671916	0.157	0.232	1	Macrophage	Fmn1	Stable
0.0112845	-0.359608	0.313	0.418	1	Macrophage	Carmil1	Stable
0.0112983	-0.919222	0.063	0.121	1	Macrophage	Zc3h7b	Stable
0.011392	0.888341	0.213	0.149	1	Macrophage	Smim24	Stable
0.011493	-0.603844	0.097	0.165	1	Macrophage	Aplf	Stable
0.0115029	-0.305735	0.173	0.262	1	Macrophage	Slc2a4rg	Stable
0.0115265	-0.362271	0.197	0.286	1	Macrophage	Cdx2	Stable
0.0115538	-0.935439	0.117	0.182	1	Macrophage	Nectin3	Stable
0.0116619	-0.652024	0.12	0.191	1	Macrophage	Inava	Stable
0.011676	-0.624079	0.127	0.201	1	Macrophage	Dmd	Stable
0.0117578	-0.711335	0.177	0.253	1	Macrophage	Chrm2	Stable
0.011787	-0.619622	0.137	0.213	1	Macrophage	Pgap2	Stable
0.0118025	-0.379477	0.097	0.168	1	Macrophage	Maco1	Stable
0.0118236	-0.364292	0.267	0.366	1	Macrophage	Abca3	Stable
0.0118526	-0.805749	0.103	0.168	1	Macrophage	Glod5	Stable
0.0118537	0.981014	0.133	0.078	1	Macrophage	Itk	Stable
0.0118942	-0.426289	0.14	0.22	1	Macrophage	Trim37	Stable
0.0119373	0.465879	0.383	0.3	1	Macrophage	Wdfy4	Stable
0.0120099	0.672948	0.227	0.156	1	Macrophage	Tnip1	Stable
0.0120208	1.12542	0.103	0.054	1	Macrophage	Catsperg	Stable
0.0121001	-0.539962	0.097	0.163	1	Macrophage	Fbf1	Stable
0.0121255	0.688147	0.307	0.241	1	Macrophage	Rasa3	Stable
0.0121392	0.670773	0.34	0.267	1	Macrophage	Rftn1	Stable
0.0121705	-0.219688	0.54	0.645	1	Macrophage	Ogdh	Stable
0.0122379	-0.671735	0.09	0.154	1	Macrophage	Rpe	Stable
0.0122617	-0.408481	0.183	0.267	1	Macrophage	Cmss1	Stable
0.0122738	-0.853486	0.113	0.182	1	Macrophage	RGD1309808	Stable
0.0123984	0.707467	0.273	0.201	1	Macrophage	Fth1	Stable
0.0124005	-0.442473	0.153	0.232	1	Macrophage	Wdhd1	Stable
0.0124268	-0.826801	0.087	0.149	1	Macrophage	Yipf2	Stable
0.0124585	-0.38722	0.177	0.26	1	Macrophage	Dsp	Stable
0.0124853	-0.58217	0.127	0.199	1	Macrophage	Enah	Stable
0.0124977	-0.377875	0.35	0.44	1	Macrophage	Cdk6	Stable
0.0125054	0.370315	0.367	0.281	1	Macrophage	Acsl5	Stable
0.0125081	-0.753021	0.13	0.201	1	Macrophage	Igf2bp2	Stable
0.0125351	-0.593058	0.143	0.22	1	Macrophage	Clmn	Stable
0.01258	-0.363608	0.46	0.558	1	Macrophage	Lcorl	Stable
0.0126253	-1.09067	0.067	0.123	1	Macrophage	Zranb2	Stable
0.0126306	-0.81641	0.053	0.106	1	Macrophage	Rrp12	Stable
0.0126427	-0.482289	0.12	0.194	1	Macrophage	Cdk5	Stable
0.0126857	0.943539	0.197	0.135	1	Macrophage	Npl	Stable
0.0126878	-0.909696	0.05	0.102	1	Macrophage	Naa40	Stable
0.0127565	-0.980126	0.05	0.102	1	Macrophage	Pck2	Stable
0.0129865	0.578635	0.373	0.303	1	Macrophage	Man1c1	Stable
0.0129936	-0.51105	0.203	0.288	1	Macrophage	Snx25	Stable
0.0131892	-0.415984	0.497	0.574	1	Macrophage	Xrn1	Stable
0.013273	-0.717236	0.087	0.149	1	Macrophage	Zfyve27	Stable
0.0133186	0.548459	0.483	0.414	1	Macrophage	Dock8	Stable
0.0133992	0.699781	0.117	0.064	1	Macrophage	Slc22a5	Stable
0.0134453	0.831214	0.243	0.177	1	Macrophage	Abcc5	Stable
0.013458	-0.341618	0.083	0.149	1	Macrophage	Fam53a	Stable
0.013474	-0.29641	0.167	0.246	1	Macrophage	Epsti1	Stable
0.0134762	-0.924682	0.05	0.102	1	Macrophage	Tor1b	Stable
0.0134826	-0.426688	0.397	0.496	1	Macrophage	Pld1	Stable
0.0134857	0.369049	0.607	0.513	1	Macrophage	Hnrnpa2b1	Stable
0.013487	-0.32428	0.197	0.291	1	Macrophage	Stau1	Stable
0.0135079	0.647925	0.243	0.175	1	Macrophage	Pced1b	Stable
0.0135371	-0.732559	0.09	0.154	1	Macrophage	Rpl26	Stable
0.0135385	0.782683	0.227	0.158	1	Macrophage	Mecp2	Stable
0.0135472	-0.642976	0.08	0.142	1	Macrophage	Maea	Stable
0.0135671	-0.856549	0.053	0.106	1	Macrophage	Spc25	Stable
0.0135901	-0.812286	0.063	0.118	1	Macrophage	Rad9a	Stable
0.0136156	1.32948	0.11	0.061	1	Macrophage	Crybg2	Stable
0.0136163	-0.523094	0.22	0.303	1	Macrophage	Fam135a	Stable
0.0136196	0.665532	0.277	0.208	1	Macrophage	Pnpla7	Stable
0.0136328	-0.329736	0.323	0.426	1	Macrophage	Zc3h12d	Stable
0.0136902	0.857942	0.307	0.243	1	Macrophage	Fam107b	Stable
0.0137893	-0.35788	0.11	0.18	1	Macrophage	Il1rap	Stable
0.0138043	0.537676	0.32	0.248	1	Macrophage	Herpud1	Stable
0.0138463	-0.587932	0.097	0.163	1	Macrophage	Mxi1	Stable
0.0138508	0.428741	0.477	0.414	1	Macrophage	Jak1	Stable
0.0139205	0.947548	0.15	0.092	1	Macrophage	Tmem86a	Stable
0.0140276	-0.466502	0.173	0.253	1	Macrophage	Prkci	Stable
0.0140504	-0.654631	0.1	0.165	1	Macrophage	Cep152	Stable
0.0141078	0.682745	0.257	0.184	1	Macrophage	Dhrsx	Stable
0.0141635	-0.585402	0.083	0.147	1	Macrophage	Atp5pd	Stable
0.0141869	-0.762534	0.13	0.199	1	Macrophage	Ccnjl	Stable
0.0141887	0.316266	0.347	0.26	1	Macrophage	Slc9a9	Stable
0.0142497	-0.435518	0.463	0.539	1	Macrophage	Fus	Stable
0.0143046	0.254255	0.573	0.501	1	Macrophage	Hck	Stable
0.014321	1.20064	0.117	0.066	1	Macrophage	Araf	Stable
0.0144462	-0.659323	0.17	0.239	1	Macrophage	Cpped1	Stable
0.0145223	-0.783262	0.05	0.102	1	Macrophage	Ccdc137	Stable
0.0146444	-0.910195	0.073	0.13	1	Macrophage	Hook1	Stable
0.0146505	-0.46334	0.17	0.248	1	Macrophage	Cop1	Stable
0.0147054	-0.307931	0.297	0.404	1	Macrophage	Leng8	Stable
0.0147752	0.620884	0.453	0.385	1	Macrophage	Tmem131	Stable
0.0148023	-0.40304	0.247	0.336	1	Macrophage	Rasal2	Stable
0.0148412	-0.475509	0.117	0.187	1	Macrophage	Alkbh3	Stable
0.0148632	0.31579	0.573	0.504	1	Macrophage	Fam13b	Stable
0.0148969	-0.494351	0.17	0.248	1	Macrophage	Ncstn	Stable
0.0149433	-0.247856	0.17	0.253	1	Macrophage	Hook2	Stable
0.0149491	-1.01127	0.053	0.104	1	Macrophage	Znf865	Stable
0.0149691	-0.343042	0.26	0.352	1	Macrophage	Rad51b	Stable
0.0150963	0.666882	0.2	0.135	1	Macrophage	Slc5a1	Stable
0.015164	-0.508179	0.153	0.229	1	Macrophage	Axl	Stable
0.0151876	-0.728841	0.077	0.135	1	Macrophage	Mpzl2	Stable
0.0152203	-0.410042	0.293	0.383	1	Macrophage	Agmo	Stable
0.0152228	-0.546042	0.193	0.272	1	Macrophage	Ube2f	Stable
0.0152365	0.643915	0.343	0.281	1	Macrophage	Ttc7a	Stable
0.0152432	-0.489734	0.127	0.201	1	Macrophage	LOC120095616	Stable
0.015265	-0.302154	0.32	0.421	1	Macrophage	Tjp2	Stable
0.0154324	0.929117	0.2	0.137	1	Macrophage	H3f3b	Stable
0.0154723	-0.332567	0.263	0.355	1	Macrophage	Rtf1	Stable
0.0154777	0.501194	0.26	0.189	1	Macrophage	Mttp	Stable
0.0155304	0.798763	0.19	0.128	1	Macrophage	Lap3	Stable
0.0156094	0.73686	0.243	0.177	1	Macrophage	Rlf	Stable
0.015635	-0.70319	0.083	0.144	1	Macrophage	Ticrr	Stable
0.0157002	-0.465065	0.107	0.175	1	Macrophage	Lpcat1	Stable
0.0159435	0.781669	0.173	0.113	1	Macrophage	Map7d1	Stable
0.0159464	1.00832	0.157	0.102	1	Macrophage	B4galt1	Stable
0.015959	-0.863552	0.06	0.113	1	Macrophage	Rab27b	Stable
0.0159826	-0.666891	0.067	0.123	1	Macrophage	LOC120098961	Stable
0.0160352	-0.949181	0.083	0.142	1	Macrophage	Nars1	Stable
0.0161607	-0.686067	0.113	0.18	1	Macrophage	LOC100909928	Stable
0.0161663	0.939558	0.13	0.078	1	Macrophage	Angel2	Stable
0.0161805	0.60748	0.31	0.246	1	Macrophage	Arhgap27	Stable
0.0161903	-0.494704	0.167	0.243	1	Macrophage	Rpl28	Stable
0.016194	0.952577	0.22	0.156	1	Macrophage	Cd163	Stable
0.0161953	-0.702078	0.11	0.175	1	Macrophage	Mrpl52	Stable
0.0162243	-0.255368	0.35	0.444	1	Macrophage	Sfmbt1	Stable
0.0162276	0.925548	0.193	0.132	1	Macrophage	LOC100361913	Stable
0.0162405	-0.713592	0.09	0.154	1	Macrophage	Nipal3	Stable
0.0163646	-0.824866	0.11	0.175	1	Macrophage	Reps2	Stable
0.0164722	0.662896	0.25	0.182	1	Macrophage	Ndfip1	Stable
0.0164733	0.74979	0.15	0.092	1	Macrophage	Syn3	Stable
0.0165486	-0.649645	0.11	0.175	1	Macrophage	Stambpl1	Stable
0.0165521	1.67982	0.137	0.085	1	Macrophage	Akap2	Stable
0.0165825	1.00435	0.15	0.095	1	Macrophage	Rbpms	Stable
0.0166794	-0.716461	0.057	0.109	1	Macrophage	Tmem98	Stable
0.0167472	0.768533	0.283	0.215	1	Macrophage	Ctsb	Stable
0.0168027	0.594837	0.127	0.073	1	Macrophage	Smox	Stable
0.0168366	-0.416217	0.263	0.355	1	Macrophage	Ubqln1	Stable
0.0169018	-0.442579	0.343	0.426	1	Macrophage	Rbfox2	Stable
0.0169433	-0.516271	0.143	0.217	1	Macrophage	Dek	Stable
0.0169609	0.556375	0.263	0.194	1	Macrophage	Hmgcr	Stable
0.0170785	0.420122	0.41	0.338	1	Macrophage	Cyth1	Stable
0.0171328	0.672056	0.2	0.135	1	Macrophage	Ckb	Stable
0.0171778	0.993688	0.183	0.128	1	Macrophage	Rab27a	Stable
0.017246	-0.488318	0.077	0.135	1	Macrophage	LOC103692282	Stable
0.0172471	0.672958	0.213	0.149	1	Macrophage	Kdm5d	Stable
0.0172551	-0.587136	0.237	0.317	1	Macrophage	Zmynd11	Stable
0.0172622	-0.362624	0.16	0.241	1	Macrophage	Ganab	Stable
0.0172938	-0.618738	0.057	0.109	1	Macrophage	Lrif1	Stable
0.0173058	1.03134	0.107	0.059	1	Macrophage	Uqcrfs1	Stable
0.01734	-0.324962	0.263	0.352	1	Macrophage	Dcbld1	Stable
0.0174159	-0.140398	0.053	0.106	1	Macrophage	Adamts10	Stable
0.017443	0.621543	0.323	0.251	1	Macrophage	Kdm7a	Stable
0.017451	-0.278625	0.427	0.527	1	Macrophage	Supt6h	Stable
0.0175156	-0.388334	0.083	0.147	1	Macrophage	Rnf180	Stable
0.0175685	-0.724402	0.13	0.196	1	Macrophage	LOC120100714	Stable
0.0175982	0.763829	0.293	0.227	1	Macrophage	Tspan5	Stable
0.0178775	-0.707871	0.067	0.121	1	Macrophage	Cd101	Stable
0.0180409	-0.276311	0.377	0.468	1	Macrophage	Smyd3	Stable
0.0180933	-0.780082	0.103	0.165	1	Macrophage	Mlh3	Stable
0.0181125	-0.281668	0.36	0.449	1	Macrophage	Sipa1l3	Stable
0.0181215	-0.468489	0.18	0.255	1	Macrophage	Tpcn1	Stable
0.0182778	0.829755	0.12	0.069	1	Macrophage	Rnf144b	Stable
0.0182905	0.78697	0.223	0.163	1	Macrophage	Rras2	Stable
0.0183408	-0.431692	0.137	0.21	1	Macrophage	Miga2	Stable
0.0184209	-0.624614	0.06	0.113	1	Macrophage	Pitpnm3	Stable
0.018447	-0.514139	0.167	0.243	1	Macrophage	Tbl1x	Stable
0.01877	0.873718	0.113	0.064	1	Macrophage	Amn	Stable
0.0188841	0.626246	0.163	0.104	1	Macrophage	N4bp2l1	Stable
0.0189133	-0.279374	0.143	0.222	1	Macrophage	Cfl1	Stable
0.0189153	-0.384908	0.133	0.208	1	Macrophage	Rangap1	Stable
0.018956	-0.244705	0.313	0.411	1	Macrophage	Fgd2	Stable
0.0190246	-0.849262	0.067	0.121	1	Macrophage	Mtx1	Stable
0.0190607	0.720341	0.27	0.206	1	Macrophage	Vav1	Stable
0.0190853	1.09887	0.137	0.085	1	Macrophage	Snx11	Stable
0.0190967	-0.762522	0.063	0.116	1	Macrophage	Polr3c	Stable
0.019187	-0.368119	0.407	0.501	1	Macrophage	Cdc14a	Stable
0.0191901	-0.728499	0.103	0.165	1	Macrophage	Dpm1	Stable
0.019199	0.961904	0.143	0.09	1	Macrophage	Cacna1c	Stable
0.0193514	0.678365	0.22	0.151	1	Macrophage	Lrrk2	Stable
0.0193964	-0.386738	0.063	0.118	1	Macrophage	Vamp2	Stable
0.0193984	-0.571653	0.073	0.13	1	Macrophage	Vezt	Stable
0.0194934	-0.328373	0.25	0.338	1	Macrophage	Numa1	Stable
0.0195133	-0.540722	0.123	0.191	1	Macrophage	Top2a	Stable
0.0195468	-0.486734	0.1	0.165	1	Macrophage	Tpra1	Stable
0.0195551	-0.354183	0.197	0.279	1	Macrophage	Slc7a1	Stable
0.0196535	-0.570101	0.137	0.203	1	Macrophage	Pkp2	Stable
0.0196968	0.81551	0.113	0.064	1	Macrophage	Heg1	Stable
0.0197009	0.947126	0.173	0.118	1	Macrophage	Gns	Stable
0.0197168	-0.323998	0.163	0.241	1	Macrophage	Hivep1	Stable
0.0197351	-0.612698	0.11	0.175	1	Macrophage	Selenoi	Stable
0.0197682	-0.695423	0.103	0.163	1	Macrophage	Bri3bp	Stable
0.0198242	-0.297519	0.527	0.61	1	Macrophage	Erp29	Stable
0.0199444	0.437829	0.543	0.504	1	Macrophage	ATP6	Stable
0.019979	1.14673	0.113	0.066	1	Macrophage	Bckdha	Stable
0.0200114	-0.612386	0.087	0.144	1	Macrophage	Bcor	Stable
0.0200498	0.915327	0.227	0.165	1	Macrophage	Ptprm	Stable
0.0200886	-0.369475	0.35	0.43	1	Macrophage	Pdxdc1	Stable
0.0201084	-0.314008	0.347	0.447	1	Macrophage	Fam3d	Stable
0.0201165	1.10236	0.117	0.069	1	Macrophage	Ifrd1	Stable
0.0201227	1.25828	0.127	0.078	1	Macrophage	Efhd2	Stable
0.0201249	0.781766	0.123	0.073	1	Macrophage	Atp13a2	Stable
0.0202097	0.647757	0.17	0.111	1	Macrophage	Grk2	Stable
0.0202097	-0.52263	0.06	0.111	1	Macrophage	Ercc5	Stable
0.0203553	-0.870458	0.133	0.199	1	Macrophage	LOC103690480	Stable
0.0203777	-0.575182	0.077	0.132	1	Macrophage	Cep85	Stable
0.0204065	-0.550427	0.06	0.111	1	Macrophage	Socs5	Stable
0.0205965	0.692095	0.433	0.374	1	Macrophage	Arhgap26	Stable
0.0206125	-0.399791	0.373	0.456	1	Macrophage	Glg1	Stable
0.0206319	-0.453387	0.167	0.239	1	Macrophage	Sun1	Stable
0.0206499	0.471527	0.257	0.187	1	Macrophage	Pbx3	Stable
0.0207189	1.17239	0.14	0.09	1	Macrophage	Sh2d3c	Stable
0.0208227	-0.164039	0.173	0.262	1	Macrophage	Rpl21	Stable
0.0208293	-0.228595	0.22	0.312	1	Macrophage	Rpn2	Stable
0.0208876	0.751561	0.24	0.18	1	Macrophage	Brd2	Stable
0.0209343	0.470347	0.273	0.206	1	Macrophage	Ell2	Stable
0.0209585	-0.220561	0.2	0.288	1	Macrophage	Znrf3	Stable
0.020962	-0.53591	0.063	0.116	1	Macrophage	Ubald2	Stable
0.0210407	-0.364493	0.157	0.229	1	Macrophage	Dsg2	Stable
0.0210619	-0.846911	0.067	0.118	1	Macrophage	Slc35e2b	Stable
0.0210742	-0.363289	0.303	0.395	1	Macrophage	Nmt1	Stable
0.0211985	-0.370088	0.297	0.381	1	Macrophage	Mink1	Stable
0.021236	-0.523391	0.083	0.142	1	Macrophage	Igtp	Stable
0.0212683	0.738261	0.257	0.199	1	Macrophage	Arf5	Stable
0.0212921	-0.482207	0.06	0.111	1	Macrophage	Pggt1b	Stable
0.0213338	-0.347551	0.3	0.381	1	Macrophage	Tsc22d1	Stable
0.021384	0.978963	0.227	0.168	1	Macrophage	Tmsb10	Stable
0.0214106	0.629748	0.263	0.201	1	Macrophage	Naip5	Stable
0.0214551	0.34887	0.52	0.461	1	Macrophage	Slc8a1	Stable
0.0215122	-0.543995	0.11	0.175	1	Macrophage	Zfp346	Stable
0.0215252	0.584522	0.293	0.227	1	Macrophage	Rap1gds1	Stable
0.0217768	-0.484985	0.213	0.293	1	Macrophage	U2surp	Stable
0.0218615	-0.24343	0.173	0.258	1	Macrophage	Cox7c	Stable
0.0218704	-0.656643	0.063	0.116	1	Macrophage	Gin1	Stable
0.0219035	-0.465338	0.127	0.196	1	Macrophage	Timeless	Stable
0.0219451	-0.572971	0.143	0.21	1	Macrophage	Abcc3	Stable
0.0220376	0.700312	0.247	0.187	1	Macrophage	Armc8	Stable
0.0220954	-0.308203	0.117	0.182	1	Macrophage	Afg1l	Stable
0.0221401	-0.382102	0.38	0.47	1	Macrophage	Hnf4g	Stable
0.0223644	-0.502198	0.163	0.234	1	Macrophage	Copz1	Stable
0.0224533	0.633147	0.337	0.279	1	Macrophage	Slc27a4	Stable
0.0224683	-0.43581	0.183	0.26	1	Macrophage	Rph3al	Stable
0.0224691	0.208716	0.537	0.456	1	Macrophage	Gnb1	Stable
0.0226161	0.975728	0.113	0.066	1	Macrophage	Cyp3a62	Stable
0.0226316	-0.727575	0.053	0.102	1	Macrophage	Birc5	Stable
0.0226546	1.46411	0.1	0.057	1	Macrophage	Fcgr2b	Stable
0.022708	0.614331	0.27	0.21	1	Macrophage	Oat	Stable
0.0228166	-0.353081	0.273	0.364	1	Macrophage	Epb41l4b	Stable
0.0228562	-0.305073	0.377	0.47	1	Macrophage	Dennd4c	Stable
0.0228586	-0.604899	0.053	0.102	1	Macrophage	Septin8	Stable
0.0228758	-0.676445	0.083	0.139	1	Macrophage	Cdc25c	Stable
0.0231148	-0.581441	0.097	0.156	1	Macrophage	Ndufc1	Stable
0.0231433	-0.710624	0.077	0.13	1	Macrophage	Vamp7	Stable
0.0232366	0.430589	0.34	0.27	1	Macrophage	Pde3b	Stable
0.0232373	-0.594654	0.163	0.234	1	Macrophage	Nlrp6	Stable
0.0232455	0.700976	0.143	0.09	1	Macrophage	Btnl5	Stable
0.0232812	0.370842	0.607	0.558	1	Macrophage	Chd2	Stable
0.0233688	0.944543	0.12	0.071	1	Macrophage	B3gnt2	Stable
0.0235059	-0.639589	0.083	0.139	1	Macrophage	Pigq	Stable
0.0235198	-0.296741	0.273	0.359	1	Macrophage	Sppl2a	Stable
0.0235296	0.542761	0.413	0.357	1	Macrophage	Bcas3	Stable
0.0236278	-0.709548	0.07	0.123	1	Macrophage	Apex2	Stable
0.0237311	-0.737157	0.08	0.135	1	Macrophage	Iqgap3	Stable
0.023822	1.05394	0.137	0.087	1	Macrophage	Hcls1	Stable
0.0238235	0.966314	0.17	0.116	1	Macrophage	Msr1	Stable
0.0239089	-0.532849	0.117	0.182	1	Macrophage	Trir	Stable
0.0239727	0.607287	0.127	0.076	1	Macrophage	Prkg1	Stable
0.0240002	0.854106	0.137	0.085	1	Macrophage	Cdkl1	Stable
0.024091	-0.314676	0.467	0.56	1	Macrophage	Vmp1	Stable
0.024113	0.585052	0.32	0.258	1	Macrophage	Usp7	Stable
0.0241145	-0.523919	0.057	0.106	1	Macrophage	Psip1	Stable
0.0241738	-0.44701	0.197	0.272	1	Macrophage	Mrps28	Stable
0.0243728	-0.817857	0.097	0.151	1	Macrophage	LOC120095166	Stable
0.0244517	-0.355251	0.147	0.217	1	Macrophage	Cul4a	Stable
0.0245411	0.567379	0.297	0.234	1	Macrophage	Adap2	Stable
0.024659	0.373844	0.557	0.53	1	Macrophage	Celf2	Stable
0.0246823	-0.358209	0.237	0.324	1	Macrophage	Dnajc7	Stable
0.0247821	-0.484658	0.15	0.22	1	Macrophage	Ybx1	Stable
0.0248197	-0.533286	0.053	0.102	1	Macrophage	Tbc1d16	Stable
0.0248719	-0.474296	0.18	0.253	1	Macrophage	Nsmaf	Stable
0.0249932	-0.549789	0.17	0.239	1	Macrophage	Anp32a	Stable
0.0251658	-0.750846	0.107	0.165	1	Macrophage	Tmem245	Stable
0.0253191	-0.764573	0.11	0.17	1	Macrophage	P2ry12	Stable
0.0253942	-0.326852	0.153	0.227	1	Macrophage	Spg7	Stable
0.0254185	-1.04162	0.057	0.104	1	Macrophage	Clec4a	Stable
0.0254586	-0.701132	0.123	0.184	1	Macrophage	Zfp142	Stable
0.0254857	0.986778	0.123	0.076	1	Macrophage	Nap1l1	Stable
0.0255402	-0.290213	0.24	0.331	1	Macrophage	Smarcc1	Stable
0.025548	-0.553003	0.187	0.26	1	Macrophage	C17h6orf62	Stable
0.0255925	-0.228676	0.19	0.27	1	Macrophage	Rxrb	Stable
0.025608	-0.747986	0.08	0.132	1	Macrophage	Tmub2	Stable
0.0256248	-0.406728	0.163	0.236	1	Macrophage	Pola1	Stable
0.0256515	0.896134	0.157	0.104	1	Macrophage	Panx1	Stable
0.0256835	0.890689	0.127	0.078	1	Macrophage	Cldn4	Stable
0.0257136	0.709067	0.247	0.187	1	Macrophage	Tpr	Stable
0.0258859	-0.48863	0.213	0.286	1	Macrophage	Gne	Stable
0.0259145	-0.685667	0.113	0.173	1	Macrophage	RGD1565367	Stable
0.0259407	-0.258989	0.197	0.277	1	Macrophage	Alkbh1	Stable
0.0261209	-0.723916	0.06	0.109	1	Macrophage	Thumpd3-as1	Stable
0.0261558	-0.511045	0.17	0.243	1	Macrophage	Apold1	Stable
0.0264188	-1.05042	0.277	0.343	1	Macrophage	Agr2	Stable
0.026492	0.875586	0.12	0.073	1	Macrophage	Cacna1a	Stable
0.0265426	-0.555178	0.143	0.208	1	Macrophage	Pcf11	Stable
0.0266238	-0.387736	0.24	0.319	1	Macrophage	Slc37a1	Stable
0.0267562	-0.289816	0.207	0.288	1	Macrophage	Ncoa6	Stable
0.0267625	-0.283864	0.227	0.314	1	Macrophage	Galnt12	Stable
0.0268275	-0.456878	0.223	0.296	1	Macrophage	Wtap	Stable
0.0268295	-0.640938	0.057	0.104	1	Macrophage	Fanci	Stable
0.0268361	-0.456738	0.063	0.113	1	Macrophage	Ptgr2	Stable
0.0269195	0.673966	0.233	0.175	1	Macrophage	Sorl1	Stable
0.0269455	-0.361258	0.197	0.274	1	Macrophage	Dcaf1	Stable
0.0269641	-0.368885	0.12	0.184	1	Macrophage	Prim1	Stable
0.0269648	-0.28934	0.133	0.201	1	Macrophage	LOC120095074	Stable
0.0270537	-0.312032	0.277	0.357	1	Macrophage	Afdn	Stable
0.0271233	-0.605036	0.06	0.109	1	Macrophage	Kmt2b	Stable
0.0272233	-0.479792	0.203	0.279	1	Macrophage	Arhgef38	Stable
0.027355	-1.04102	0.06	0.106	1	Macrophage	Gpc4	Stable
0.0276052	-0.472602	0.117	0.177	1	Macrophage	Auh	Stable
0.0277876	-0.310503	0.243	0.326	1	Macrophage	Tra2b	Stable
0.0278249	-0.551997	0.103	0.163	1	Macrophage	Tmem50b	Stable
0.0278556	-0.249354	0.487	0.603	1	Macrophage	Ralgapa2	Stable
0.0279688	0.788012	0.153	0.102	1	Macrophage	Uqcrc1	Stable
0.0282101	-0.81472	0.077	0.128	1	Macrophage	Cryl1	Stable
0.0282323	0.317061	0.523	0.47	1	Macrophage	Ube2h	Stable
0.0283674	0.791855	0.183	0.128	1	Macrophage	Paqr8	Stable
0.0283776	-0.366967	0.177	0.251	1	Macrophage	Slc7a8	Stable
0.0284771	-0.949512	0.073	0.123	1	Macrophage	Cmas	Stable
0.0285802	-0.764694	0.063	0.111	1	Macrophage	Acss3	Stable
0.0287617	0.42951	0.453	0.404	1	Macrophage	Slc51a	Stable
0.0288208	-0.1256	0.27	0.369	1	Macrophage	Tmc5	Stable
0.0288897	1.06761	0.113	0.069	1	Macrophage	Abca17	Stable
0.028928	0.927554	0.13	0.083	1	Macrophage	Car4	Stable
0.0289587	-0.286855	0.413	0.525	1	Macrophage	Ccnl2	Stable
0.0290798	-0.873184	0.06	0.106	1	Macrophage	Sgsm3	Stable
0.0290873	-0.410499	0.187	0.258	1	Macrophage	Cluh	Stable
0.0290943	-0.496924	0.217	0.288	1	Macrophage	C2cd5	Stable
0.0291099	-0.618959	0.063	0.111	1	Macrophage	Pdap1	Stable
0.0292958	-0.614655	0.087	0.142	1	Macrophage	Nusap1	Stable
0.029321	-0.267958	0.167	0.243	1	Macrophage	Cyba	Stable
0.0293321	-0.342991	0.143	0.213	1	Macrophage	Rpl35	Stable
0.0293694	-0.313092	0.273	0.355	1	Macrophage	Adcy9	Stable
0.0293956	0.900252	0.34	0.286	1	Macrophage	Mertk	Stable
0.0294594	-0.459806	0.287	0.362	1	Macrophage	Thada	Stable
0.0295064	-0.756745	0.103	0.158	1	Macrophage	Tmem184a	Stable
0.0295299	0.744829	0.177	0.123	1	Macrophage	Ube2q2	Stable
0.0296502	-0.325919	0.133	0.199	1	Macrophage	Sh3bgrl2	Stable
0.0297206	0.346364	0.573	0.515	1	Macrophage	Pik3cd	Stable
0.0297425	-0.387306	0.057	0.104	1	Macrophage	Mbd3	Stable
0.0298014	-0.616264	0.117	0.175	1	Macrophage	Golim4	Stable
0.0299231	0.78188	0.267	0.213	1	Macrophage	Wipf2	Stable
0.0299582	-0.325916	0.397	0.489	1	Macrophage	Ddx17	Stable
0.0300088	-0.241641	0.267	0.352	1	Macrophage	Wbp1l	Stable
0.0300255	1.08315	0.11	0.066	1	Macrophage	Zer1	Stable
0.0300792	0.944604	0.147	0.097	1	Macrophage	Ythdc2	Stable
0.030109	-0.633476	0.143	0.206	1	Macrophage	Eefsec	Stable
0.0301269	0.737254	0.157	0.104	1	Macrophage	LOC103693959	Stable
0.0301586	0.553534	0.45	0.4	1	Macrophage	Rab8b	Stable
0.0303283	0.59639	0.22	0.161	1	Macrophage	Itpkb	Stable
0.030379	0.745241	0.167	0.113	1	Macrophage	Spin1	Stable
0.0304601	-0.295675	0.43	0.518	1	Macrophage	Kif13a	Stable
0.0304828	-0.366631	0.133	0.201	1	Macrophage	Fam83e	Stable
0.0305625	-0.898259	0.07	0.118	1	Macrophage	LOC120102496	Stable
0.0305649	-0.957151	0.077	0.125	1	Macrophage	Stk19	Stable
0.030727	-0.412565	0.24	0.319	1	Macrophage	Tbc1d2b	Stable
0.0307447	0.633377	0.28	0.225	1	Macrophage	Gdi1	Stable
0.0309548	-0.871051	0.06	0.106	1	Macrophage	Sart3	Stable
0.0309973	-0.354779	0.173	0.246	1	Macrophage	Yy1	Stable
0.0310548	-0.515168	0.1	0.158	1	Macrophage	Cox5b	Stable
0.0312349	0.666022	0.23	0.173	1	Macrophage	Ube2e2	Stable
0.0312709	1.08305	0.107	0.064	1	Macrophage	Rrn3	Stable
0.0313509	-0.783753	0.057	0.102	1	Macrophage	Ctnnal1	Stable
0.031389	-0.804615	0.1	0.154	1	Macrophage	Dlgap1	Stable
0.0315279	-0.319003	0.397	0.485	1	Macrophage	Arhgap32	Stable
0.0315866	-0.546095	0.093	0.149	1	Macrophage	Degs2	Stable
0.0316321	-0.412574	0.143	0.208	1	Macrophage	Itgae	Stable
0.0316778	1.2722	0.12	0.076	1	Macrophage	Prkaa1	Stable
0.0317128	0.987748	0.11	0.066	1	Macrophage	Ipcef1	Stable
0.031777	-0.396489	0.29	0.364	1	Macrophage	Dock1	Stable
0.0318314	-0.195525	0.14	0.208	1	Macrophage	Stard4	Stable
0.0318376	-0.408723	0.22	0.293	1	Macrophage	Pcnx1	Stable
0.0319007	-0.250834	0.177	0.251	1	Macrophage	Zfat	Stable
0.0320781	-0.191304	0.447	0.544	1	Macrophage	Snx24	Stable
0.0322386	-0.549107	0.067	0.116	1	Macrophage	Cldn2	Stable
0.0322435	-0.504912	0.163	0.232	1	Macrophage	Atp6v0d1	Stable
0.0322624	0.485797	0.353	0.296	1	Macrophage	Rpl18	Stable
0.0322764	-0.371319	0.233	0.305	1	Macrophage	Tmem59	Stable
0.0323389	-0.59138	0.093	0.149	1	Macrophage	Zfp84	Stable
0.0323518	-0.613844	0.173	0.236	1	Macrophage	Pik3r6	Stable
0.032408	-0.571052	0.077	0.128	1	Macrophage	Ssh3	Stable
0.0324685	-0.588684	0.063	0.111	1	Macrophage	Ralgdsl2	Stable
0.0325315	-0.520905	0.1	0.156	1	Macrophage	Cdadc1	Stable
0.0325829	-0.5139	0.067	0.116	1	Macrophage	Qser1	Stable
0.032652	-0.295866	0.133	0.201	1	Macrophage	LOC120094669	Stable
0.0327613	0.87641	0.2	0.147	1	Macrophage	Dock11	Stable
0.0327645	0.753682	0.107	0.064	1	Macrophage	Dclk1	Stable
0.0329859	0.742528	0.23	0.175	1	Macrophage	Ccdc88a	Stable
0.0329867	0.522906	0.31	0.251	1	Macrophage	Wdr26	Stable
0.0330884	0.485509	0.3	0.239	1	Macrophage	Clasp1	Stable
0.0331334	-0.609731	0.147	0.206	1	Macrophage	Tmed10	Stable
0.033149	-0.419955	0.177	0.246	1	Macrophage	Tmem260	Stable
0.0331908	-0.678479	0.083	0.135	1	Macrophage	Dnajc2	Stable
0.0332924	-0.516622	0.083	0.137	1	Macrophage	Ndufa13	Stable
0.0334548	-0.350953	0.133	0.199	1	Macrophage	Ect2	Stable
0.0334635	0.561797	0.357	0.298	1	Macrophage	Txndc11	Stable
0.0336024	-0.442574	0.123	0.184	1	Macrophage	Stxbp1	Stable
0.0336124	-0.349032	0.357	0.442	1	Macrophage	Nr6a1	Stable
0.0336321	-0.902251	0.11	0.161	1	Macrophage	LOC100912002	Stable
0.033662	-0.296171	0.097	0.156	1	Macrophage	Myef2	Stable
0.0338364	0.897136	0.107	0.064	1	Macrophage	Ntaq1	Stable
0.0340394	-0.334251	0.397	0.492	1	Macrophage	Gtf2ird1	Stable
0.0341996	-0.449133	0.077	0.13	1	Macrophage	Ccdc12	Stable
0.034268	1.12673	0.1	0.059	1	Macrophage	LOC120101061	Stable
0.0342941	-0.316454	0.283	0.366	1	Macrophage	Bend7	Stable
0.0343343	-0.344119	0.2	0.277	1	Macrophage	Ppargc1b	Stable
0.0344873	-0.305403	0.407	0.492	1	Macrophage	Tmem259	Stable
0.0345131	-0.457137	0.123	0.184	1	Macrophage	Chmp4c	Stable
0.0345265	-0.287481	0.31	0.39	1	Macrophage	Dync1i2	Stable
0.0346284	-0.250439	0.38	0.461	1	Macrophage	Unc93b1	Stable
0.0346301	-0.387696	0.333	0.416	1	Macrophage	Nfib	Stable
0.0346588	-0.463008	0.123	0.184	1	Macrophage	Ppp1r37	Stable
0.0347173	-0.634189	0.073	0.123	1	Macrophage	Phf10	Stable
0.03481	-0.422363	0.137	0.203	1	Macrophage	Sec61a1	Stable
0.0348327	0.872592	0.23	0.173	1	Macrophage	Nlrp3	Stable
0.0348489	-0.860877	0.063	0.109	1	Macrophage	Mfn2	Stable
0.0348609	-0.501866	0.66	0.714	1	Macrophage	Tff3	Stable
0.0349575	-0.509714	0.21	0.279	1	Macrophage	Arpc3	Stable
0.0349976	0.396711	0.363	0.307	1	Macrophage	Oga	Stable
0.0350792	0.474703	0.237	0.175	1	Macrophage	Prkcd	Stable
0.0350808	0.824092	0.2	0.149	1	Macrophage	Tmem222	Stable
0.035289	-0.487774	0.21	0.277	1	Macrophage	Zswim5	Stable
0.0354225	0.446079	0.433	0.378	1	Macrophage	Fyn	Stable
0.03551	-0.312236	0.103	0.163	1	Macrophage	Msh2	Stable
0.0355194	-0.324714	0.137	0.203	1	Macrophage	Psmd1	Stable
0.0355338	0.936376	0.107	0.064	1	Macrophage	Snx20	Stable
0.0355478	-0.307389	0.15	0.215	1	Macrophage	Ints9	Stable
0.0355721	-0.223071	0.09	0.147	1	Macrophage	Slc25a24	Stable
0.0356972	-0.493827	0.113	0.17	1	Macrophage	Mvb12b	Stable
0.035721	0.911246	0.153	0.104	1	Macrophage	St8sia4	Stable
0.0357707	-0.21328	0.143	0.21	1	Macrophage	Cnbp	Stable
0.0358008	-0.302956	0.103	0.163	1	Macrophage	Iars2	Stable
0.0359009	0.380582	0.367	0.307	1	Macrophage	Exoc6	Stable
0.035948	0.521902	0.24	0.18	1	Macrophage	Ndel1	Stable
0.0360443	-0.418882	0.113	0.173	1	Macrophage	Adpgk	Stable
0.0360638	-0.297276	0.253	0.329	1	Macrophage	Usp47	Stable
0.0360658	-0.30355	0.167	0.239	1	Macrophage	Bbx	Stable
0.0363097	-0.736838	0.077	0.125	1	Macrophage	Cnn3	Stable
0.0365059	-0.355832	0.14	0.206	1	Macrophage	Tecr	Stable
0.0366549	0.60225	0.29	0.232	1	Macrophage	Foxo1	Stable
0.0367074	0.580961	0.26	0.203	1	Macrophage	Secisbp2l	Stable
0.0368646	-0.128043	0.1	0.156	1	Macrophage	Samhd1	Stable
0.0368802	-0.529363	0.08	0.13	1	Macrophage	Cox5a	Stable
0.036884	-0.160016	0.417	0.511	1	Macrophage	Mllt10	Stable
0.0369795	-0.444859	0.06	0.106	1	Macrophage	Arhgap19	Stable
0.0370129	0.327526	0.383	0.312	1	Macrophage	Pkn1	Stable
0.0370865	-0.0952883	0.437	0.544	1	Macrophage	Map2k2	Stable
0.0371828	0.861294	0.137	0.09	1	Macrophage	Csf2ra	Stable
0.0373758	0.301256	0.467	0.39	1	Macrophage	Heph	Stable
0.0375052	-0.876013	0.087	0.135	1	Macrophage	Btbd10	Stable
0.0375523	-0.823146	0.07	0.116	1	Macrophage	Tmem238l	Stable
0.0375881	-0.199861	0.11	0.17	1	Macrophage	Dsc2	Stable
0.0376453	-0.559787	0.12	0.177	1	Macrophage	Yap1	Stable
0.0377117	-0.449296	0.073	0.123	1	Macrophage	Kif4a	Stable
0.0378583	0.63725	0.22	0.163	1	Macrophage	Msl2	Stable
0.0378638	-0.416934	0.087	0.139	1	Macrophage	Rps4x	Stable
0.0380451	-0.332558	0.23	0.305	1	Macrophage	Lgr4	Stable
0.0380636	-0.374058	0.06	0.106	1	Macrophage	Tcaim	Stable
0.0381813	-0.285157	0.187	0.258	1	Macrophage	Zfp106	Stable
0.038185	0.851658	0.15	0.099	1	Macrophage	Rbms3	Stable
0.0382189	0.275745	0.513	0.459	1	Macrophage	Tbl1xr1	Stable
0.0382371	0.775235	0.24	0.189	1	Macrophage	Osbpl8	Stable
0.0382804	-0.395592	0.08	0.132	1	Macrophage	Icoslg	Stable
0.0382902	0.590389	0.233	0.175	1	Macrophage	P2rx4	Stable
0.0384624	-0.171045	0.473	0.563	1	Macrophage	Gphn	Stable
0.038526	-0.34461	0.35	0.428	1	Macrophage	Egln2	Stable
0.0386022	-0.405014	0.08	0.13	1	Macrophage	Pold3	Stable
0.0387041	0.790466	0.153	0.104	1	Macrophage	Snx8	Stable
0.0388107	0.694228	0.18	0.13	1	Macrophage	Cst3	Stable
0.0388553	1.2857	0.107	0.066	1	Macrophage	Cox7a2l	Stable
0.0388656	-0.524412	0.077	0.125	1	Macrophage	Creb3l1	Stable
0.039085	0.615329	0.11	0.066	1	Macrophage	Slc9a3	Stable
0.0390872	-0.574164	0.13	0.189	1	Macrophage	LOC120093832	Stable
0.0391681	-0.411165	0.217	0.296	1	Macrophage	Hacd2	Stable
0.0392444	0.758249	0.297	0.246	1	Macrophage	Swap70	Stable
0.0393894	-0.473716	0.123	0.184	1	Macrophage	Nin	Stable
0.0395364	0.54399	0.187	0.132	1	Macrophage	Marchf3	Stable
0.039611	-0.354919	0.183	0.251	1	Macrophage	Bcas1	Stable
0.0396533	-0.751082	0.06	0.104	1	Macrophage	Xrcc1	Stable
0.0398299	-0.6053	0.143	0.203	1	Macrophage	RGD1359108	Stable
0.0398329	-0.232569	0.23	0.312	1	Macrophage	Skic3	Stable
0.0398797	-0.554454	0.117	0.173	1	Macrophage	Uqcr11	Stable
0.0399553	0.807177	0.183	0.132	1	Macrophage	Ahnak	Stable
0.0400067	-0.297165	0.137	0.201	1	Macrophage	Adsl	Stable
0.0400287	0.601464	0.143	0.095	1	Macrophage	Atg3	Stable
0.0402104	0.589152	0.19	0.137	1	Macrophage	Zfp36l2	Stable
0.0404764	0.53951	0.207	0.149	1	Macrophage	Clec2e	Stable
0.0405048	-0.273227	0.267	0.357	1	Macrophage	Kat2b	Stable
0.0405849	-0.341562	0.193	0.267	1	Macrophage	Tecpr2	Stable
0.0405939	-0.445261	0.12	0.18	1	Macrophage	Tmed2	Stable
0.0406676	1.02185	0.173	0.128	1	Macrophage	Wdr1	Stable
0.040691	0.640817	0.333	0.288	1	Macrophage	Luzp1	Stable
0.0407107	0.502442	0.113	0.069	1	Macrophage	Pdzk1	Stable
0.0408201	0.76665	0.15	0.102	1	Macrophage	Cd55	Stable
0.0408361	-0.133661	0.203	0.284	1	Macrophage	Rps15	Stable
0.0408921	-0.290292	0.31	0.392	1	Macrophage	Plekha7	Stable
0.0410446	0.665498	0.123	0.078	1	Macrophage	Arhgef5	Stable
0.0410932	-0.617678	0.103	0.156	1	Macrophage	Ngrn	Stable
0.0412749	0.712267	0.163	0.113	1	Macrophage	Tmem87b	Stable
0.0412793	-0.246569	0.417	0.496	1	Macrophage	Ncoa1	Stable
0.0413846	-0.500068	0.097	0.151	1	Macrophage	Rps6ka4	Stable
0.0416007	-0.176007	0.21	0.286	1	Macrophage	Scamp1	Stable
0.0416322	-0.298289	0.253	0.329	1	Macrophage	Ehbp1	Stable
0.0417249	1.05856	0.107	0.066	1	Macrophage	Napa	Stable
0.0419242	-0.538907	0.14	0.199	1	Macrophage	Kpna5	Stable
0.041935	0.557903	0.197	0.142	1	Macrophage	Coro1b	Stable
0.0419812	-0.423369	0.123	0.182	1	Macrophage	Zfp507	Stable
0.0419992	-0.687727	0.06	0.104	1	Macrophage	Depdc1b	Stable
0.0420359	-0.228621	0.547	0.61	1	Macrophage	Msi2	Stable
0.042136	-0.257346	0.423	0.522	1	Macrophage	Atm	Stable
0.0421496	-0.579091	0.107	0.161	1	Macrophage	Sptlc1	Stable
0.0422119	0.51438	0.107	0.064	1	Macrophage	Unc45a	Stable
0.0422854	-0.248369	0.16	0.229	1	Macrophage	Htra2	Stable
0.0426147	-0.167922	0.453	0.548	1	Macrophage	Frmd4b	Stable
0.0426838	0.450372	0.37	0.307	1	Macrophage	Atg7	Stable
0.0427035	-0.250577	0.333	0.428	1	Macrophage	Map7	Stable
0.0427231	-0.451388	0.16	0.222	1	Macrophage	Selenos	Stable
0.0427442	-0.36171	0.33	0.397	1	Macrophage	Itga6	Stable
0.0428716	0.626503	0.263	0.21	1	Macrophage	Pfn1	Stable
0.0429107	0.641831	0.157	0.106	1	Macrophage	Mov10	Stable
0.042911	-0.513645	0.09	0.142	1	Macrophage	Usp53	Stable
0.0429966	0.419478	0.35	0.291	1	Macrophage	Znrf1	Stable
0.0431073	-0.256675	0.357	0.444	1	Macrophage	Iqgap1	Stable
0.0431235	-0.569847	0.1	0.151	1	Macrophage	Dnajc8	Stable
0.0432325	-0.490674	0.097	0.149	1	Macrophage	LOC120095271	Stable
0.0432567	0.932581	0.113	0.071	1	Macrophage	Grcc10	Stable
0.0433507	-0.566524	0.117	0.173	1	Macrophage	Blm	Stable
0.0433837	-0.49326	0.107	0.161	1	Macrophage	Mtch2	Stable
0.0434456	0.362855	0.453	0.397	1	Macrophage	Cdc42se2	Stable
0.0434985	0.7624	0.237	0.184	1	Macrophage	Myo5a	Stable
0.0435836	-0.589661	0.07	0.116	1	Macrophage	Pola2	Stable
0.043644	0.604116	0.31	0.255	1	Macrophage	Washc4	Stable
0.0436907	0.852501	0.127	0.083	1	Macrophage	Cd59b	Stable
0.0439112	0.919673	0.183	0.135	1	Macrophage	Galnt1	Stable
0.0439465	-0.802187	0.073	0.118	1	Macrophage	Kif23	Stable
0.0439792	-0.61251	0.083	0.132	1	Macrophage	Mettl15	Stable
0.0441442	-0.397036	0.283	0.355	1	Macrophage	Raly	Stable
0.0442299	-0.187819	0.537	0.636	1	Macrophage	Cdh1	Stable
0.0443025	0.759157	0.193	0.144	1	Macrophage	Itgam	Stable
0.044331	1.07673	0.107	0.066	1	Macrophage	S100a13	Stable
0.0443506	-0.600947	0.1	0.151	1	Macrophage	Sh3rf2	Stable
0.0445717	0.646879	0.16	0.111	1	Macrophage	Arhgdia	Stable
0.0446956	-0.654984	0.07	0.116	1	Macrophage	Kansl1l	Stable
0.0448055	-0.501066	0.097	0.149	1	Macrophage	Ccdc77	Stable
0.0448631	-0.914602	0.06	0.102	1	Macrophage	Slc18b1	Stable
0.0449212	-0.477466	0.11	0.165	1	Macrophage	Grhl2	Stable
0.0450943	-0.939683	0.077	0.121	1	Macrophage	Zfp385a	Stable
0.0451038	0.704814	0.22	0.168	1	Macrophage	Bcl3	Stable
0.0451342	1.09197	0.113	0.073	1	Macrophage	Kcnk6	Stable
0.0452315	0.424605	0.393	0.338	1	Macrophage	Zc3hav1	Stable
0.0452982	-0.284435	0.263	0.34	1	Macrophage	Mapk1	Stable
0.0454393	-0.663571	0.087	0.135	1	Macrophage	Pigv	Stable
0.0454407	0.535437	0.227	0.168	1	Macrophage	Dnaaf9	Stable
0.045579	-0.488241	0.103	0.156	1	Macrophage	Atg13	Stable
0.0459363	-0.275491	0.29	0.374	1	Macrophage	Suclg2	Stable
0.0460445	0.488819	0.173	0.121	1	Macrophage	Sec16a	Stable
0.0461289	-0.60146	0.113	0.165	1	Macrophage	Atg2a	Stable
0.046148	0.867049	0.167	0.121	1	Macrophage	St6gal1	Stable
0.0462284	-0.387392	0.077	0.125	1	Macrophage	Paf1	Stable
0.0463252	0.598634	0.24	0.187	1	Macrophage	Nxf1	Stable
0.0463355	-0.232963	0.11	0.17	1	Macrophage	Ift140	Stable
0.0463914	-0.598566	0.107	0.158	1	Macrophage	Ddx24	Stable
0.0464672	-0.463284	0.073	0.121	1	Macrophage	Lman1	Stable
0.0466611	-0.795253	0.097	0.147	1	Macrophage	Uqcr10	Stable
0.0466943	0.623501	0.13	0.085	1	Macrophage	Sdcbp2	Stable
0.0467279	-0.236095	0.227	0.303	1	Macrophage	Ccdc47	Stable
0.0467289	0.919474	0.15	0.104	1	Macrophage	Rnf19a	Stable
0.0468371	-0.157531	0.36	0.437	1	Macrophage	Nisch	Stable
0.0468865	0.768391	0.26	0.217	1	Macrophage	Rps6	Stable
0.046947	-0.17558	0.14	0.203	1	Macrophage	Adgrg1	Stable
0.0469967	-0.265862	0.17	0.241	1	Macrophage	Sestd1	Stable
0.047059	-0.29868	0.11	0.165	1	Macrophage	Ino80e	Stable
0.047059	-0.556733	0.11	0.165	1	Macrophage	Clnk	Stable
0.0471448	0.540877	0.367	0.314	1	Macrophage	Grk3	Stable
0.0471769	1.04262	0.183	0.139	1	Macrophage	Zfp366	Stable
0.0472101	-0.450432	0.06	0.104	1	Macrophage	Rpap3	Stable
0.047293	-1.14046	0.063	0.104	1	Macrophage	Enox1	Stable
0.0473387	-0.66895	0.077	0.123	1	Macrophage	Washc1	Stable
0.0474124	0.638859	0.243	0.191	1	Macrophage	Mtmr4	Stable
0.047463	-0.442395	0.08	0.128	1	Macrophage	Togaram1	Stable
0.0475291	0.84635	0.193	0.144	1	Macrophage	Atp6v1e1	Stable
0.0475636	-0.10966	0.19	0.267	1	Macrophage	Tmem176b	Stable
0.0475999	-0.745875	0.083	0.13	1	Macrophage	Cobll1	Stable
0.0478668	1.0623	0.1	0.061	1	Macrophage	Lig4	Stable
0.0479067	-0.811248	0.06	0.102	1	Macrophage	Colgalt1	Stable
0.0479299	-0.330748	0.083	0.132	1	Macrophage	Rhbg	Stable
0.0479724	0.306997	0.613	0.57	1	Macrophage	Akap13	Stable
0.0480256	-0.481678	0.14	0.199	1	Macrophage	Ociad1	Stable
0.0483956	0.446202	0.217	0.161	1	Macrophage	Abca1	Stable
0.0484062	-0.427279	0.127	0.184	1	Macrophage	Npc1	Stable
0.0484888	0.93585	0.12	0.078	1	Macrophage	Zbtb1	Stable
0.0486933	-0.352309	0.237	0.305	1	Macrophage	Cadm1	Stable
0.0487627	0.535839	0.33	0.279	1	Macrophage	Litaf	Stable
0.0488423	-0.452041	0.14	0.201	1	Macrophage	Mapkapk3	Stable
0.0489048	-0.150885	0.073	0.123	1	Macrophage	Rhno1	Stable
0.0491115	-0.299049	0.073	0.121	1	Macrophage	Rpl30	Stable
0.0492167	-0.600981	0.08	0.128	1	Macrophage	Crppa	Stable
0.0494111	0.346623	0.393	0.336	1	Macrophage	Bclaf1	Stable
0.0494358	-0.201122	0.173	0.243	1	Macrophage	Zfp445	Stable
0.049449	-0.532936	0.06	0.102	1	Macrophage	LOC108349032	Stable
0.0495221	0.719196	0.21	0.158	1	Macrophage	Ppfibp2	Stable
0.0495679	-0.237694	0.35	0.433	1	Macrophage	Relch	Stable
0.0495887	0.645433	0.147	0.099	1	Macrophage	Uap1l1	Stable
0.0497455	-0.547429	0.117	0.17	1	Macrophage	Myo1b	Stable
0.0497778	-0.414183	0.237	0.303	1	Macrophage	Rpl17	Stable
0.0497948	-0.461047	0.07	0.116	1	Macrophage	Mgat3	Stable
0.0498332	-0.749991	0.073	0.118	1	Macrophage	LOC100911253	Stable
0.0498661	0.577474	0.297	0.246	1	Macrophage	Cerk	Stable
0.0498714	-0.416947	0.113	0.168	1	Macrophage	Metap2	Stable
0.0501698	-0.258083	0.437	0.534	1	Macrophage	Stk3	Stable
0.0502162	-0.789599	0.067	0.109	1	Macrophage	Sgsm2	Stable
0.0503733	-0.810989	0.093	0.139	1	Macrophage	Recql5	Stable
0.0504281	-0.777848	0.137	0.187	1	Macrophage	Pon3	Stable
0.0505169	-0.566002	0.16	0.217	1	Macrophage	Myo5c	Stable
0.0508582	-0.587437	0.097	0.147	1	Macrophage	Shld1	Stable
0.051122	-0.681142	0.06	0.102	1	Macrophage	Sidt1	Stable
0.0512149	0.535031	0.147	0.099	1	Macrophage	Prcp	Stable
0.0512516	0.243688	0.523	0.487	1	Macrophage	Fam193a	Stable
0.0514705	-0.712377	0.07	0.113	1	Macrophage	C2h1orf52	Stable
0.0515278	-0.355598	0.217	0.281	1	Macrophage	Ankrd28	Stable
0.0519341	-0.420813	0.15	0.21	1	Macrophage	Elp5	Stable
0.0520248	-0.655314	0.07	0.113	1	Macrophage	Mrpl48	Stable
0.0521667	-0.341631	0.12	0.18	1	Macrophage	LOC103691253	Stable
0.0521844	0.861565	0.143	0.099	1	Macrophage	Themis	Stable
0.0522618	-0.615041	0.11	0.161	1	Macrophage	Cnnm2	Stable
0.0522937	-0.569208	0.06	0.102	1	Macrophage	Mrpl57	Stable
0.0523078	-0.174176	0.243	0.322	1	Macrophage	Gpbp1l1	Stable
0.0523083	-0.174876	0.637	0.742	1	Macrophage	Zcchc7	Stable
0.0523754	0.734944	0.2	0.151	1	Macrophage	Rsrc2	Stable
0.05246	-0.896914	0.063	0.104	1	Macrophage	Igsf6	Stable
0.0524792	-0.457351	0.273	0.348	1	Macrophage	Fry	Stable
0.0525045	-0.0331434	0.653	0.584	1	Macrophage	Muc2	Stable
0.0525316	0.256102	0.533	0.48	1	Macrophage	Plac8	Stable
0.0525666	0.79367	0.257	0.213	1	Macrophage	Slc16a6	Stable
0.052643	0.691838	0.277	0.227	1	Macrophage	Cbfb	Stable
0.052765	0.514393	0.243	0.187	1	Macrophage	RT1-Bb	Stable
0.052869	-0.420218	0.203	0.267	1	Macrophage	Atad1	Stable
0.052871	-0.149749	0.34	0.421	1	Macrophage	Ly75	Stable
0.0530868	-0.337645	0.143	0.203	1	Macrophage	Itga2	Stable
0.0531309	0.85793	0.143	0.099	1	Macrophage	Arid3b	Stable
0.0532378	0.96639	0.14	0.097	1	Macrophage	Cd53	Stable
0.0533685	-0.12038	0.363	0.452	1	Macrophage	Lsm14a	Stable
0.0534613	0.697332	0.167	0.118	1	Macrophage	Zeb1	Stable
0.0534846	0.578871	0.25	0.199	1	Macrophage	Sh3kbp1	Stable
0.0535544	0.525271	0.21	0.156	1	Macrophage	Skil	Stable
0.0537528	-0.266365	0.14	0.201	1	Macrophage	Gata6	Stable
0.0537896	-0.662247	0.107	0.156	1	Macrophage	Otud5	Stable
0.0538606	-0.224144	0.093	0.144	1	Macrophage	Samd8	Stable
0.0538938	-0.437961	0.123	0.18	1	Macrophage	Mrps27	Stable
0.0539713	-0.295036	0.43	0.515	1	Macrophage	Numb	Stable
0.0540365	-0.226735	0.283	0.352	1	Macrophage	Hdac4	Stable
0.0540661	0.464299	0.267	0.213	1	Macrophage	Slc26a3	Stable
0.0540896	0.571811	0.273	0.22	1	Macrophage	Trim33	Stable
0.0541992	0.341472	0.39	0.331	1	Macrophage	Kmt2a	Stable
0.0542339	-0.466606	0.06	0.102	1	Macrophage	Agtrap	Stable
0.0543451	-0.70869	0.077	0.121	1	Macrophage	Bspry	Stable
0.0544122	-0.984038	0.087	0.13	1	Macrophage	Tom1l1	Stable
0.0544657	-0.524972	0.127	0.177	1	Macrophage	Lilrb3	Stable
0.0545343	0.379338	0.167	0.116	1	Macrophage	Bach1	Stable
0.0546641	-0.232124	0.56	0.643	1	Macrophage	Mgat5	Stable
0.0547376	0.367684	0.403	0.348	1	Macrophage	Naaladl1	Stable
0.0547487	-0.725218	0.067	0.109	1	Macrophage	Arfip2	Stable
0.0549539	0.634067	0.28	0.232	1	Macrophage	Ehbp1l1	Stable
0.055082	0.699813	0.167	0.118	1	Macrophage	Btg1	Stable
0.0551166	0.612115	0.143	0.097	1	Macrophage	Slc25a22	Stable
0.0552595	-0.42747	0.113	0.168	1	Macrophage	Selenof	Stable
0.0554825	-0.712555	0.067	0.109	1	Macrophage	Ntn4	Stable
0.0554913	-0.379545	0.107	0.158	1	Macrophage	Rpl15	Stable
0.0555718	-0.43307	0.087	0.135	1	Macrophage	Plaat3	Stable
0.0555741	-0.0367595	0.183	0.251	1	Macrophage	Slc12a8	Stable
0.0556935	-0.429838	0.163	0.225	1	Macrophage	Rps9	Stable
0.0557102	-0.360388	0.157	0.215	1	Macrophage	Fuca1	Stable
0.0558883	-0.489032	0.083	0.13	1	Macrophage	Fanca	Stable
0.0559104	-0.511839	0.07	0.113	1	Macrophage	Thap3	Stable
0.0559202	-0.22234	0.14	0.201	1	Macrophage	Ppan	Stable
0.0560047	0.802296	0.187	0.142	1	Macrophage	Ctr9	Stable
0.0561506	-0.751157	0.087	0.132	1	Macrophage	LOC102551889	Stable
0.0564224	0.302998	0.34	0.274	1	Macrophage	Itgb1	Stable
0.0564279	0.462876	0.42	0.376	1	Macrophage	Eps15	Stable
0.0564439	-0.538816	0.083	0.13	1	Macrophage	Pank1	Stable
0.0566663	0.405011	0.347	0.291	1	Macrophage	Gramd1b	Stable
0.0567293	0.870446	0.217	0.173	1	Macrophage	Gabpb2	Stable
0.0567495	0.339305	0.427	0.376	1	Macrophage	Dgka	Stable
0.0569717	-0.231514	0.153	0.215	1	Macrophage	St7l	Stable
0.0570854	-0.308217	0.25	0.324	1	Macrophage	Sf3b3	Stable
0.0572314	0.484449	0.327	0.274	1	Macrophage	Stk38	Stable
0.0572377	0.394381	0.26	0.203	1	Macrophage	Zcchc2	Stable
0.0572386	-0.33427	0.223	0.296	1	Macrophage	Marchf6	Stable
0.0573122	0.892938	0.11	0.071	1	Macrophage	Plcb2	Stable
0.0573355	-0.503503	0.07	0.113	1	Macrophage	Ppp1r1b	Stable
0.0573817	0.163166	0.503	0.444	1	Macrophage	Cdhr5	Stable
0.0573864	0.500326	0.22	0.168	1	Macrophage	Arf1	Stable
0.0573873	-0.394398	0.113	0.165	1	Macrophage	Noc2l	Stable
0.057473	0.715958	0.227	0.182	1	Macrophage	Ppp2r3a	Stable
0.0575602	-0.160156	0.177	0.246	1	Macrophage	Atp9a	Stable
0.0575845	-0.185987	0.303	0.385	1	Macrophage	Helz	Stable
0.0577254	0.670047	0.117	0.076	1	Macrophage	Faim	Stable
0.0577833	-0.0978961	0.213	0.293	1	Macrophage	Nsd2	Stable
0.058147	0.811344	0.21	0.163	1	Macrophage	Mief1	Stable
0.0581959	-0.516641	0.143	0.199	1	Macrophage	Ctdspl	Stable
0.0582849	-0.513268	0.127	0.18	1	Macrophage	Sppl2b	Stable
0.0583946	0.0151947	0.097	0.151	1	Macrophage	Rab8a	Stable
0.0585264	1.00323	0.103	0.066	1	Macrophage	Rcbtb2	Stable
0.0586412	-0.28349	0.087	0.135	1	Macrophage	Copb2	Stable
0.0587436	-0.679502	0.073	0.116	1	Macrophage	Kcnj3	Stable
0.0589418	-0.493676	0.09	0.137	1	Macrophage	Cep164	Stable
0.0589637	0.296197	0.433	0.383	1	Macrophage	Ccnl1	Stable
0.0590946	1.23143	0.1	0.064	1	Macrophage	Plpp2	Stable
0.0591053	1.04241	0.12	0.08	1	Macrophage	Rab21	Stable
0.0592939	-0.431416	0.107	0.156	1	Macrophage	Cfap20	Stable
0.0593615	0.575825	0.183	0.135	1	Macrophage	Madd	Stable
0.0594636	-0.511874	0.09	0.137	1	Macrophage	Ccnyl1	Stable
0.0597739	0.524017	0.237	0.182	1	Macrophage	Tex9	Stable
0.059852	-0.646406	0.083	0.128	1	Macrophage	Usp39	Stable
0.0598851	0.776235	0.253	0.203	1	Macrophage	Relb	Stable
0.0599232	-0.329603	0.183	0.251	1	Macrophage	Gsap	Stable
0.0599323	-0.485363	0.163	0.22	1	Macrophage	Efnb2	Stable
0.060036	-0.380084	0.13	0.184	1	Macrophage	Ptges3	Stable
0.0601885	0.286878	0.26	0.199	1	Macrophage	Dapk1	Stable
0.0604013	-0.523688	0.14	0.194	1	Macrophage	Tnip2	Stable
0.0604325	-0.375353	0.123	0.175	1	Macrophage	Sumo1	Stable
0.0605114	-0.187132	0.12	0.177	1	Macrophage	Unk	Stable
0.0606292	-0.397676	0.073	0.118	1	Macrophage	Tacr1	Stable
0.0606517	-0.185513	0.25	0.317	1	Macrophage	Itgav	Stable
0.0606561	-0.473357	0.21	0.267	1	Macrophage	Akap8	Stable
0.0608952	-0.36782	0.213	0.281	1	Macrophage	N4bp2l2	Stable
0.0610603	0.382194	0.43	0.381	1	Macrophage	Slc43a2	Stable
0.0611174	0.526867	0.163	0.116	1	Macrophage	Errfi1	Stable
0.0612432	-0.12038	0.32	0.407	1	Macrophage	Rps6ka3	Stable
0.0612466	0.559179	0.173	0.125	1	Macrophage	Saraf	Stable
0.0614341	-0.470135	0.1	0.149	1	Macrophage	Ovol1	Stable
0.0616205	0.374908	0.163	0.113	1	Macrophage	Spast	Stable
0.0616213	0.522241	0.287	0.234	1	Macrophage	Chka	Stable
0.0617066	-0.224941	0.2	0.267	1	Macrophage	Mical2	Stable
0.0617339	0.359692	0.18	0.128	1	Macrophage	St3gal5	Stable
0.0618136	-0.284841	0.18	0.239	1	Macrophage	Pdzd8	Stable
0.0620116	-0.749408	0.097	0.142	1	Macrophage	Rasgrf2	Stable
0.0620134	0.755631	0.133	0.092	1	Macrophage	Parl	Stable
0.0620483	0.615193	0.17	0.123	1	Macrophage	Cib1	Stable
0.062173	0.760899	0.167	0.123	1	Macrophage	Wdtc1	Stable
0.062183	-0.16788	0.17	0.232	1	Macrophage	Rpl9	Stable
0.0622501	0.615907	0.163	0.118	1	Macrophage	Ostf1	Stable
0.0622888	0.781951	0.107	0.069	1	Macrophage	Fam20c	Stable
0.0625404	0.669998	0.2	0.151	1	Macrophage	Khk	Stable
0.062569	-0.371396	0.077	0.121	1	Macrophage	Peli2	Stable
0.0628499	-0.0867299	0.3	0.381	1	Macrophage	Plcb4	Stable
0.0628916	-0.364876	0.13	0.184	1	Macrophage	Ddx3	Stable
0.0631938	-0.922979	0.073	0.113	1	Macrophage	Tiam2	Stable
0.0634211	-0.412629	0.103	0.154	1	Macrophage	Bbs9	Stable
0.0635499	0.7893	0.123	0.083	1	Macrophage	Srgn	Stable
0.0635818	0.217363	0.507	0.454	1	Macrophage	Itsn2	Stable
0.0637122	-0.374746	0.083	0.128	1	Macrophage	Myrf	Stable
0.0637424	-0.231338	0.223	0.288	1	Macrophage	Rpl6	Stable
0.0638804	0.357627	0.1	0.061	1	Macrophage	Tp53inp2	Stable
0.0638878	0.385327	0.157	0.109	1	Macrophage	Jdp2	Stable
0.0639754	0.605365	0.14	0.097	1	Macrophage	Vat1	Stable
0.0640386	-0.299172	0.31	0.378	1	Macrophage	Atrx	Stable
0.0641867	-0.271704	0.253	0.317	1	Macrophage	Btbd1	Stable
0.0642399	-0.290522	0.247	0.314	1	Macrophage	Ssbp3	Stable
0.0642643	-0.233332	0.133	0.189	1	Macrophage	Ttll5	Stable
0.064401	-0.419791	0.127	0.18	1	Macrophage	Insr	Stable
0.0646564	0.770201	0.203	0.156	1	Macrophage	Trim35	Stable
0.0646814	0.674128	0.14	0.097	1	Macrophage	Plekho2	Stable
0.0648382	-0.298687	0.213	0.277	1	Macrophage	As3mt	Stable
0.0649122	-0.684427	0.09	0.135	1	Macrophage	Abcg3l3	Stable
0.065028	-0.368992	0.077	0.121	1	Macrophage	Ttll4	Stable
0.0651305	0.355832	0.337	0.284	1	Macrophage	Cert1	Stable
0.0651389	-0.251091	0.207	0.272	1	Macrophage	LOC100911266	Stable
0.0653284	-0.539898	0.077	0.121	1	Macrophage	Lig1	Stable
0.0654713	-0.245787	0.093	0.142	1	Macrophage	A4galt	Stable
0.0658731	-0.188726	0.437	0.518	1	Macrophage	Prpf4b	Stable
0.0659606	0.597346	0.267	0.22	1	Macrophage	Smad7	Stable
0.0660648	-0.337084	0.36	0.43	1	Macrophage	LOC102550895	Stable
0.066153	-0.292845	0.063	0.104	1	Macrophage	Romo1	Stable
0.0664141	-0.456047	0.15	0.208	1	Macrophage	Cnot6	Stable
0.0664224	-0.32317	0.167	0.227	1	Macrophage	Rbl1	Stable
0.0664408	-0.381856	0.11	0.161	1	Macrophage	Vps4b	Stable
0.0664566	-0.229164	0.503	0.582	1	Macrophage	Ncoa2	Stable
0.0664826	0.626801	0.19	0.144	1	Macrophage	Eif5	Stable
0.0665751	-0.315898	0.167	0.227	1	Macrophage	Rassf5	Stable
0.0667508	-0.3252	0.187	0.246	1	Macrophage	Gpa33	Stable
0.0668564	0.618144	0.153	0.109	1	Macrophage	Prpf3	Stable
0.0670377	0.639621	0.203	0.158	1	Macrophage	Uimc1	Stable
0.0671205	-0.391322	0.18	0.241	1	Macrophage	Zc3h18	Stable
0.0671999	-0.509653	0.147	0.199	1	Macrophage	Fsd1l	Stable
0.0672505	0.802883	0.26	0.225	1	Macrophage	Arhgap30	Stable
0.0673809	-0.51027	0.087	0.132	1	Macrophage	Ap1s3	Stable
0.067485	0.402007	0.237	0.184	1	Macrophage	Ndst1	Stable
0.0675201	0.383411	0.487	0.466	1	Macrophage	Atad2b	Stable
0.0676254	0.733984	0.133	0.092	1	Macrophage	Mtf1	Stable
0.0676916	0.412634	0.463	0.444	1	Macrophage	Ccdc88c	Stable
0.0677257	0.740838	0.133	0.092	1	Macrophage	Pdgfa	Stable
0.0678035	-0.618258	0.107	0.154	1	Macrophage	Dad1	Stable
0.067811	-0.101794	0.143	0.201	1	Macrophage	LOC120102498	Stable
0.0678376	0.679654	0.153	0.109	1	Macrophage	Tbc1d12	Stable
0.0680274	0.787102	0.133	0.092	1	Macrophage	Snx15	Stable
0.0681	0.875551	0.163	0.123	1	Macrophage	Phf2	Stable
0.0681066	-0.0576211	0.283	0.376	1	Macrophage	Atp10b	Stable
0.0682288	-0.686623	0.067	0.106	1	Macrophage	Hdac2	Stable
0.0683866	0.517316	0.177	0.13	1	Macrophage	Xylt1	Stable
0.0684134	-0.40621	0.14	0.194	1	Macrophage	Clcn5	Stable
0.0684704	-0.451287	0.1	0.149	1	Macrophage	Cpne3	Stable
0.0686227	0.68346	0.123	0.083	1	Macrophage	Grap	Stable
0.0688757	0.361855	0.33	0.277	1	Macrophage	Cdhr2	Stable
0.0688877	-0.279124	0.287	0.355	1	Macrophage	Garnl3	Stable
0.0691717	-0.251865	0.333	0.409	1	Macrophage	Fto	Stable
0.0692004	1.02043	0.1	0.064	1	Macrophage	Kmo	Stable
0.069332	-0.335942	0.11	0.161	1	Macrophage	Cilk1	Stable
0.0693598	0.294227	0.51	0.487	1	Macrophage	Pabpn1	Stable
0.0694434	-0.622944	0.11	0.156	1	Macrophage	Fam83b	Stable
0.0694792	0.298876	0.417	0.359	1	Macrophage	Ppp4r1	Stable
0.0697459	0.293474	0.6	0.565	1	Macrophage	Nedd4l	Stable
0.0697806	0.365627	0.367	0.314	1	Macrophage	Maml3	Stable
0.0698256	-0.233941	0.257	0.322	1	Macrophage	Chd6	Stable
0.0700041	0.270208	0.513	0.487	1	Macrophage	Asxl1	Stable
0.0700467	-0.795842	0.07	0.111	1	Macrophage	LOC100910973	Stable
0.0701161	-0.197115	0.333	0.418	1	Macrophage	Rpl13a	Stable
0.0701287	-0.265335	0.197	0.262	1	Macrophage	Rpl14	Stable
0.070183	0.42829	0.437	0.39	1	Macrophage	Rplp2	Stable
0.0701853	0.491508	0.243	0.191	1	Macrophage	Plec	Stable
0.0702255	0.65599	0.157	0.113	1	Macrophage	Ddx31	Stable
0.0702383	0.583803	0.197	0.149	1	Macrophage	Klf6	Stable
0.0702719	-0.200662	0.287	0.359	1	Macrophage	Pde7b	Stable
0.0704152	-0.341557	0.1	0.147	1	Macrophage	Ndufb3	Stable
0.0705122	-0.461003	0.1	0.147	1	Macrophage	Bod1l1	Stable
0.070567	0.923235	0.143	0.102	1	Macrophage	Hpse2	Stable
0.0707201	0.671096	0.23	0.184	1	Macrophage	Sox5	Stable
0.0708232	-0.161039	0.667	0.707	1	Macrophage	Ext1	Stable
0.0708685	0.466206	0.37	0.329	1	Macrophage	Sp3	Stable
0.0710244	0.817613	0.163	0.121	1	Macrophage	Prkd2	Stable
0.0713249	-0.183288	0.083	0.13	1	Macrophage	Nop56	Stable
0.0716877	-0.330747	0.233	0.296	1	Macrophage	Cd164	Stable
0.071832	-0.285036	0.377	0.454	1	Macrophage	Glcci1	Stable
0.0718917	-0.242371	0.43	0.511	1	Macrophage	Hdac9	Stable
0.07204	-0.224534	0.317	0.395	1	Macrophage	Ino80	Stable
0.0721164	-0.151085	0.243	0.319	1	Macrophage	Zfp609	Stable
0.0721769	-0.323769	0.303	0.371	1	Macrophage	Mast2	Stable
0.0723147	0.817994	0.11	0.073	1	Macrophage	Lsp1	Stable
0.0723559	-0.698783	0.063	0.102	1	Macrophage	Lin9	Stable
0.0725984	-0.209028	0.257	0.329	1	Macrophage	Kmt5b	Stable
0.0726323	-0.674255	0.073	0.113	1	Macrophage	Lrrc58	Stable
0.0726685	0.492416	0.463	0.426	1	Macrophage	Myo9a	Stable
0.0727544	-0.263296	0.197	0.26	1	Macrophage	Ddi2	Stable
0.0728806	-0.553085	0.09	0.135	1	Macrophage	Bcar1	Stable
0.0730674	-0.35394	0.093	0.139	1	Macrophage	Ssr4	Stable
0.0731633	-0.322302	0.143	0.196	1	Macrophage	Ush1c	Stable
0.0732036	-0.175632	0.243	0.31	1	Macrophage	Foxp4	Stable
0.0732091	-0.0171313	0.193	0.26	1	Macrophage	Capn13	Stable
0.0733367	0.45549	0.17	0.123	1	Macrophage	Ppp1ca	Stable
0.0734219	0.374777	0.117	0.078	1	Macrophage	Plcl1	Stable
0.0734877	-0.267557	0.257	0.324	1	Macrophage	Pdss2	Stable
0.0736996	1.09454	0.103	0.069	1	Macrophage	Icam1	Stable
0.0738146	0.506336	0.107	0.069	1	Macrophage	Cd37	Stable
0.073918	-0.299144	0.297	0.364	1	Macrophage	Ncln	Stable
0.0741099	0.565828	0.207	0.161	1	Macrophage	Sacm1l	Stable
0.0741166	-0.439887	0.08	0.123	1	Macrophage	Pcmt1	Stable
0.0741283	-0.391844	0.073	0.116	1	Macrophage	LOC102551257	Stable
0.0741613	-0.437699	0.067	0.106	1	Macrophage	Abhd11-as1	Stable
0.0743227	-0.678365	0.07	0.109	1	Macrophage	Dedd	Stable
0.0743241	0.218962	0.537	0.501	1	Macrophage	Cyrib	Stable
0.0743968	-0.64216	0.083	0.125	1	Macrophage	Psme1	Stable
0.0744409	0.553258	0.37	0.331	1	Macrophage	Fndc3b	Stable
0.0746868	-0.319723	0.103	0.154	1	Macrophage	Fam76a	Stable
0.0747653	0.294386	0.237	0.184	1	Macrophage	Wdr7	Stable
0.0748294	0.5944	0.14	0.097	1	Macrophage	Fnta	Stable
0.0749241	-0.134438	0.08	0.125	1	Macrophage	Rbms2	Stable
0.0751121	0.502784	0.247	0.196	1	Macrophage	Myo1f	Stable
0.0751818	0.298491	0.537	0.492	1	Macrophage	Snx29	Stable
0.0752722	0.0811416	0.07	0.113	1	Macrophage	Nsa2	Stable
0.0756037	-0.419086	0.15	0.208	1	Macrophage	Ryk	Stable
0.0758332	-0.550994	0.09	0.135	1	Macrophage	Iffo1	Stable
0.0759881	0.464554	0.327	0.277	1	Macrophage	Marchf7	Stable
0.0760136	1.00559	0.123	0.087	1	Macrophage	Kalrn	Stable
0.0761706	0.347058	0.307	0.253	1	Macrophage	Wsb1	Stable
0.0762002	-0.327549	0.2	0.258	1	Macrophage	Pign	Stable
0.0762828	-0.549226	0.103	0.149	1	Macrophage	Knl1	Stable
0.0765725	0.446327	0.32	0.272	1	Macrophage	Ifnar1	Stable
0.0766019	0.543528	0.137	0.095	1	Macrophage	Acvr1	Stable
0.0766542	-0.347654	0.083	0.128	1	Macrophage	Zfyve19	Stable
0.0766835	0.657698	0.177	0.135	1	Macrophage	Tuba1c	Stable
0.0767393	-0.482057	0.077	0.118	1	Macrophage	Creb5	Stable
0.0767757	0.88176	0.107	0.071	1	Macrophage	Adgre5	Stable
0.0768557	-0.469917	0.067	0.106	1	Macrophage	Krtcap2	Stable
0.0768694	0.307414	0.347	0.286	1	Macrophage	Ist1	Stable
0.0769102	-0.356378	0.157	0.21	1	Macrophage	Crim1	Stable
0.0769122	0.871617	0.123	0.085	1	Macrophage	Tenm3	Stable
0.0772103	-0.68772	0.08	0.121	1	Macrophage	LOC102552179	Stable
0.0772694	0.474692	0.13	0.09	1	Macrophage	Cd38	Stable
0.0773122	-0.125789	0.213	0.286	1	Macrophage	Cnot6l	Stable
0.0774863	-0.797014	0.1	0.142	1	Macrophage	Prep	Stable
0.0775526	0.535943	0.13	0.09	1	Macrophage	Adcy7	Stable
0.0776766	0.268727	0.577	0.52	1	Macrophage	Rapgef6	Stable
0.0778507	0.431917	0.19	0.142	1	Macrophage	Dpp7	Stable
0.0778918	-0.488937	0.09	0.135	1	Macrophage	Ankrd26	Stable
0.0779054	0.621838	0.1	0.064	1	Macrophage	Flna	Stable
0.0780643	-0.208548	0.467	0.525	1	Macrophage	Arih1	Stable
0.0781447	-0.243671	0.377	0.454	1	Macrophage	Tox	Stable
0.0786617	0.484932	0.19	0.142	1	Macrophage	Tmem33	Stable
0.078762	-0.607765	0.123	0.17	1	Macrophage	Ly49si2	Stable
0.079105	-0.572372	0.087	0.13	1	Macrophage	Pof1b	Stable
0.0791653	-0.300636	0.1	0.147	1	Macrophage	Elmo3	Stable
0.0793252	-0.23777	0.347	0.411	1	Macrophage	Usp3	Stable
0.0794053	-0.162105	0.217	0.281	1	Macrophage	Notch1	Stable
0.0794611	0.568884	0.293	0.246	1	Macrophage	Sash1	Stable
0.0795032	-0.560537	0.073	0.113	1	Macrophage	Pnp	Stable
0.0795354	0.829237	0.173	0.132	1	Macrophage	LOC100360522	Stable
0.0796423	0.667385	0.127	0.087	1	Macrophage	Cfp	Stable
0.0797703	-0.27729	0.447	0.504	1	Macrophage	Mgat4a	Stable
0.0798483	0.553724	0.13	0.09	1	Macrophage	Rnpc3	Stable
0.0801247	-0.415725	0.087	0.13	1	Macrophage	Lats1	Stable
0.0802741	-0.345102	0.26	0.329	1	Macrophage	Adnp	Stable
0.0802937	0.346515	0.16	0.113	1	Macrophage	Hkdc1	Stable
0.0805936	1.04257	0.11	0.073	1	Macrophage	Zfp318	Stable
0.0806893	-0.466656	0.103	0.149	1	Macrophage	Hsd17b12	Stable
0.0807284	0.565327	0.25	0.206	1	Macrophage	Ttc28	Stable
0.0807484	-0.102932	0.503	0.598	1	Macrophage	Psme4	Stable
0.0808846	-0.359858	0.083	0.125	1	Macrophage	Icam2	Stable
0.0809503	0.20981	0.487	0.444	1	Macrophage	Trip12	Stable
0.0809814	0.379871	0.383	0.331	1	Macrophage	Etnk1	Stable
0.0813116	0.80399	0.12	0.083	1	Macrophage	Rab12	Stable
0.0813621	0.320745	0.353	0.298	1	Macrophage	Arhgef2	Stable
0.0813932	0.455145	0.293	0.246	1	Macrophage	LOC120095195	Stable
0.081455	-0.500666	0.073	0.113	1	Macrophage	Cdc42ep2	Stable
0.0815197	1.01313	0.117	0.08	1	Macrophage	Rpa1	Stable
0.0815454	-0.211382	0.307	0.381	1	Macrophage	Ankfy1	Stable
0.0819235	-0.335106	0.1	0.147	1	Macrophage	Orc2	Stable
0.0820253	-0.303723	0.143	0.196	1	Macrophage	Caap1	Stable
0.0820671	0.583218	0.117	0.078	1	Macrophage	Glul	Stable
0.08216	-0.368497	0.247	0.305	1	Macrophage	Ip6k2	Stable
0.0821689	0.839452	0.103	0.069	1	Macrophage	Klra17	Stable
0.0825352	-0.165703	0.1	0.149	1	Macrophage	Eif3j	Stable
0.0826945	0.472543	0.12	0.08	1	Macrophage	Phlpp2	Stable
0.0827451	0.286759	0.65	0.664	1	Macrophage	Taok1	Stable
0.0827473	0.638916	0.113	0.076	1	Macrophage	Sdk1	Stable
0.0827921	-0.358082	0.19	0.246	1	Macrophage	Plekhh1	Stable
0.0828204	-0.272501	0.13	0.184	1	Macrophage	Jaml	Stable
0.0829814	-0.557717	0.08	0.121	1	Macrophage	Mbnl3	Stable
0.0831165	0.292117	0.5	0.463	1	Macrophage	Setd2	Stable
0.0831809	0.519847	0.27	0.222	1	Macrophage	Rcsd1	Stable
0.0832239	-0.524482	0.097	0.142	1	Macrophage	Inafm1	Stable
0.0832676	-0.226779	0.15	0.206	1	Macrophage	Rprd1a	Stable
0.0832984	-0.373807	0.24	0.298	1	Macrophage	Cspp1	Stable
0.0836405	0.425118	0.413	0.371	1	Macrophage	Hexd	Stable
0.0837756	0.650976	0.237	0.189	1	Macrophage	Ccdc50	Stable
0.084026	-0.284309	0.16	0.213	1	Macrophage	Shank2	Stable
0.0840283	0.492554	0.293	0.246	1	Macrophage	Irag2	Stable
0.0840755	-0.463446	0.073	0.113	1	Macrophage	Dennd2c	Stable
0.0842922	-0.414158	0.113	0.158	1	Macrophage	Rnf170	Stable
0.0843442	-0.434835	0.11	0.156	1	Macrophage	Plb1	Stable
0.0844096	0.566861	0.18	0.137	1	Macrophage	Styx	Stable
0.0844277	0.379957	0.26	0.21	1	Macrophage	Dennd4b	Stable
0.0846742	-0.074046	0.07	0.111	1	Macrophage	Arl6ip4	Stable
0.0849346	0.861881	0.137	0.099	1	Macrophage	Mapk6	Stable
0.0849569	-0.380726	0.183	0.239	1	Macrophage	Anapc7	Stable
0.0849657	0.431891	0.137	0.095	1	Macrophage	Lipa	Stable
0.0849921	-0.124107	0.077	0.121	1	Macrophage	LOC102547955	Stable
0.0850164	-0.591588	0.1	0.142	1	Macrophage	Ocrl	Stable
0.0850833	0.443628	0.183	0.135	1	Macrophage	Sec23a	Stable
0.0852325	-0.456889	0.107	0.151	1	Macrophage	Themis3	Stable
0.0852382	0.970696	0.157	0.118	1	Macrophage	Slc3a2	Stable
0.0852563	-0.294315	0.183	0.243	1	Macrophage	Gpr39	Stable
0.0852657	-0.394609	0.16	0.21	1	Macrophage	Fam162a	Stable
0.0854271	-0.325636	0.073	0.116	1	Macrophage	Rabep2	Stable
0.085518	0.545528	0.27	0.227	1	Macrophage	Arpc1b	Stable
0.0855768	-0.384036	0.13	0.18	1	Macrophage	Kitlg	Stable
0.0855838	-0.732874	0.083	0.123	1	Macrophage	Ptprs	Stable
0.0856331	-0.257715	0.193	0.253	1	Macrophage	Poc1b	Stable
0.0858053	-0.221725	0.19	0.251	1	Macrophage	Tmem161b	Stable
0.0860283	-0.183533	0.27	0.34	1	Macrophage	Sgk3	Stable
0.0861932	0.635562	0.12	0.083	1	Macrophage	Prdm1	Stable
0.0862419	0.544352	0.207	0.163	1	Macrophage	Cers5	Stable
0.0862888	-0.46781	0.163	0.215	1	Macrophage	C1qb	Stable
0.0864966	0.650871	0.18	0.137	1	Macrophage	Sar1b	Stable
0.086568	-0.256374	0.097	0.144	1	Macrophage	Timm9	Stable
0.0865775	-0.510918	0.197	0.251	1	Macrophage	Cyth4	Stable
0.0867359	-0.246384	0.15	0.203	1	Macrophage	Ddr1	Stable
0.0867639	-0.399094	0.073	0.113	1	Macrophage	Slc16a7	Stable
0.0870616	-0.407042	0.08	0.121	1	Macrophage	Dhrs3	Stable
0.0870723	0.559375	0.297	0.253	1	Macrophage	Plscr1	Stable
0.0871932	0.455489	0.16	0.116	1	Macrophage	Cct5	Stable
0.0872534	0.715347	0.27	0.232	1	Macrophage	Cdk17	Stable
0.0876153	0.574183	0.203	0.158	1	Macrophage	Dpep1	Stable
0.0880116	-0.323809	0.283	0.34	1	Macrophage	Cracd	Stable
0.088459	-0.116483	0.237	0.31	1	Macrophage	Bnip2	Stable
0.088487	-0.215322	0.087	0.13	1	Macrophage	Galc	Stable
0.0886176	-0.296512	0.117	0.165	1	Macrophage	Oip5-as1	Stable
0.0888105	0.571625	0.117	0.078	1	Macrophage	Rnpep	Stable
0.0888679	-0.173498	0.31	0.388	1	Macrophage	Nbeal1	Stable
0.0890775	-0.360871	0.123	0.173	1	Macrophage	Capn7	Stable
0.0893213	-0.401102	0.093	0.135	1	Macrophage	Zfp182	Stable
0.0893317	0.902627	0.13	0.092	1	Macrophage	Etfb	Stable
0.0893723	-0.143016	0.32	0.392	1	Macrophage	Vps13a	Stable
0.0896028	-0.281431	0.307	0.374	1	Macrophage	Lnx2	Stable
0.089694	-0.807669	0.067	0.102	1	Macrophage	Btbd19	Stable
0.0900543	-0.391668	0.073	0.113	1	Macrophage	RGD1563888	Stable
0.0903265	0.579857	0.2	0.156	1	Macrophage	Zc3h13	Stable
0.0903395	-0.240025	0.377	0.444	1	Macrophage	Slc9a1	Stable
0.0903913	-0.153364	0.537	0.615	1	Macrophage	Foxn3	Stable
0.0904096	-0.472931	0.087	0.128	1	Macrophage	Eif2s3	Stable
0.0905671	0.579893	0.17	0.128	1	Macrophage	Mgat1	Stable
0.0905854	-0.451319	0.147	0.196	1	Macrophage	Unc13b	Stable
0.0907969	-0.0659844	0.11	0.158	1	Macrophage	Dnajb11	Stable
0.0910658	0.483186	0.31	0.262	1	Macrophage	Rabgap1	Stable
0.0911256	-0.62972	0.107	0.149	1	Macrophage	Fbxl19	Stable
0.0913079	-0.445459	0.123	0.17	1	Macrophage	Cbx1	Stable
0.0913143	-0.380273	0.223	0.277	1	Macrophage	LOC100911177	Stable
0.0913194	-0.79696	0.097	0.137	1	Macrophage	Wars2	Stable
0.0913643	0.661133	0.337	0.303	1	Macrophage	Ksr1	Stable
0.0915206	0.251111	0.437	0.4	1	Macrophage	Sptbn1	Stable
0.0915708	-0.296647	0.2	0.258	1	Macrophage	Uqcc1	Stable
0.0916314	0.793675	0.17	0.132	1	Macrophage	Ptpn22	Stable
0.0921427	-0.361186	0.097	0.139	1	Macrophage	Nfs1	Stable
0.0921782	-0.506662	0.087	0.125	1	Macrophage	Carf	Stable
0.0922291	0.807805	0.177	0.139	1	Macrophage	Etv3	Stable
0.0923052	0.465456	0.29	0.248	1	Macrophage	N4bp1	Stable
0.0924449	0.516516	0.273	0.229	1	Macrophage	Setx	Stable
0.0925319	-0.114675	0.263	0.336	1	Macrophage	Cdk10	Stable
0.0926241	0.380693	0.327	0.279	1	Macrophage	Lgmn	Stable
0.0928318	-0.293342	0.117	0.163	1	Macrophage	Oaf	Stable
0.0932612	-0.399523	0.157	0.208	1	Macrophage	Bmal1	Stable
0.0936017	-0.746086	0.067	0.102	1	Macrophage	Erlin1	Stable
0.0937521	-0.356511	0.097	0.139	1	Macrophage	Zcchc4	Stable
0.094509	-0.180795	0.463	0.548	1	Macrophage	Chrm3	Stable
0.0945578	-0.212874	0.28	0.352	1	Macrophage	Ptpn9	Stable
0.0947537	-0.339321	0.097	0.139	1	Macrophage	Hnmt	Stable
0.0949488	0.418554	0.343	0.298	1	Macrophage	Adipor2	Stable
0.0950223	-0.391651	0.167	0.217	1	Macrophage	Lemd3	Stable
0.0952366	-0.223878	0.067	0.104	1	Macrophage	Itgb3bp	Stable
0.0954348	-0.403223	0.177	0.225	1	Macrophage	Pmm2	Stable
0.095547	-0.293669	0.143	0.194	1	Macrophage	Ddhd1	Stable
0.0955481	0.382554	0.367	0.331	1	Macrophage	Arhgap45	Stable
0.0955994	-0.288497	0.273	0.333	1	Macrophage	Khdc4	Stable
0.0958349	-0.388447	0.093	0.135	1	Macrophage	Psme3ip1	Stable
0.0959519	-0.313267	0.21	0.267	1	Macrophage	Rhpn2	Stable
0.0959713	-0.120971	0.083	0.125	1	Macrophage	Cxadr	Stable
0.0960234	-0.465281	0.123	0.17	1	Macrophage	Sec62	Stable
0.0963815	-0.320004	0.093	0.137	1	Macrophage	Cyc1	Stable
0.0965747	-0.168345	0.093	0.137	1	Macrophage	Dlat	Stable
0.0965768	-0.250466	0.197	0.255	1	Macrophage	Slc22a23	Stable
0.0966564	-0.0269974	0.453	0.553	1	Macrophage	Elf3	Stable
0.096747	-0.396556	0.163	0.217	1	Macrophage	Vipr1	Stable
0.0967824	0.829875	0.143	0.104	1	Macrophage	Eepd1	Stable
0.0967973	-0.19508	0.143	0.201	1	Macrophage	Abcg3	Stable
0.0968241	-0.302827	0.243	0.3	1	Macrophage	Becn1	Stable
0.0970674	-0.309752	0.163	0.215	1	Macrophage	Erbb2	Stable
0.0972458	-0.244595	0.123	0.173	1	Macrophage	Plcg1	Stable
0.0974309	-0.245957	0.397	0.466	1	Macrophage	Son	Stable
0.0974484	-0.322036	0.127	0.175	1	Macrophage	Fubp3	Stable
0.0978432	-0.212006	0.233	0.293	1	Macrophage	Ipmk	Stable
0.0979934	-0.405096	0.157	0.206	1	Macrophage	Abhd17c	Stable
0.0980657	0.761834	0.13	0.092	1	Macrophage	Prr5l	Stable
0.0983579	0.186449	0.717	0.712	1	Macrophage	Ankrd11	Stable
0.0983935	0.669999	0.123	0.087	1	Macrophage	Grina	Stable
0.0986035	-0.563682	0.08	0.118	1	Macrophage	Cpne1	Stable
0.0986279	-0.539176	0.073	0.111	1	Macrophage	Mpv17	Stable
0.0986735	-0.453938	0.087	0.125	1	Macrophage	Nop2	Stable
0.098794	-0.28567	0.213	0.27	1	Macrophage	Ptpn4	Stable
0.098819	0.114243	0.883	0.844	1	Macrophage	Snrnp70	Stable
0.0991118	-0.249221	0.193	0.251	1	Macrophage	Krcc1	Stable
0.0991609	0.203057	0.673	0.619	1	Macrophage	Saa3	Stable
0.099244	-0.207548	0.12	0.168	1	Macrophage	Cep120	Stable
0.0995125	0.149953	0.457	0.414	1	Macrophage	Lcp1	Stable
0.0995283	-0.296685	0.267	0.326	1	Macrophage	Map3k20	Stable
0.0998502	-0.304525	0.14	0.191	1	Macrophage	Rps19	Stable
0.0998719	-0.519419	0.107	0.149	1	Macrophage	Strn4	Stable
0.100047	-0.461456	0.13	0.175	1	Macrophage	Slc25a40	Stable
0.10016	-0.0711784	0.46	0.541	1	Macrophage	Utrn	Stable
0.100249	0.516557	0.233	0.189	1	Macrophage	Tm4sf20	Stable
0.100568	0.370608	0.42	0.371	1	Macrophage	Mbd2	Stable
0.10064	-0.195601	0.107	0.154	1	Macrophage	Clpx	Stable
0.100698	0.495668	0.133	0.095	1	Macrophage	Serpinb1a	Stable
0.100709	-0.21348	0.313	0.385	1	Macrophage	Sgpp2	Stable
0.100786	-0.332292	0.143	0.194	1	Macrophage	Ttc1	Stable
0.10091	0.510825	0.147	0.106	1	Macrophage	Msmo1	Stable
0.100998	-0.279463	0.1	0.144	1	Macrophage	Mtr	Stable
0.101048	-0.245743	0.207	0.265	1	Macrophage	Larp4	Stable
0.101105	-0.343055	0.167	0.217	1	Macrophage	Lpar1	Stable
0.101292	0.229538	0.487	0.447	1	Macrophage	Vps54	Stable
0.101402	-0.325494	0.147	0.196	1	Macrophage	Acss1	Stable
0.101503	-0.429665	0.117	0.161	1	Macrophage	Dnajc10	Stable
0.101665	-0.325467	0.087	0.128	1	Macrophage	Atxn7l3b	Stable
0.101725	-0.193563	0.3	0.364	1	Macrophage	Sptan1	Stable
0.102089	-0.11829	0.327	0.407	1	Macrophage	Rpl37a	Stable
0.102335	0.493515	0.32	0.286	1	Macrophage	Kdm6a	Stable
0.102352	-0.389584	0.133	0.18	1	Macrophage	Capn1	Stable
0.102581	0.502965	0.24	0.201	1	Macrophage	Pibf1	Stable
0.10289	-0.162373	0.173	0.227	1	Macrophage	Usp54	Stable
0.102986	-0.281696	0.337	0.409	1	Macrophage	Arhgap18	Stable
0.102992	-0.279108	0.377	0.43	1	Macrophage	Trerf1	Stable
0.103213	-0.379094	0.097	0.139	1	Macrophage	Pfas	Stable
0.103278	-0.300362	0.153	0.206	1	Macrophage	Pacs2	Stable
0.103538	-0.549835	0.067	0.102	1	Macrophage	Gde1	Stable
0.103568	0.498742	0.13	0.092	1	Macrophage	S100a10	Stable
0.103572	-0.384124	0.18	0.234	1	Macrophage	Clic5	Stable
0.103643	-0.322372	0.17	0.217	1	Macrophage	Slc30a5	Stable
0.103675	-0.241536	0.153	0.206	1	Macrophage	Uqcrc2	Stable
0.10382	-0.305237	0.097	0.139	1	Macrophage	RGD1566359	Stable
0.103852	-0.508038	0.067	0.102	1	Macrophage	Plcxd2	Stable
0.103873	-0.166881	0.27	0.333	1	Macrophage	Mier1	Stable
0.103947	-0.620878	0.097	0.135	1	Macrophage	Mb21d2	Stable
0.104081	-0.3331	0.137	0.182	1	Macrophage	Lpin3	Stable
0.104271	-0.551779	0.077	0.113	1	Macrophage	Tmc4	Stable
0.104363	-0.323079	0.077	0.116	1	Macrophage	Elp1	Stable
0.104494	-0.20703	0.183	0.241	1	Macrophage	Asph	Stable
0.104569	-0.0514476	0.083	0.125	1	Macrophage	Naa10	Stable
0.104742	0.4573	0.263	0.217	1	Macrophage	Atp10d	Stable
0.10478	0.673619	0.177	0.137	1	Macrophage	Tpcn2	Stable
0.104903	0.75215	0.15	0.113	1	Macrophage	Uba5	Stable
0.105045	-0.655608	0.097	0.135	1	Macrophage	Cmbl	Stable
0.105096	0.433266	0.29	0.239	1	Macrophage	Cdk11b	Stable
0.10536	0.596008	0.203	0.163	1	Macrophage	Cops4	Stable
0.10547	-0.213537	0.32	0.39	1	Macrophage	Foxo3	Stable
0.105645	0.765325	0.147	0.111	1	Macrophage	Brap	Stable
0.105823	-0.81627	0.09	0.125	1	Macrophage	Mep1a	Stable
0.105866	-0.426979	0.07	0.106	1	Macrophage	Cd81	Stable
0.105935	-0.357863	0.1	0.142	1	Macrophage	Atp5mf	Stable
0.106102	-0.470551	0.193	0.241	1	Macrophage	Rasa4	Stable
0.10611	-0.33156	0.14	0.189	1	Macrophage	Prr15l	Stable
0.106327	0.205385	0.423	0.362	1	Macrophage	Rbpj	Stable
0.106585	0.396482	0.427	0.392	1	Macrophage	Maml2	Stable
0.106652	1.18401	0.103	0.073	1	Macrophage	Limd1	Stable
0.106811	0.702087	0.103	0.071	1	Macrophage	Spats2l	Stable
0.106857	-0.235656	0.397	0.463	1	Macrophage	Clasp2	Stable
0.107214	-0.508148	0.077	0.113	1	Macrophage	Heatr6	Stable
0.107344	-0.312927	0.383	0.447	1	Macrophage	Zfhx3	Stable
0.107509	-0.215093	0.257	0.314	1	Macrophage	Tmod3	Stable
0.107625	-0.0953834	0.087	0.128	1	Macrophage	Pnkd	Stable
0.107911	-0.487098	0.07	0.106	1	Macrophage	Pgap6	Stable
0.108104	0.504055	0.237	0.196	1	Macrophage	Aamp	Stable
0.108189	0.628568	0.153	0.116	1	Macrophage	Gtpbp2	Stable
0.108209	-0.347199	0.11	0.154	1	Macrophage	Nup88	Stable
0.108215	-0.0914511	0.127	0.175	1	Macrophage	H6pd	Stable
0.108491	-0.388828	0.097	0.137	1	Macrophage	Ugdh	Stable
0.108672	0.262879	0.343	0.288	1	Macrophage	Plpp1	Stable
0.108812	-0.374828	0.067	0.102	1	Macrophage	B3gnt5	Stable
0.109064	0.618984	0.21	0.17	1	Macrophage	Fbxl5	Stable
0.109277	0.744385	0.103	0.071	1	Macrophage	Bin3	Stable
0.109491	-0.125489	0.207	0.27	1	Macrophage	Abhd12	Stable
0.10951	0.473349	0.243	0.199	1	Macrophage	Pcbp2	Stable
0.10953	-0.337598	0.13	0.175	1	Macrophage	Themis2	Stable
0.109836	-0.247293	0.087	0.125	1	Macrophage	Tmem62	Stable
0.110005	-0.42667	0.083	0.121	1	Macrophage	Cfh	Stable
0.110183	0.708761	0.177	0.139	1	Macrophage	Gpi	Stable
0.110206	0.79371	0.16	0.123	1	Macrophage	Arl8b	Stable
0.110422	-0.225914	0.157	0.208	1	Macrophage	Csk	Stable
0.110428	0.624356	0.22	0.18	1	Macrophage	Gmfg	Stable
0.110447	0.338013	0.353	0.319	1	Macrophage	Hnrnpl	Stable
0.110512	-0.77343	0.13	0.17	1	Macrophage	Prkn	Stable
0.110631	0.545097	0.307	0.267	1	Macrophage	Cd63	Stable
0.110816	0.42468	0.19	0.147	1	Macrophage	Il6st	Stable
0.110952	0.623811	0.177	0.139	1	Macrophage	Cmtm7	Stable
0.111046	0.477323	0.323	0.286	1	Macrophage	Stat5b	Stable
0.111094	-0.133581	0.117	0.163	1	Macrophage	LOC108352829	Stable
0.111363	-0.504825	0.107	0.147	1	Macrophage	Abat	Stable
0.111368	-0.396481	0.243	0.293	1	Macrophage	Snx6	Stable
0.111527	0.742682	0.107	0.073	1	Macrophage	Il20ra	Stable
0.11155	0.658026	0.167	0.13	1	Macrophage	Atg16l1	Stable
0.111551	-0.660723	0.087	0.125	1	Macrophage	Cracr2a	Stable
0.111557	-0.236942	0.363	0.435	1	Macrophage	Anxa4	Stable
0.111584	-0.186232	0.203	0.267	1	Macrophage	Zmym4	Stable
0.11169	0.448394	0.197	0.151	1	Macrophage	Heatr5b	Stable
0.112139	0.501746	0.343	0.307	1	Macrophage	Fli1	Stable
0.112152	0.65681	0.223	0.184	1	Macrophage	Nln	Stable
0.112228	-0.396475	0.117	0.161	1	Macrophage	Brip1	Stable
0.112305	0.564872	0.153	0.116	1	Macrophage	Rufy1	Stable
0.11236	0.51953	0.193	0.151	1	Macrophage	Gsdme	Stable
0.112469	-0.264464	0.227	0.288	1	Macrophage	Rps6kb1	Stable
0.112561	0.847674	0.14	0.106	1	Macrophage	Tmem209	Stable
0.112675	0.281765	0.44	0.407	1	Macrophage	Cep350	Stable
0.112676	0.478452	0.34	0.298	1	Macrophage	Myo1a	Stable
0.11275	-0.302425	0.07	0.106	1	Macrophage	Tmem175	Stable
0.113154	0.470582	0.303	0.267	1	Macrophage	Ago2	Stable
0.113267	-0.0747491	0.803	0.861	1	Macrophage	Foxp1	Stable
0.11328	-0.271512	0.09	0.13	1	Macrophage	Prr11	Stable
0.113281	0.224465	0.46	0.4	1	Macrophage	Herc1	Stable
0.113769	0.541536	0.16	0.121	1	Macrophage	Mfsd14b	Stable
0.113906	-0.260444	0.147	0.196	1	Macrophage	Cldn7	Stable
0.113954	-0.191512	0.173	0.232	1	Macrophage	Nono	Stable
0.114318	-0.354515	0.243	0.303	1	Macrophage	Gdpd1	Stable
0.114345	0.300458	0.437	0.404	1	Macrophage	Tnrc6a	Stable
0.114375	0.500999	0.317	0.281	1	Macrophage	Csnk1g3	Stable
0.114439	0.308503	0.523	0.494	1	Macrophage	Cux1	Stable
0.114459	0.503855	0.24	0.199	1	Macrophage	Gpr107	Stable
0.114583	-0.0948206	0.133	0.184	1	Macrophage	Dusp16	Stable
0.114624	-0.307992	0.11	0.154	1	Macrophage	Ephb4	Stable
0.115042	0.230806	0.68	0.676	1	Macrophage	Rbm39	Stable
0.115243	0.634411	0.127	0.092	1	Macrophage	Mgst3	Stable
0.115417	-0.581285	0.08	0.116	1	Macrophage	Cdc42bpg	Stable
0.115526	-0.0933596	0.51	0.586	1	Macrophage	Sipa1l1	Stable
0.115598	0.906872	0.197	0.161	1	Macrophage	LOC120099897	Stable
0.115628	-0.390647	0.083	0.121	1	Macrophage	Atr	Stable
0.115785	-0.313509	0.083	0.121	1	Macrophage	Pdlim7	Stable
0.115987	-0.709828	0.077	0.111	1	Macrophage	Eif2b2	Stable
0.116306	-0.180479	0.233	0.291	1	Macrophage	Csf1r	Stable
0.116378	-0.0315104	0.253	0.322	1	Macrophage	Pde9a	Stable
0.11691	0.524065	0.39	0.357	1	Macrophage	Rps14	Stable
0.11704	-0.077586	0.213	0.27	1	Macrophage	Rpl37	Stable
0.117119	-0.447379	0.15	0.194	1	Macrophage	Zfp646	Stable
0.117282	0.577519	0.127	0.092	1	Macrophage	Cdkn2b	Stable
0.117346	-0.613869	0.07	0.104	1	Macrophage	Gmcl1	Stable
0.117752	-0.371969	0.197	0.243	1	Macrophage	Egfr	Stable
0.118056	-0.114337	0.25	0.314	1	Macrophage	Klf3	Stable
0.118097	-0.10675	0.13	0.177	1	Macrophage	Sh3glb1	Stable
0.118114	-0.264011	0.25	0.31	1	Macrophage	Fam234a	Stable
0.118206	-0.0771471	0.27	0.34	1	Macrophage	Ust	Stable
0.118217	0.434433	0.27	0.229	1	Macrophage	Slk	Stable
0.118357	-0.249886	0.093	0.132	1	Macrophage	Mms22l	Stable
[truncated: 3,701 more rows]

## Sheet: Goblet
p_val	avg_log2FC	pct.1	pct.2	p_val_adj	cluster	gene	type
3.09197e-133	1.42878	0.787	0.438	7.09297e-129	Goblet	Ly6al	Up
9.8195e-131	1.73443	0.725	0.342	2.25259e-126	Goblet	Apoa1	Up
6.09606e-124	1.75895	0.69	0.335	1.39844e-119	Goblet	RT1-CE5	Up
4.68736e-108	-2.69775	0.451	0.732	1.07528e-103	Goblet	Pla2g2a	Down
3.62921e-107	1.28551	0.903	0.683	8.32541e-103	Goblet	COX1	Up
8.53328e-94	-4.93368	0.013	0.312	1.95753e-89	Goblet	St8sia6	Down
4.81896e-93	-1.12625	0.985	0.997	1.10547e-88	Goblet	Reg3g	Down
2.33263e-85	2.06175	0.382	0.115	5.35106e-81	Goblet	Slc39a4	Up
8.51659e-82	1.07918	0.805	0.589	1.95371e-77	Goblet	Actb	Up
5.62762e-81	1.21901	0.802	0.576	1.29098e-76	Goblet	COX3	Up
1.06064e-77	1.16621	0.658	0.353	2.43311e-73	Goblet	Clca4	Up
1.7511e-70	1.1278	0.7	0.45	4.01702e-66	Goblet	Cd74	Up
3.02335e-66	1.80415	0.364	0.128	6.93556e-62	Goblet	Fabp1	Up
3.55384e-66	1.90835	0.335	0.108	8.15252e-62	Goblet	RT1-Db1	Up
1.74137e-61	2.27777	0.28	0.082	3.99469e-57	Goblet	RT1-CE16	Up
6.17237e-61	1.34521	0.539	0.287	1.41594e-56	Goblet	Naaladl1	Up
7.8778e-59	1.1392	0.708	0.491	1.80717e-54	Goblet	ATP6	Up
8.43743e-56	-1.63334	0.588	0.762	1.93555e-51	Goblet	Agr2	Down
8.51876e-54	2.29474	0.222	0.055	1.9542e-49	Goblet	LOC691352	Up
1.04039e-53	1.89769	0.303	0.107	2.38665e-49	Goblet	RT1-A1	Up
1.1054e-52	-0.941038	0.542	0.731	2.53579e-48	Goblet	Tspan1	Down
1.38046e-52	1.42401	0.438	0.217	3.16677e-48	Goblet	Fkbp5	Up
2.86351e-51	0.972256	0.757	0.599	6.56889e-47	Goblet	RT1-A2	Up
1.97799e-50	1.47614	0.498	0.283	4.5375e-46	Goblet	Clec2h	Up
2.53499e-50	0.997904	0.781	0.609	5.81527e-46	Goblet	COX2	Up
1.40138e-49	0.620298	0.983	0.946	3.21476e-45	Goblet	Muc13	Up
1.84406e-47	2.35588	0.188	0.044	4.23026e-43	Goblet	RT1-CE3	Up
2.66261e-46	1.01095	0.583	0.367	6.10803e-42	Goblet	Ablim1	Up
3.24525e-46	2.00181	0.216	0.06	7.44459e-42	Goblet	Dnase1	Up
5.45636e-46	1.12628	0.613	0.421	1.25169e-41	Goblet	RT1-A3	Up
1.06707e-45	1.42647	0.462	0.267	2.44787e-41	Goblet	RT1-CE4	Up
3.58124e-45	2.34459	0.192	0.049	8.21537e-41	Goblet	Aldob	Up
4.13504e-45	2.41794	0.475	0.286	9.48578e-41	Goblet	Itln1	Up
4.88102e-44	1.03924	0.682	0.494	1.11971e-39	Goblet	CYTB	Up
7.07451e-44	2.71888	0.142	0.024	1.62289e-39	Goblet	Scnn1b	Up
9.82812e-44	1.66287	0.28	0.104	2.25457e-39	Goblet	Si	Up
5.07408e-43	1.45918	0.322	0.136	1.16399e-38	Goblet	Abhd16a	Up
7.16524e-43	-0.833565	0.974	0.989	1.64371e-38	Goblet	Reg3b	Down
7.55132e-42	1.42124	0.356	0.167	1.73227e-37	Goblet	Apob	Up
3.45313e-41	2.31147	0.179	0.046	7.92148e-37	Goblet	Necab1	Up
4.42033e-41	1.23668	0.409	0.213	1.01402e-36	Goblet	Tmigd1	Up
6.95678e-41	2.02052	0.192	0.053	1.59589e-36	Goblet	Sgk1	Up
7.82937e-41	3.28535	0.108	0.012	1.79606e-36	Goblet	LOC120095958	Up
7.95206e-41	3.6371	0.111	0.014	1.8242e-36	Goblet	Grm3	Up
1.11546e-40	0.714736	0.739	0.561	2.55886e-36	Goblet	Cdh17	Up
1.08941e-38	-1.13272	0.408	0.603	2.49912e-34	Goblet	Pigr	Down
2.2543e-38	-1.39861	0.398	0.594	5.17137e-34	Goblet	RatNP-3b	Down
1.24707e-37	1.30599	0.372	0.189	2.86079e-33	Goblet	RT1-Da	Up
1.68621e-37	-0.805677	0.662	0.827	3.86817e-33	Goblet	Defa9	Down
2.56164e-37	-0.89116	0.428	0.618	5.87641e-33	Goblet	Slc4a4	Down
6.53815e-37	1.95203	0.192	0.059	1.49985e-32	Goblet	Rbp2	Up
1.22473e-36	-2.41856	0.043	0.202	2.80954e-32	Goblet	Scd2	Down
2.2422e-36	2.5695	0.137	0.029	5.1436e-32	Goblet	Creb3l3	Up
4.11677e-36	1.81592	0.216	0.075	9.44388e-32	Goblet	Abhd3	Up
4.21334e-35	1.13712	0.398	0.214	9.6654e-31	Goblet	St3gal4	Up
5.28904e-35	-0.860335	0.799	0.883	1.21331e-30	Goblet	Defal1	Down
1.02866e-34	2.55144	0.132	0.029	2.35974e-30	Goblet	LOC120098896	Up
1.23577e-34	-0.736197	0.595	0.765	2.83486e-30	Goblet	Dmbt1	Down
1.34275e-34	2.11588	0.183	0.058	3.08028e-30	Goblet	Slc25a48	Up
3.11572e-34	1.77735	0.21	0.075	7.14745e-30	Goblet	LOC688542	Up
3.34405e-34	1.27531	0.306	0.14	7.67126e-30	Goblet	Hsd11b2	Up
1.77702e-33	1.08056	0.422	0.237	4.07649e-29	Goblet	ND4	Up
3.9162e-33	2.29184	0.131	0.029	8.98376e-29	Goblet	Apoc2	Up
4.95999e-33	2.55086	0.126	0.027	1.13782e-28	Goblet	RT1-Bb	Up
8.141e-33	0.990756	0.491	0.321	1.86755e-28	Goblet	Cdhr2	Up
8.41336e-33	1.5037	0.237	0.095	1.93002e-28	Goblet	Gpt	Up
1.48039e-32	-0.673634	0.783	0.886	3.39601e-28	Goblet	Defa24	Down
1.64915e-32	0.846817	0.595	0.417	3.78315e-28	Goblet	Kcnma1	Up
2.0288e-32	-1.85408	0.078	0.237	4.65406e-28	Goblet	Sema5a	Down
3.78219e-32	1.9209	0.197	0.07	8.67634e-28	Goblet	Btnl5	Up
1.43174e-31	-0.768172	0.452	0.633	3.28442e-27	Goblet	Dach1	Down
3.68668e-31	1.55206	0.241	0.101	8.45725e-27	Goblet	Bach2	Up
3.73013e-31	1.19168	0.429	0.262	8.55692e-27	Goblet	ND1	Up
1.27761e-30	-0.858802	0.314	0.502	2.93085e-26	Goblet	Auts2	Down
1.76095e-30	2.30481	0.12	0.027	4.03963e-26	Goblet	Spns2	Up
7.92155e-30	1.07491	0.351	0.187	1.8172e-25	Goblet	ND2	Up
8.79174e-30	2.44965	0.107	0.021	2.01682e-25	Goblet	Best2	Up
1.53634e-29	0.784145	0.507	0.329	3.52437e-25	Goblet	Slc51a	Up
1.63937e-29	-0.60438	0.733	0.857	3.76072e-25	Goblet	Defa8	Down
6.4338e-29	0.911734	0.543	0.402	1.47591e-24	Goblet	Coro2a	Up
2.22887e-28	1.88361	0.173	0.061	5.11303e-24	Goblet	Cdkl1	Up
2.25693e-28	1.03533	0.413	0.252	5.17739e-24	Goblet	Slc27a4	Up
3.14276e-28	1.47531	0.237	0.104	7.20949e-24	Goblet	Junb	Up
4.99732e-28	1.6575	0.185	0.068	1.14639e-23	Goblet	Car4	Up
5.16251e-28	2.21922	0.171	0.06	1.18428e-23	Goblet	Reg4	Up
6.12797e-28	1.31256	0.242	0.107	1.40576e-23	Goblet	St6gal1	Up
6.95367e-28	-1.8748	0.062	0.2	1.59517e-23	Goblet	Pla2g5	Down
2.84095e-27	1.42286	0.262	0.126	6.51714e-23	Goblet	Il4r	Up
1.57102e-26	-1.12265	0.247	0.414	3.60393e-22	Goblet	Rap1gap	Down
2.96262e-26	0.439234	0.802	0.683	6.79625e-22	Goblet	Lypd8	Stable
4.38399e-26	1.29278	0.254	0.121	1.00569e-21	Goblet	Skil	Up
5.91312e-26	2.09082	0.104	0.024	1.35647e-21	Goblet	Egr1	Up
7.7043e-26	0.885546	0.412	0.256	1.76737e-21	Goblet	Pepd	Up
1.46007e-25	-1.19967	0.196	0.359	3.34941e-21	Goblet	Selenom	Down
4.34434e-25	1.6377	0.168	0.062	9.96591e-21	Goblet	Csgalnact1	Up
4.88641e-25	1.58841	0.171	0.064	1.12094e-20	Goblet	Slc7a11	Up
5.15342e-25	1.29418	0.275	0.142	1.1822e-20	Goblet	RT1-Ba	Up
5.73252e-25	-0.407139	0.777	0.878	1.31504e-20	Goblet	Foxp1	Stable
7.79266e-25	-0.899104	0.239	0.411	1.78764e-20	Goblet	Ephb2	Down
1.33445e-24	-0.780205	0.382	0.534	3.06122e-20	Goblet	Tnfrsf14	Down
4.84285e-24	0.84604	0.49	0.337	1.11095e-19	Goblet	Sorbs1	Up
4.93087e-24	-0.786925	0.345	0.497	1.13114e-19	Goblet	Dgkh	Down
5.10002e-24	-0.322608	0.992	0.994	1.16994e-19	Goblet	Gmds	Stable
8.83371e-24	1.79704	0.148	0.051	2.02645e-19	Goblet	Ebf1	Up
9.15967e-24	0.758904	0.532	0.394	2.10123e-19	Goblet	Myo1a	Up
1.04935e-23	0.739757	0.604	0.474	2.40722e-19	Goblet	Mep1b	Up
1.16689e-23	0.531293	0.711	0.573	2.67685e-19	Goblet	Atp1a1	Up
1.21914e-23	0.865407	0.439	0.29	2.7967e-19	Goblet	Herpud1	Up
1.68254e-23	-2.36187	0.028	0.132	3.85974e-19	Goblet	Cbr1l2	Down
1.72285e-23	1.12159	0.348	0.211	3.95222e-19	Goblet	Fth1	Up
2.60013e-23	-2.12007	0.043	0.156	5.96471e-19	Goblet	Cenpf	Down
7.37653e-23	1.19023	0.181	0.074	1.69218e-18	Goblet	RT1-CE15	Up
1.18293e-22	1.72512	0.142	0.05	2.71365e-18	Goblet	Slit1	Up
1.72157e-22	1.73431	0.133	0.045	3.94929e-18	Goblet	Tp53i13	Up
2.52532e-22	1.47321	0.16	0.061	5.79307e-18	Goblet	Pnpla2	Up
2.58772e-22	-0.606366	0.562	0.69	5.93623e-18	Goblet	LOC102549836	Down
2.79608e-22	-1.41182	0.103	0.233	6.4142e-18	Goblet	Etfbkmt	Down
3.41611e-22	1.35479	0.252	0.134	7.83656e-18	Goblet	Khk	Up
4.39564e-22	0.810104	0.418	0.271	1.00836e-17	Goblet	Eef2	Up
4.50467e-22	1.13911	0.288	0.16	1.03337e-17	Goblet	Mttp	Up
4.80311e-22	1.09073	0.293	0.161	1.10183e-17	Goblet	LOC100361913	Up
7.48042e-22	1.53306	0.177	0.075	1.71601e-17	Goblet	Ceacam20	Up
7.69611e-22	1.93185	0.103	0.028	1.76549e-17	Goblet	Cyp2j3	Up
8.70894e-22	0.982374	0.295	0.161	1.99783e-17	Goblet	ND5	Up
1.00702e-21	1.93681	0.124	0.041	2.3101e-17	Goblet	Pyroxd2	Up
1.00758e-21	1.05413	0.33	0.198	2.31139e-17	Goblet	Slc26a3	Up
1.28487e-21	0.355233	0.943	0.9	2.94749e-17	Goblet	Lgals4	Stable
1.79297e-21	0.904441	0.348	0.206	4.11307e-17	Goblet	Tmsb4x	Up
3.75972e-21	-0.862728	0.228	0.384	8.62479e-17	Goblet	Cdk6	Down
4.52909e-21	1.34943	0.225	0.111	1.03897e-16	Goblet	Arhgap15	Up
4.81029e-21	-2.44343	0.032	0.129	1.10348e-16	Goblet	Sct	Down
7.59887e-21	1.65832	0.137	0.05	1.74318e-16	Goblet	Amn	Up
8.02389e-21	1.30886	0.212	0.103	1.84068e-16	Goblet	Hsd17b6	Up
1.00659e-20	-1.26396	0.105	0.233	2.30913e-16	Goblet	Nhs	Down
1.13463e-20	-0.943697	0.214	0.361	2.60284e-16	Goblet	Plch2	Down
1.29484e-20	1.10813	0.284	0.159	2.97037e-16	Goblet	Tm4sf20	Up
1.62386e-20	-1.60709	0.068	0.182	3.72514e-16	Goblet	Anxa8	Down
2.22132e-20	1.16128	0.247	0.13	5.0957e-16	Goblet	Aoc1	Up
2.34013e-20	1.8437	0.12	0.04	5.36825e-16	Goblet	Aff3	Up
2.45625e-20	0.940264	0.368	0.238	5.63464e-16	Goblet	Cpt1a	Up
3.16201e-20	1.23755	0.248	0.133	7.25366e-16	Goblet	Blmh	Up
4.19603e-20	1.0505	0.298	0.174	9.62569e-16	Goblet	Ckmt1	Up
4.90557e-20	-0.917589	0.172	0.315	1.12534e-15	Goblet	Hmga2	Down
6.02679e-20	-1.82021	0.049	0.153	1.38255e-15	Goblet	Fxyd3	Down
6.32232e-20	-1.16183	0.111	0.236	1.45034e-15	Goblet	Atp2c2	Down
6.59653e-20	0.406637	0.787	0.692	1.51324e-15	Goblet	Saa3	Stable
7.3565e-20	-0.532802	0.551	0.691	1.68758e-15	Goblet	Fry	Down
1.03736e-19	-0.879511	0.257	0.397	2.3797e-15	Goblet	Cd47	Down
1.23778e-19	-0.941608	0.212	0.351	2.83947e-15	Goblet	Fam117b	Down
1.80824e-19	0.706942	0.474	0.339	4.14811e-15	Goblet	Ccdc88c	Up
1.82939e-19	0.805567	0.358	0.222	4.19662e-15	Goblet	Ptpn18	Up
2.93749e-19	0.93267	0.378	0.25	6.73861e-15	Goblet	Slc13a2	Up
4.07279e-19	-0.903618	0.182	0.321	9.34298e-15	Goblet	Znrf3	Down
7.69507e-19	-0.7259	0.242	0.39	1.76525e-14	Goblet	Prom1	Down
1.18707e-18	0.995993	0.287	0.164	2.72313e-14	Goblet	Cldn4	Up
1.43211e-18	-1.22204	0.112	0.232	3.28526e-14	Goblet	Esrrg	Down
1.52595e-18	0.863897	0.362	0.234	3.50053e-14	Goblet	Anxa2	Up
1.95306e-18	-0.447452	0.966	0.968	4.48033e-14	Goblet	Muc2	Stable
2.32037e-18	1.79498	0.122	0.045	5.32293e-14	Goblet	Slc5a11	Up
2.6853e-18	-0.589998	0.403	0.544	6.16009e-14	Goblet	Ddx5	Down
3.35191e-18	0.632244	0.53	0.397	7.68927e-14	Goblet	Myh14	Up
3.43757e-18	0.81348	0.288	0.166	7.88578e-14	Goblet	Tfcp2l1	Up
4.69632e-18	1.21538	0.188	0.09	1.07733e-13	Goblet	LOC102547718	Up
5.63417e-18	0.740612	0.332	0.201	1.29248e-13	Goblet	LOC102556677	Up
5.91352e-18	-0.81227	0.223	0.361	1.35656e-13	Goblet	Igf1r	Down
6.33651e-18	-0.771747	0.239	0.383	1.4536e-13	Goblet	Mecom	Down
6.9835e-18	0.939254	0.274	0.158	1.60201e-13	Goblet	Gramd1b	Up
7.01205e-18	-1.25634	0.091	0.202	1.60856e-13	Goblet	Ect2	Down
9.09387e-18	-0.907764	0.172	0.303	2.08613e-13	Goblet	Myb	Down
1.97303e-17	-0.600559	0.34	0.487	4.52613e-13	Goblet	Phldb1	Down
2.20578e-17	-1.2209	0.099	0.21	5.06006e-13	Goblet	Apold1	Down
2.68054e-17	-0.872995	0.173	0.303	6.14915e-13	Goblet	Tln2	Down
2.79154e-17	-0.669703	0.297	0.439	6.40379e-13	Goblet	Mid1	Down
2.84595e-17	0.792698	0.351	0.223	6.5286e-13	Goblet	Abtb2	Up
3.17888e-17	0.689945	0.521	0.409	7.29236e-13	Goblet	Tmem45b	Up
3.33318e-17	-1.12526	0.088	0.199	7.64632e-13	Goblet	Eya2	Down
3.37935e-17	1.5041	0.131	0.052	7.75223e-13	Goblet	Clvs1	Up
4.64935e-17	-1.05184	0.198	0.322	1.06656e-12	Goblet	Klhdc8a	Down
4.70459e-17	0.649864	0.461	0.332	1.07923e-12	Goblet	Sema4b	Up
4.80696e-17	0.587859	0.627	0.534	1.10272e-12	Goblet	B3galt5	Up
4.91506e-17	1.32442	0.189	0.095	1.12752e-12	Goblet	Ldb3	Up
5.2062e-17	-0.409576	0.681	0.792	1.1943e-12	Goblet	Fut8	Stable
6.80148e-17	1.16209	0.187	0.091	1.56026e-12	Goblet	LOC108348488	Up
8.48465e-17	1.69802	0.102	0.035	1.94638e-12	Goblet	Kalrn	Up
9.27087e-17	1.82191	0.112	0.042	2.12674e-12	Goblet	Ripor2	Up
1.00737e-16	1.32858	0.163	0.076	2.3109e-12	Goblet	Abcb1a	Up
1.01818e-16	0.967927	0.249	0.142	2.33569e-12	Goblet	Slc15a1	Up
1.07382e-16	1.02533	0.229	0.124	2.46335e-12	Goblet	Pvr	Up
1.42165e-16	0.646113	0.48	0.36	3.26126e-12	Goblet	Enpep	Up
1.4843e-16	0.619782	0.484	0.355	3.40499e-12	Goblet	Tsc22d1	Up
1.70606e-16	0.409311	0.802	0.735	3.91369e-12	Goblet	Elf3	Stable
1.72502e-16	0.418631	0.73	0.626	3.95719e-12	Goblet	Cdhr5	Stable
1.90168e-16	-0.343129	0.744	0.813	4.36245e-12	Goblet	Ivns1abp	Stable
2.11927e-16	0.977927	0.271	0.162	4.8616e-12	Goblet	Tmlhe	Up
2.26063e-16	-0.632631	0.327	0.458	5.18588e-12	Goblet	Fmnl2	Down
2.4317e-16	1.37301	0.151	0.068	5.57832e-12	Goblet	Slc9a3	Up
2.54593e-16	-1.08172	0.108	0.219	5.84037e-12	Goblet	Cps1	Down
2.86479e-16	1.14468	0.191	0.096	6.57183e-12	Goblet	Skap1	Up
3.24001e-16	0.47714	0.615	0.511	7.43258e-12	Goblet	Ptprf	Stable
3.4985e-16	-0.483124	0.527	0.659	8.02556e-12	Goblet	Galnt7	Stable
3.61639e-16	0.774171	0.475	0.357	8.29599e-12	Goblet	Chka	Up
3.69278e-16	-1.65053	0.06	0.153	8.47123e-12	Goblet	Ankle1	Down
4.54486e-16	1.5472	0.128	0.052	1.04259e-11	Goblet	Cyp3a62	Up
9.51232e-16	1.12026	0.219	0.122	2.18213e-11	Goblet	Ptprc	Up
1.08899e-15	0.853263	0.271	0.161	2.49815e-11	Goblet	Dtymk	Up
1.3246e-15	1.15438	0.147	0.066	3.03864e-11	Goblet	Syne3	Up
1.39722e-15	0.686046	0.367	0.246	3.20522e-11	Goblet	Pkn1	Up
1.73951e-15	-1.12831	0.091	0.192	3.99043e-11	Goblet	Cenpp	Down
1.74132e-15	1.01193	0.249	0.148	3.99458e-11	Goblet	Ndst1	Up
1.96938e-15	0.427828	0.711	0.626	4.51777e-11	Goblet	Cmip	Stable
2.11297e-15	0.870595	0.308	0.198	4.84715e-11	Goblet	Pag1	Up
2.16025e-15	-0.429278	0.588	0.694	4.95561e-11	Goblet	Pdxdc1	Stable
2.80817e-15	0.964352	0.205	0.109	6.44194e-11	Goblet	Ckb	Up
3.55458e-15	0.939579	0.183	0.093	8.15421e-11	Goblet	Slc5a12	Up
3.59859e-15	1.32917	0.123	0.051	8.25517e-11	Goblet	St3gal3	Up
3.64509e-15	1.6676	0.105	0.04	8.36183e-11	Goblet	Spry2	Up
4.66049e-15	1.10025	0.169	0.083	1.06912e-10	Goblet	Slc25a20	Up
4.87053e-15	0.686197	0.324	0.208	1.1173e-10	Goblet	Vav2	Up
6.05752e-15	0.930041	0.214	0.118	1.38959e-10	Goblet	Dpep1	Up
7.06652e-15	0.859224	0.278	0.169	1.62106e-10	Goblet	Mboat2	Up
7.59332e-15	1.51029	0.116	0.047	1.74191e-10	Goblet	Itgb5	Up
7.71741e-15	0.441475	0.657	0.555	1.77037e-10	Goblet	Iqgap2	Stable
8.0367e-15	0.759341	0.387	0.277	1.84362e-10	Goblet	Nr1h4	Up
8.49121e-15	-0.403462	0.631	0.732	1.94788e-10	Goblet	Rnf43	Stable
1.02076e-14	1.37632	0.127	0.054	2.34162e-10	Goblet	Bhlhe40	Up
1.0983e-14	-0.572486	0.355	0.483	2.5195e-10	Goblet	Muc3l1	Down
1.17914e-14	-0.690536	0.247	0.372	2.70494e-10	Goblet	Nedd4	Down
1.31479e-14	0.714212	0.415	0.295	3.01613e-10	Goblet	Errfi1	Up
1.32086e-14	1.34707	0.125	0.054	3.03006e-10	Goblet	Ankrd9	Up
1.33402e-14	0.693857	0.358	0.247	3.06024e-10	Goblet	Acox1	Up
1.37595e-14	-1.38661	0.076	0.167	3.15644e-10	Goblet	Ncaph	Down
1.59569e-14	0.675385	0.388	0.274	3.66052e-10	Goblet	Card14	Up
1.86988e-14	-0.925629	0.177	0.292	4.2895e-10	Goblet	Naaladl2	Down
2.1677e-14	-0.724678	0.957	0.969	4.97271e-10	Goblet	Tff3	Down
2.18697e-14	-0.645726	0.264	0.391	5.01692e-10	Goblet	Npas3	Down
2.60159e-14	-0.499339	0.45	0.564	5.96806e-10	Goblet	Farp1	Stable
2.6292e-14	1.38598	0.116	0.048	6.03139e-10	Goblet	Pdzk1	Up
2.67277e-14	-1.42973	0.072	0.16	6.13132e-10	Goblet	Oca2	Down
2.81431e-14	-0.898117	0.133	0.243	6.45602e-10	Goblet	Kank1	Down
2.93357e-14	-0.681828	0.293	0.411	6.72961e-10	Goblet	Tmpo	Down
3.02205e-14	0.943434	0.216	0.121	6.93258e-10	Goblet	Ace2	Up
3.06422e-14	0.553744	0.445	0.32	7.02932e-10	Goblet	Rhpn2	Up
3.15874e-14	-1.52129	0.048	0.128	7.24615e-10	Goblet	Cfi	Down
3.26013e-14	0.564286	0.485	0.377	7.47873e-10	Goblet	Dhcr24	Up
3.47662e-14	-0.695029	0.355	0.477	7.97537e-10	Goblet	Cd24	Down
5.42549e-14	1.48209	0.101	0.039	1.24461e-09	Goblet	Ces2	Up
6.76177e-14	-0.358393	0.703	0.788	1.55115e-09	Goblet	Srrm2	Stable
7.90006e-14	0.702249	0.293	0.186	1.81227e-09	Goblet	Oat	Up
9.79136e-14	0.776933	0.288	0.185	2.24614e-09	Goblet	Dgat1	Up
9.83915e-14	0.564772	0.438	0.326	2.2571e-09	Goblet	Igsf23	Up
1.02307e-13	1.10945	0.172	0.09	2.34693e-09	Goblet	Abcb10	Up
1.05054e-13	-1.43223	0.062	0.146	2.40994e-09	Goblet	Tpx2	Down
1.20289e-13	0.49921	0.526	0.421	2.75942e-09	Goblet	Gls	Stable
1.49145e-13	-0.545917	0.384	0.503	3.42138e-09	Goblet	Nfia	Down
1.51229e-13	-0.848823	0.151	0.256	3.4692e-09	Goblet	Rad51b	Down
1.57518e-13	-1.1429	0.086	0.177	3.61347e-09	Goblet	Duox2	Down
1.61585e-13	0.646497	0.434	0.328	3.70676e-09	Goblet	Slc6a6	Up
1.75339e-13	-0.62852	0.314	0.437	4.02228e-09	Goblet	Nav2	Down
1.90753e-13	0.951497	0.255	0.161	4.37587e-09	Goblet	Prkg2	Up
2.00025e-13	-1.73685	0.045	0.12	4.58858e-09	Goblet	Slc5a8	Down
2.23724e-13	0.719904	0.313	0.21	5.13223e-09	Goblet	Tmem82	Up
2.30524e-13	-1.48612	0.072	0.156	5.28822e-09	Goblet	Arl6ip1	Down
2.37891e-13	1.15007	0.151	0.075	5.45722e-09	Goblet	Btg1	Up
2.49638e-13	1.03351	0.207	0.12	5.72669e-09	Goblet	Sccpdh	Up
3.24011e-13	-0.400567	0.611	0.702	7.4328e-09	Goblet	Ptprd	Stable
3.60112e-13	0.649792	0.262	0.163	8.26097e-09	Goblet	Anpep	Up
3.76921e-13	0.656031	0.349	0.243	8.64657e-09	Goblet	Rin2	Up
3.84557e-13	-0.69529	0.243	0.357	8.82174e-09	Goblet	LOC103691871	Down
3.86609e-13	-0.624148	0.193	0.311	8.86881e-09	Goblet	Smoc2	Down
4.44284e-13	-0.373373	0.598	0.705	1.01919e-08	Goblet	Cers6	Stable
4.4619e-13	1.24343	0.119	0.053	1.02356e-08	Goblet	Gk	Up
4.59577e-13	-0.765826	0.147	0.251	1.05427e-08	Goblet	Agr3	Down
5.50524e-13	1.47422	0.107	0.045	1.2629e-08	Goblet	Zbtb16	Up
7.35566e-13	-0.411287	0.557	0.674	1.68739e-08	Goblet	Sytl2	Stable
7.58048e-13	0.542835	0.521	0.426	1.73896e-08	Goblet	Dgka	Up
8.69659e-13	0.962063	0.182	0.101	1.995e-08	Goblet	Jund	Up
9.66866e-13	1.06101	0.138	0.066	2.21799e-08	Goblet	Prrg4	Up
1.02861e-12	-0.48601	0.392	0.518	2.35962e-08	Goblet	Ttc3	Stable
1.08788e-12	0.613461	0.443	0.334	2.4956e-08	Goblet	RT1-CE12	Up
1.27021e-12	1.03087	0.197	0.114	2.91386e-08	Goblet	Matn2	Up
1.28812e-12	0.631619	0.367	0.264	2.95495e-08	Goblet	Adap1	Up
1.99628e-12	1.2829	0.112	0.05	4.57947e-08	Goblet	Rnf125	Up
2.29297e-12	1.18714	0.162	0.087	5.26007e-08	Goblet	B4galnt2	Up
2.31325e-12	1.17169	0.152	0.079	5.3066e-08	Goblet	Btnl7	Up
2.61404e-12	0.444082	0.593	0.494	5.99661e-08	Goblet	Actn4	Stable
2.63471e-12	1.00633	0.152	0.078	6.04402e-08	Goblet	Fgfr1	Up
3.24919e-12	0.531717	0.491	0.394	7.45365e-08	Goblet	Luzp1	Up
3.27177e-12	-1.03502	0.12	0.211	7.50544e-08	Goblet	Hopx	Down
4.44799e-12	-1.08081	0.092	0.177	1.02037e-07	Goblet	Ddc	Down
4.6788e-12	-0.585189	0.262	0.372	1.07332e-07	Goblet	Kcnq1	Down
5.01436e-12	0.656332	0.388	0.288	1.1503e-07	Goblet	Sbno2	Up
5.47207e-12	0.867648	0.24	0.151	1.25529e-07	Goblet	Lpgat1	Up
5.94989e-12	0.811495	0.238	0.149	1.36491e-07	Goblet	Aco1	Up
6.09547e-12	1.00656	0.164	0.089	1.3983e-07	Goblet	Ankrd44	Up
7.42529e-12	-0.965382	0.123	0.215	1.70336e-07	Goblet	Cbfa2t3	Down
8.07328e-12	-1.14853	0.091	0.175	1.85201e-07	Goblet	Slc39a10	Down
8.47185e-12	-1.14736	0.088	0.169	1.94344e-07	Goblet	Tspan12	Down
8.95933e-12	-0.956831	0.102	0.19	2.05527e-07	Goblet	Jpx	Down
9.10577e-12	-1.40159	0.054	0.126	2.08886e-07	Goblet	Gvinp1	Down
9.26703e-12	-0.61771	0.299	0.409	2.12586e-07	Goblet	Selenos	Down
9.88697e-12	-1.09576	0.085	0.167	2.26807e-07	Goblet	Car8	Down
9.96585e-12	1.17635	0.158	0.086	2.28617e-07	Goblet	Tgfbi	Up
1.01281e-11	0.753531	0.281	0.187	2.32339e-07	Goblet	Myl12b	Up
1.07729e-11	0.954517	0.173	0.097	2.47131e-07	Goblet	Pfkp	Up
1.14151e-11	-0.477124	0.444	0.549	2.61862e-07	Goblet	Limk2	Stable
1.17127e-11	1.03977	0.152	0.08	2.68689e-07	Goblet	Pdgfa	Up
1.17875e-11	-1.03112	0.124	0.214	2.70405e-07	Goblet	Stat1	Down
1.18424e-11	0.842436	0.202	0.12	2.71666e-07	Goblet	Dab1	Up
1.21648e-11	1.10933	0.141	0.072	2.7906e-07	Goblet	Dnpep	Up
1.5896e-11	0.561838	0.395	0.294	3.64654e-07	Goblet	Rabep1	Up
1.71221e-11	1.18616	0.153	0.083	3.92782e-07	Goblet	RT1-CE2	Up
1.77e-11	-0.640669	0.279	0.388	4.06038e-07	Goblet	Rcor2	Down
1.80515e-11	0.875823	0.177	0.101	4.14102e-07	Goblet	Slc7a7	Up
2.11392e-11	1.08207	0.156	0.085	4.84934e-07	Goblet	Mall	Up
2.43066e-11	0.623419	0.372	0.275	5.57593e-07	Goblet	Fnbp1l	Up
2.47468e-11	0.547447	0.381	0.274	5.67691e-07	Goblet	Slc43a2	Up
2.54419e-11	-0.575266	0.257	0.366	5.83638e-07	Goblet	Ckap5	Down
2.60944e-11	-0.924928	0.108	0.196	5.98605e-07	Goblet	Enah	Down
3.04426e-11	0.774073	0.254	0.166	6.98354e-07	Goblet	LOC120098614	Up
3.50852e-11	0.508304	0.478	0.382	8.04855e-07	Goblet	Csnk1d	Up
4.22031e-11	-0.371811	0.49	0.604	9.68138e-07	Goblet	Adk	Stable
4.32237e-11	-0.746752	0.17	0.267	9.91552e-07	Goblet	Prss30	Down
4.56145e-11	0.891501	0.16	0.087	1.0464e-06	Goblet	Cndp2	Up
4.81668e-11	-1.24686	0.068	0.14	1.10495e-06	Goblet	Kif4a	Down
4.84644e-11	-0.358919	0.556	0.65	1.11177e-06	Goblet	Mbnl2	Stable
5.05993e-11	-0.616675	0.224	0.329	1.16075e-06	Goblet	Arid5b	Down
5.47708e-11	0.580208	0.371	0.274	1.25644e-06	Goblet	Calm1	Up
5.78955e-11	1.22248	0.113	0.054	1.32812e-06	Goblet	Slc3a1	Up
5.79951e-11	-1.40125	0.047	0.113	1.33041e-06	Goblet	Eda	Down
5.95873e-11	0.712029	0.296	0.205	1.36693e-06	Goblet	Prrc2a	Up
6.16282e-11	-0.295757	0.697	0.77	1.41375e-06	Goblet	Eml4	Stable
6.36043e-11	-0.878976	0.115	0.199	1.45908e-06	Goblet	Fam171a1	Down
7.04055e-11	0.508163	0.531	0.457	1.6151e-06	Goblet	Slc44a4	Up
7.43208e-11	0.541674	0.422	0.324	1.70492e-06	Goblet	Ralgps2	Up
8.3505e-11	0.747712	0.232	0.147	1.91561e-06	Goblet	Lpcat4	Up
8.73523e-11	1.1085	0.113	0.054	2.00386e-06	Goblet	LOC120101612	Up
9.05514e-11	0.825165	0.356	0.257	2.07725e-06	Goblet	Plaur	Up
9.10219e-11	0.530376	0.464	0.372	2.08804e-06	Goblet	Optn	Up
9.28885e-11	0.790626	0.288	0.203	2.13086e-06	Goblet	Sult2b1	Up
1.19426e-10	-0.76065	0.129	0.219	2.73963e-06	Goblet	Cep128	Down
1.2287e-10	-1.45418	0.051	0.116	2.81864e-06	Goblet	Cep112	Down
1.27779e-10	0.853967	0.245	0.163	2.93124e-06	Goblet	Pitpnm1	Up
1.30727e-10	-0.655756	0.156	0.248	2.99888e-06	Goblet	Rxrb	Down
1.32554e-10	1.04794	0.12	0.059	3.04078e-06	Goblet	RT1-T24-4	Up
1.35944e-10	0.487493	0.43	0.328	3.11856e-06	Goblet	Rps14	Stable
1.36672e-10	-0.757158	0.161	0.254	3.13525e-06	Goblet	Sorbs2	Down
1.42147e-10	-0.340109	0.616	0.69	3.26085e-06	Goblet	Esrp1	Stable
1.44709e-10	1.07902	0.112	0.054	3.31962e-06	Goblet	Catsperg	Up
1.55242e-10	0.826906	0.181	0.106	3.56126e-06	Goblet	Acadl	Up
1.58292e-10	0.857025	0.188	0.112	3.63122e-06	Goblet	Lap3	Up
1.66838e-10	-0.333211	0.585	0.674	3.82725e-06	Goblet	Camk1d	Stable
1.78212e-10	0.845899	0.215	0.137	4.08819e-06	Goblet	LOC100360413	Up
2.137e-10	-0.557504	0.322	0.416	4.90227e-06	Goblet	Nr5a2	Down
2.21703e-10	-0.653258	0.208	0.308	5.08586e-06	Goblet	Ssbp3	Down
2.2422e-10	-0.57575	0.251	0.354	5.14362e-06	Goblet	Lrig1	Down
2.27306e-10	-1.05756	0.082	0.156	5.2144e-06	Goblet	Slco2b1	Down
2.28465e-10	0.337525	0.532	0.422	5.24099e-06	Goblet	Ptprn2	Stable
2.48817e-10	1.34839	0.104	0.05	5.70786e-06	Goblet	Ier5	Up
2.51353e-10	0.423927	0.498	0.398	5.76604e-06	Goblet	Rpsa	Stable
2.53252e-10	-0.529207	0.293	0.399	5.80961e-06	Goblet	Lgals9	Down
2.7716e-10	-0.464015	0.336	0.445	6.35804e-06	Goblet	Vgll4	Stable
2.91871e-10	-0.586555	0.225	0.323	6.69552e-06	Goblet	Acss2	Down
2.92869e-10	0.982971	0.175	0.104	6.71841e-06	Goblet	Ldha	Up
3.01683e-10	0.865749	0.222	0.144	6.92061e-06	Goblet	Ppp2r3a	Up
3.23092e-10	0.71298	0.238	0.155	7.41172e-06	Goblet	H3f3b	Up
3.24823e-10	0.899562	0.197	0.122	7.45144e-06	Goblet	Slc9a2	Up
3.35929e-10	0.684671	0.257	0.171	7.70622e-06	Goblet	Entpd5	Up
3.45363e-10	1.08775	0.143	0.079	7.92262e-06	Goblet	Acaa2	Up
3.60441e-10	0.886628	0.203	0.128	8.26852e-06	Goblet	RT1-CE1	Up
3.94648e-10	0.499453	0.4	0.305	9.05323e-06	Goblet	Esrra	Stable
4.24925e-10	0.56147	0.351	0.253	9.74778e-06	Goblet	Hpgd	Up
4.6364e-10	1.11311	0.146	0.081	1.06359e-05	Goblet	Ftl1	Up
4.6463e-10	-0.602949	0.253	0.35	1.06586e-05	Goblet	Ncald	Down
4.86919e-10	1.09886	0.121	0.062	1.11699e-05	Goblet	Sidt2	Up
4.90914e-10	0.497501	0.388	0.296	1.12616e-05	Goblet	Mon1a	Stable
5.04631e-10	0.522978	0.449	0.361	1.15762e-05	Goblet	Lyst	Up
5.27133e-10	0.512625	0.388	0.29	1.20924e-05	Goblet	Itga3	Up
5.50061e-10	-0.279193	0.777	0.826	1.26184e-05	Goblet	Atp8b1	Stable
5.75004e-10	-0.724213	0.134	0.219	1.31906e-05	Goblet	Cmss1	Down
6.72058e-10	0.953039	0.139	0.076	1.5417e-05	Goblet	Odc1	Up
6.90567e-10	-0.403608	0.644	0.702	1.58416e-05	Goblet	Mapk13	Stable
7.21901e-10	0.710392	0.22	0.141	1.65604e-05	Goblet	Bid	Up
7.41397e-10	0.663818	0.229	0.148	1.70076e-05	Goblet	Clec2e	Up
7.54908e-10	-0.282476	0.694	0.768	1.73176e-05	Goblet	Rere	Stable
7.81973e-10	-0.465239	0.328	0.436	1.79385e-05	Goblet	Far2	Stable
8.07719e-10	0.756687	0.189	0.115	1.85291e-05	Goblet	Selenop	Up
8.51533e-10	0.324172	0.693	0.624	1.95342e-05	Goblet	Zfand3	Stable
8.52318e-10	-1.06988	0.07	0.139	1.95522e-05	Goblet	Brip1	Down
8.84698e-10	-0.24579	0.852	0.904	2.0295e-05	Goblet	Myo1d	Stable
8.95365e-10	-0.469663	0.413	0.511	2.05397e-05	Goblet	Mcf2l	Stable
9.09868e-10	0.381124	0.595	0.511	2.08724e-05	Goblet	Itgb4	Stable
9.67352e-10	0.889535	0.177	0.107	2.21911e-05	Goblet	Slc25a22	Up
9.84033e-10	0.799275	0.22	0.14	2.25737e-05	Goblet	Insig1	Up
1.03847e-09	0.480269	0.507	0.413	2.38224e-05	Goblet	Ubc	Stable
1.07993e-09	-0.607354	0.212	0.304	2.47735e-05	Goblet	Nlrc4	Down
1.08223e-09	0.861501	0.167	0.098	2.48264e-05	Goblet	LOC120094634	Up
1.11625e-09	1.0344	0.109	0.054	2.56068e-05	Goblet	Lbh	Up
1.17022e-09	0.561571	0.338	0.247	2.68449e-05	Goblet	Hook2	Up
1.17027e-09	0.997387	0.155	0.09	2.68459e-05	Goblet	Muc3	Up
1.18646e-09	-0.837389	0.115	0.194	2.72174e-05	Goblet	LOC120094669	Down
1.2714e-09	0.207393	0.843	0.785	2.91658e-05	Goblet	Spint2	Stable
1.2772e-09	0.841143	0.202	0.128	2.92991e-05	Goblet	Dpp3	Up
1.34111e-09	0.55515	0.556	0.495	3.07651e-05	Goblet	Eps8l2	Up
1.45076e-09	0.276134	0.76	0.714	3.32803e-05	Goblet	Cdh1	Stable
1.47006e-09	0.51617	0.335	0.243	3.37232e-05	Goblet	Ikbkb	Up
1.50956e-09	0.407469	0.567	0.493	3.46292e-05	Goblet	Pcsk5	Stable
1.52181e-09	0.968714	0.16	0.094	3.49104e-05	Goblet	Il22ra1	Up
1.53751e-09	-0.65308	0.205	0.297	3.52705e-05	Goblet	Galnt5	Down
1.53785e-09	-1.03659	0.068	0.136	3.52783e-05	Goblet	Kif11	Down
1.59587e-09	-0.601745	0.306	0.399	3.66092e-05	Goblet	Cmahp	Down
1.63893e-09	0.642023	0.382	0.299	3.7597e-05	Goblet	Arap1	Up
1.67259e-09	-0.480875	0.388	0.493	3.83692e-05	Goblet	Golph3l	Stable
1.69241e-09	0.520311	0.441	0.347	3.88239e-05	Goblet	Anxa13	Up
1.81568e-09	1.01067	0.119	0.062	4.16517e-05	Goblet	Vat1	Up
1.88498e-09	0.683939	0.282	0.199	4.32414e-05	Goblet	Ccdc134	Up
2.18956e-09	0.472197	0.532	0.446	5.02285e-05	Goblet	Tacc2	Stable
2.31022e-09	0.739594	0.216	0.139	5.29965e-05	Goblet	Dapk1	Up
2.38835e-09	-0.788923	0.107	0.183	5.47887e-05	Goblet	Cit	Down
2.41014e-09	-0.62461	0.175	0.263	5.52886e-05	Goblet	Fgfr2	Down
2.4325e-09	-0.811923	0.133	0.214	5.58016e-05	Goblet	Pde2a	Down
2.46336e-09	-1.21317	0.065	0.129	5.65095e-05	Goblet	Ndrg3	Down
2.46931e-09	0.963317	0.11	0.056	5.6646e-05	Goblet	LOC103691939	Up
2.65104e-09	0.511874	0.321	0.23	6.08148e-05	Goblet	Dst	Up
2.67271e-09	0.709334	0.231	0.153	6.13119e-05	Goblet	Maf	Up
2.88704e-09	0.817232	0.134	0.074	6.62286e-05	Goblet	Pced1b	Up
3.1858e-09	-1.29483	0.049	0.108	7.30822e-05	Goblet	Sdf2l1	Down
3.21132e-09	0.872336	0.156	0.091	7.36678e-05	Goblet	Gapdh	Up
3.23713e-09	0.48674	0.46	0.376	7.42599e-05	Goblet	Slc13a1	Stable
3.41904e-09	-0.50943	0.276	0.369	7.84328e-05	Goblet	Stxbp6	Down
3.42882e-09	-0.506269	0.33	0.427	7.86572e-05	Goblet	Txndc5	Down
3.5058e-09	-1.20888	0.052	0.111	8.04229e-05	Goblet	Nusap1	Down
3.60065e-09	-0.418208	0.479	0.561	8.2599e-05	Goblet	Elapor1	Stable
3.72663e-09	0.935381	0.132	0.073	8.54888e-05	Goblet	Tcim	Up
4.33182e-09	0.450024	0.478	0.396	9.93719e-05	Goblet	Myo7b	Stable
4.35908e-09	-0.462126	0.39	0.477	9.99973e-05	Goblet	Tead1	Stable
5.0755e-09	0.769111	0.242	0.167	0.000116432	Goblet	Stk25	Up
5.14607e-09	0.333157	0.644	0.57	0.000118051	Goblet	Taok1	Stable
5.20882e-09	-0.540464	0.198	0.291	0.00011949	Goblet	Tacr1	Down
5.51556e-09	-0.275147	0.505	0.621	0.000126527	Goblet	Msi2	Stable
5.7541e-09	0.698422	0.178	0.109	0.000131999	Goblet	Il20ra	Up
6.00353e-09	0.783389	0.198	0.126	0.000137721	Goblet	Bcar3	Up
6.45346e-09	0.676225	0.218	0.143	0.000148042	Goblet	Slc25a28	Up
6.58149e-09	0.805207	0.135	0.075	0.000150979	Goblet	Ikzf1	Up
6.78476e-09	0.730072	0.195	0.124	0.000155642	Goblet	Fhip1a	Up
7.15877e-09	0.693522	0.268	0.189	0.000164222	Goblet	Arf5	Up
7.22257e-09	-0.934612	0.082	0.15	0.000165686	Goblet	Ccl6	Down
7.49701e-09	-0.411265	0.343	0.44	0.000171981	Goblet	Suclg2	Stable
7.60762e-09	0.868522	0.166	0.101	0.000174519	Goblet	Mapk6	Up
8.53852e-09	-0.649314	0.161	0.244	0.000195874	Goblet	Cwh43	Down
8.85162e-09	0.77409	0.192	0.122	0.000203056	Goblet	Cerk	Up
9.34877e-09	0.460081	0.462	0.379	0.000214461	Goblet	Cdc42bpb	Stable
9.38732e-09	0.668082	0.223	0.149	0.000215345	Goblet	Rxra	Up
9.96894e-09	-0.798084	0.123	0.198	0.000228687	Goblet	Gmppa	Down
1.03042e-08	-0.424397	0.379	0.47	0.000236379	Goblet	Styk1	Stable
1.04941e-08	-0.905074	0.092	0.161	0.000240735	Goblet	Prelid2	Down
1.10932e-08	-1.22096	0.049	0.105	0.000254478	Goblet	Stxbp5l	Down
1.11759e-08	-0.583775	0.175	0.26	0.000256374	Goblet	Sort1	Down
1.1613e-08	-0.90627	0.08	0.146	0.000266403	Goblet	Rtn4ip1	Down
1.18403e-08	0.922268	0.158	0.097	0.000271616	Goblet	Oscp1	Up
1.24271e-08	-0.626932	0.236	0.322	0.000285079	Goblet	Nipal2	Down
1.24375e-08	0.713697	0.235	0.16	0.000285316	Goblet	Atp5mc1	Up
1.24919e-08	-0.534198	0.288	0.373	0.000286565	Goblet	Aopep	Down
1.26461e-08	-0.0584527	0.902	0.838	0.000290102	Goblet	Zg16	Stable
1.29218e-08	-0.4821	0.312	0.403	0.000296426	Goblet	Uaca	Stable
1.37192e-08	0.989534	0.139	0.081	0.000314717	Goblet	Adtrp	Up
1.41737e-08	0.312405	0.746	0.684	0.000325145	Goblet	Plac8	Stable
1.48643e-08	-0.603508	0.252	0.334	0.000340986	Goblet	Dgkz	Down
1.51597e-08	0.887626	0.143	0.084	0.000347763	Goblet	Espn	Up
1.58687e-08	-0.941507	0.096	0.164	0.000364027	Goblet	Hdac7	Down
1.64226e-08	1.16536	0.102	0.052	0.000376735	Goblet	Prkcb	Up
1.6709e-08	0.438748	0.458	0.377	0.000383304	Goblet	Stat3	Stable
1.72804e-08	0.629965	0.258	0.182	0.000396413	Goblet	Ccdc68	Up
1.76497e-08	0.398856	0.512	0.435	0.000404884	Goblet	Ptp4a2	Stable
1.87712e-08	-0.555041	0.2	0.285	0.000430611	Goblet	Lin52	Down
1.92744e-08	-1.06505	0.084	0.148	0.000442155	Goblet	Plk1	Down
1.99483e-08	0.96771	0.12	0.066	0.000457613	Goblet	Slc23a1	Up
2.02755e-08	0.767877	0.158	0.095	0.00046512	Goblet	Bach1	Up
2.06306e-08	0.52142	0.367	0.283	0.000473266	Goblet	Pcyt2	Up
2.12035e-08	0.700626	0.209	0.14	0.000486408	Goblet	Sar1b	Up
2.18087e-08	-0.410919	0.83	0.861	0.000500292	Goblet	Shroom3	Stable
2.19539e-08	-0.75464	0.129	0.204	0.000503622	Goblet	Syde2	Down
2.22794e-08	0.421404	0.483	0.401	0.000511089	Goblet	Rps16	Stable
2.2365e-08	0.890369	0.177	0.113	0.000513053	Goblet	Slc5a1	Up
2.25501e-08	0.753693	0.216	0.146	0.0005173	Goblet	Btg2	Up
2.55405e-08	0.814187	0.169	0.107	0.000585898	Goblet	Tmem120a	Up
2.60957e-08	-0.448658	0.332	0.423	0.000598636	Goblet	Smyd3	Stable
2.63367e-08	0.749752	0.244	0.174	0.000604163	Goblet	Soat2	Up
2.84861e-08	-0.789978	0.172	0.248	0.000653471	Goblet	Ccdc9	Down
2.96701e-08	0.629972	0.262	0.187	0.000680633	Goblet	Vps37b	Up
3.06856e-08	0.467068	0.431	0.352	0.000703929	Goblet	Myo18a	Stable
3.0889e-08	0.378715	0.497	0.411	0.000708595	Goblet	Mapk14	Stable
3.36274e-08	-1.12787	0.052	0.107	0.000771413	Goblet	Mettl7a	Down
3.42187e-08	-0.906464	0.07	0.13	0.000784977	Goblet	Knl1	Down
3.49584e-08	-0.571691	0.203	0.288	0.000801945	Goblet	Tmco3	Down
3.70774e-08	0.590082	0.251	0.177	0.000850555	Goblet	Prkcd	Up
3.81455e-08	0.497742	0.384	0.304	0.000875058	Goblet	Wwc1	Stable
3.87437e-08	1.00881	0.103	0.054	0.000888781	Goblet	Slc22a5	Up
3.93982e-08	0.873578	0.127	0.072	0.000903795	Goblet	Tifa	Up
3.95987e-08	-0.408853	0.356	0.452	0.000908393	Goblet	Cadps2	Stable
3.98143e-08	0.288663	0.687	0.629	0.00091334	Goblet	Taok3	Stable
4.05119e-08	0.690125	0.179	0.115	0.000929343	Goblet	Cdkn2b	Up
4.08135e-08	-0.997511	0.059	0.116	0.000936261	Goblet	Pla2g10	Down
4.12875e-08	1.02862	0.102	0.053	0.000947134	Goblet	Plcd1	Up
4.20591e-08	0.328909	0.573	0.498	0.000964835	Goblet	Susd6	Stable
4.58247e-08	0.777807	0.15	0.091	0.00105122	Goblet	Traf4	Up
4.69088e-08	-0.475073	0.324	0.408	0.00107609	Goblet	Hdac8	Stable
4.7002e-08	0.410972	0.436	0.347	0.00107823	Goblet	Spag9	Stable
4.70132e-08	0.928937	0.142	0.085	0.00107848	Goblet	Pik3cd	Up
4.99969e-08	-0.843247	0.095	0.161	0.00114693	Goblet	Appl2	Down
5.20882e-08	0.613698	0.297	0.219	0.0011949	Goblet	Ap2a2	Up
5.4074e-08	-0.846019	0.098	0.164	0.00124046	Goblet	Mob2	Down
5.49612e-08	-0.480735	0.262	0.353	0.00126081	Goblet	Rpl12	Stable
5.76462e-08	0.531852	0.302	0.221	0.0013224	Goblet	Stk10	Up
5.80865e-08	0.595629	0.245	0.171	0.0013325	Goblet	Plxnb2	Up
5.97072e-08	0.646046	0.232	0.162	0.00136968	Goblet	Leprotl1	Up
6.75072e-08	0.517996	0.316	0.239	0.00154861	Goblet	Sdhb	Up
7.01513e-08	-0.902519	0.088	0.151	0.00160927	Goblet	Aqp4	Down
7.17324e-08	-0.695212	0.139	0.212	0.00164554	Goblet	Zdhhc21	Down
7.21256e-08	0.899368	0.114	0.063	0.00165456	Goblet	S100a13	Up
7.33027e-08	0.46331	0.388	0.305	0.00168156	Goblet	Fblim1	Stable
7.37765e-08	-0.82098	0.076	0.138	0.00169243	Goblet	Pck2	Down
7.73017e-08	0.268018	0.703	0.776	0.0017733	Goblet	Defa6	Stable
7.99357e-08	-0.555388	0.256	0.337	0.00183372	Goblet	Golgb1	Down
9.34374e-08	-0.4041	0.296	0.387	0.00214345	Goblet	Agpat4	Stable
9.49095e-08	-1.04417	0.056	0.11	0.00217722	Goblet	Slc6a20a	Down
9.5468e-08	0.927996	0.146	0.09	0.00219004	Goblet	Cd55	Up
9.59418e-08	0.827265	0.156	0.097	0.0022009	Goblet	Etfb	Up
9.6261e-08	0.326543	0.578	0.497	0.00220823	Goblet	Psap	Stable
1.00006e-07	0.580429	0.309	0.235	0.00229414	Goblet	Lrp5	Up
1.03086e-07	0.444077	0.38	0.301	0.0023648	Goblet	Nos1ap	Stable
1.13161e-07	-0.969866	0.061	0.116	0.00259591	Goblet	Cnn3	Down
1.13214e-07	-0.512306	0.256	0.336	0.00259713	Goblet	Tox3	Down
1.22752e-07	-0.452379	0.367	0.447	0.00281594	Goblet	Mllt3	Stable
1.23755e-07	0.766384	0.162	0.104	0.00283893	Goblet	Tmem86a	Up
1.335e-07	-0.435007	0.333	0.416	0.00306249	Goblet	Ly75	Stable
1.36655e-07	0.447564	0.398	0.319	0.00313487	Goblet	Jak1	Stable
1.36775e-07	0.271206	0.678	0.604	0.00313762	Goblet	Atp1b1	Stable
1.37194e-07	0.623471	0.288	0.218	0.00314724	Goblet	Ak3	Up
1.49373e-07	0.294242	0.583	0.514	0.00342662	Goblet	Tnrc18	Stable
1.5499e-07	-0.44137	0.259	0.347	0.00355547	Goblet	Adcy8	Stable
1.6153e-07	0.730636	0.135	0.08	0.00370551	Goblet	Ctdsp1	Up
1.6258e-07	-0.228464	0.745	0.787	0.00372959	Goblet	Magi1	Stable
1.633e-07	-1.06208	0.051	0.102	0.00374609	Goblet	Bicd1	Down
1.66403e-07	-0.796749	0.091	0.153	0.00381727	Goblet	Rasgrf2	Down
1.73612e-07	-0.272172	0.549	0.629	0.00398265	Goblet	Fhit	Stable
1.73929e-07	-1.04359	0.054	0.106	0.00398992	Goblet	Prc1	Down
1.82107e-07	0.582372	0.275	0.202	0.00417754	Goblet	Ifngr1	Up
1.84992e-07	0.660982	0.215	0.149	0.00424372	Goblet	Trim56	Up
1.96671e-07	0.601973	0.207	0.139	0.00451164	Goblet	Nxf1	Up
1.98685e-07	-0.600103	0.16	0.235	0.00455782	Goblet	Hes6	Down
2.00388e-07	-0.29811	0.624	0.694	0.0045969	Goblet	Kif13a	Stable
2.15292e-07	0.381053	0.426	0.34	0.00493879	Goblet	Rplp2	Stable
2.19286e-07	-1.06695	0.061	0.113	0.00503043	Goblet	Slc22a15	Down
2.20605e-07	0.458892	0.352	0.275	0.00506068	Goblet	Abhd17c	Stable
2.26789e-07	-0.522878	0.251	0.332	0.00520254	Goblet	Ano7	Down
2.31092e-07	0.66275	0.159	0.101	0.00530125	Goblet	Traf6	Up
2.44311e-07	0.310574	0.542	0.468	0.00560449	Goblet	Kif13b	Stable
2.54168e-07	-0.943042	0.077	0.134	0.00583062	Goblet	Mki67	Down
2.68184e-07	-0.415112	0.317	0.403	0.00615214	Goblet	Synj2	Stable
2.68408e-07	0.214357	0.635	0.56	0.00615728	Goblet	Fabp6	Stable
2.69061e-07	-0.571737	0.198	0.273	0.00617227	Goblet	Pde7b	Down
2.85851e-07	-0.620048	0.158	0.229	0.00655743	Goblet	Lrch1	Down
2.91329e-07	0.768381	0.124	0.072	0.0066831	Goblet	Xpnpep2	Up
3.01994e-07	0.654573	0.227	0.161	0.00692775	Goblet	Cyth1	Up
3.02423e-07	-0.417086	0.295	0.38	0.00693759	Goblet	Clint1	Stable
3.21293e-07	0.7135	0.142	0.087	0.00737045	Goblet	Mocs1	Up
3.27479e-07	0.741083	0.151	0.095	0.00751236	Goblet	Il6st	Up
3.31833e-07	0.538074	0.222	0.154	0.00761224	Goblet	Msl2	Up
3.3447e-07	0.608466	0.252	0.183	0.00767274	Goblet	Lpcat3	Up
3.36904e-07	-0.29111	0.428	0.506	0.00772858	Goblet	Sltm	Stable
3.38554e-07	-0.897652	0.058	0.111	0.00776643	Goblet	Fads2	Down
3.55582e-07	-0.777628	0.082	0.14	0.00815705	Goblet	Incenp	Down
3.57992e-07	0.365996	0.514	0.447	0.00821233	Goblet	Arhgap17	Stable
3.64624e-07	-0.787623	0.117	0.18	0.00836447	Goblet	Tmem176b	Down
3.68277e-07	-0.664551	0.129	0.196	0.00844827	Goblet	H2az2	Down
3.71725e-07	0.590986	0.252	0.185	0.00852738	Goblet	Hmg20b	Up
3.75869e-07	0.695328	0.171	0.111	0.00862244	Goblet	Slc25a15	Up
3.86976e-07	-0.345689	0.458	0.546	0.00887723	Goblet	Tox	Stable
3.88492e-07	0.229471	0.534	0.436	0.008912	Goblet	Rplp1	Stable
3.88781e-07	0.882272	0.102	0.057	0.00891865	Goblet	Tmem205	Up
3.91981e-07	0.605825	0.212	0.148	0.00899204	Goblet	Uba5	Up
3.96031e-07	0.590348	0.243	0.175	0.00908494	Goblet	B4galt6	Up
4.00797e-07	-0.272151	0.662	0.728	0.00919429	Goblet	Ptprk	Stable
4.09335e-07	0.561226	0.264	0.194	0.00939015	Goblet	Rab11fip3	Up
4.09709e-07	0.559574	0.288	0.219	0.00939873	Goblet	Rab31	Up
4.22143e-07	-0.684399	0.089	0.15	0.00968396	Goblet	Utp20	Down
4.28365e-07	0.771579	0.197	0.136	0.00982669	Goblet	Epb41l4a	Up
4.36467e-07	0.386921	0.552	0.495	0.0100125	Goblet	Vil1	Stable
4.43747e-07	0.575059	0.254	0.184	0.0101796	Goblet	Jup	Up
4.47858e-07	0.656681	0.223	0.159	0.0102739	Goblet	Slc7a9	Up
4.65518e-07	-0.911651	0.082	0.138	0.010679	Goblet	Blm	Down
4.70317e-07	-0.607424	0.108	0.171	0.0107891	Goblet	Ikzf2	Down
4.73377e-07	0.72666	0.135	0.082	0.0108593	Goblet	Etfdh	Up
4.85993e-07	0.957499	0.1	0.055	0.0111487	Goblet	Mst1r	Up
5.15113e-07	-0.828719	0.07	0.124	0.0118167	Goblet	Lzts2	Down
5.37007e-07	-0.801035	0.128	0.19	0.0123189	Goblet	Cd200l2	Down
5.37034e-07	-1.05668	0.064	0.116	0.0123196	Goblet	Pitpnm3	Down
5.54208e-07	-0.677173	0.152	0.22	0.0127135	Goblet	Hacd3	Down
5.67657e-07	-0.454182	0.375	0.448	0.013022	Goblet	Rasa4	Stable
5.7112e-07	0.404276	0.448	0.373	0.0131015	Goblet	Fam83f	Stable
5.75322e-07	0.759871	0.157	0.101	0.0131979	Goblet	Apobec1	Up
5.79684e-07	0.640025	0.184	0.123	0.013298	Goblet	Synj2bp	Up
5.85156e-07	0.594511	0.176	0.115	0.0134235	Goblet	Kctd5	Up
5.88104e-07	-0.879759	0.063	0.116	0.0134911	Goblet	Ccdc77	Down
5.98774e-07	0.331451	0.501	0.427	0.0137359	Goblet	Snx29	Stable
6.11221e-07	-1.016	0.058	0.107	0.0140214	Goblet	Eml1	Down
6.12676e-07	-0.280547	0.611	0.683	0.0140548	Goblet	Galnt12	Stable
6.16731e-07	-0.889747	0.082	0.139	0.0141478	Goblet	LOC102546827	Down
6.27008e-07	-0.358466	0.268	0.35	0.0143836	Goblet	Raly	Stable
6.29807e-07	-0.799956	0.097	0.156	0.0144478	Goblet	Spc25	Down
6.5211e-07	0.248169	0.714	0.651	0.0149594	Goblet	Nedd4l	Stable
6.70367e-07	-0.553734	0.163	0.236	0.0153782	Goblet	Hibadh	Down
6.80176e-07	-0.509938	0.425	0.487	0.0156032	Goblet	Rpn1	Down
6.95073e-07	-0.661528	0.16	0.227	0.015945	Goblet	Fam3b	Down
7.0907e-07	-0.48819	0.211	0.286	0.0162661	Goblet	Acly	Stable
7.16387e-07	0.286812	0.392	0.307	0.0164339	Goblet	Rpl18	Stable
7.20728e-07	0.784447	0.117	0.069	0.0165335	Goblet	ATP8	Up
7.22943e-07	-0.85699	0.065	0.118	0.0165843	Goblet	Reep4	Down
7.61098e-07	-0.62552	0.147	0.214	0.0174596	Goblet	Sypl1	Down
7.66231e-07	0.582345	0.229	0.164	0.0175774	Goblet	Tnip1	Up
7.92341e-07	-0.843588	0.085	0.141	0.0181763	Goblet	Cbx5	Down
8.04891e-07	-0.821158	0.062	0.113	0.0184642	Goblet	Wipi1	Down
8.46919e-07	0.902074	0.121	0.073	0.0194283	Goblet	Vamp8	Up
8.93598e-07	0.618692	0.189	0.128	0.0204991	Goblet	RGD1561958	Up
9.0614e-07	-0.397174	0.354	0.428	0.0207869	Goblet	Farp2	Stable
9.06762e-07	-0.535496	0.164	0.236	0.0208011	Goblet	Atrnl1	Down
9.40431e-07	-0.438768	0.081	0.14	0.0215735	Goblet	Mmp7	Stable
9.45119e-07	1.05346	0.128	0.079	0.021681	Goblet	Cdc42ep3	Up
9.54758e-07	-0.615165	0.127	0.192	0.0219022	Goblet	Lman1	Down
9.71168e-07	0.458537	0.367	0.295	0.0222786	Goblet	Ksr1	Stable
9.73585e-07	0.566631	0.182	0.121	0.022334	Goblet	Hkdc1	Up
9.78474e-07	0.531098	0.237	0.171	0.0224462	Goblet	Slc35f5	Up
9.85476e-07	0.769058	0.15	0.097	0.0226068	Goblet	Zfp36l2	Up
1.0114e-06	0.724784	0.129	0.078	0.0232015	Goblet	Flvcr2	Up
1.02633e-06	0.734391	0.118	0.07	0.0235439	Goblet	Ier2	Up
1.03231e-06	-0.305749	0.46	0.542	0.0236812	Goblet	Rapgef5	Stable
1.03384e-06	-0.799871	0.112	0.171	0.0237164	Goblet	Txndc12	Down
1.05038e-06	0.494849	0.338	0.268	0.0240956	Goblet	Cgn	Stable
1.05389e-06	-0.532712	0.18	0.252	0.0241762	Goblet	Yeats2	Down
1.07683e-06	0.445042	0.358	0.285	0.0247026	Goblet	Ilrun	Stable
1.10443e-06	-0.910023	0.062	0.112	0.0253355	Goblet	Gstcd	Down
1.106e-06	-1.0789	0.064	0.113	0.0253716	Goblet	Kcnh8	Down
1.10765e-06	0.611229	0.218	0.155	0.0254094	Goblet	Ahnak	Up
1.10803e-06	-0.591146	0.156	0.223	0.0254181	Goblet	Peli2	Down
1.12605e-06	0.648117	0.348	0.284	0.0258315	Goblet	Mlxipl	Up
1.18229e-06	-0.279253	0.402	0.494	0.0271217	Goblet	Asph	Stable
1.20043e-06	0.79368	0.144	0.092	0.0275379	Goblet	RT1-DMb	Up
1.21256e-06	0.440714	0.395	0.328	0.0278162	Goblet	Itch	Stable
1.23789e-06	-0.41358	0.251	0.333	0.0283972	Goblet	Rab27b	Stable
1.27615e-06	0.850284	0.178	0.12	0.0292749	Goblet	Lamc2	Up
1.35152e-06	0.420895	0.331	0.26	0.0310039	Goblet	Ugt1a9	Stable
1.387e-06	-0.568917	0.185	0.255	0.0318178	Goblet	Selenof	Down
1.3938e-06	0.287563	0.594	0.53	0.0319737	Goblet	Ptbp3	Stable
1.40364e-06	0.858215	0.101	0.057	0.0321994	Goblet	Rmdn3	Up
1.40939e-06	-0.907574	0.083	0.137	0.0323313	Goblet	Ilf2	Down
1.42047e-06	0.787789	0.163	0.109	0.0325856	Goblet	Cib1	Up
1.42973e-06	-1.00433	0.062	0.112	0.0327979	Goblet	Tk1	Down
1.44477e-06	-0.664583	0.155	0.221	0.0331429	Goblet	Ssr2	Down
1.45737e-06	0.669615	0.169	0.113	0.033432	Goblet	Ago4	Up
1.46166e-06	0.409624	0.382	0.311	0.0335304	Goblet	Map3k13	Stable
1.48296e-06	-0.74082	0.1	0.159	0.0340192	Goblet	Gsdmc	Down
1.53491e-06	0.5418	0.326	0.259	0.0352108	Goblet	Rps3a	Up
1.60099e-06	-0.750351	0.128	0.187	0.0367267	Goblet	Rgmb	Down
1.62185e-06	0.770973	0.111	0.065	0.0372052	Goblet	Cox6b1	Up
1.62894e-06	-0.832877	0.076	0.128	0.0373678	Goblet	LOC120095166	Down
1.63906e-06	0.762462	0.162	0.108	0.0376	Goblet	Nlrp1b	Up
1.66266e-06	0.19924	0.751	0.707	0.0381413	Goblet	Agap1	Stable
1.66764e-06	0.811033	0.101	0.058	0.0382556	Goblet	Cx3cl1	Up
1.69243e-06	-0.297501	0.582	0.641	0.0388244	Goblet	Arhgef28	Stable
1.7235e-06	-0.628887	0.195	0.261	0.0395371	Goblet	Tram1	Down
1.73036e-06	-0.380574	0.328	0.408	0.0396945	Goblet	Cnot2	Stable
1.77064e-06	-0.809176	0.07	0.121	0.0406185	Goblet	Lin9	Down
1.79367e-06	0.486345	0.369	0.306	0.0411467	Goblet	Pde9a	Stable
1.84408e-06	-0.426529	0.308	0.382	0.0423031	Goblet	Pmm2	Stable
1.89553e-06	-0.32395	0.425	0.505	0.0434836	Goblet	Uggt1	Stable
1.91794e-06	0.301776	0.652	0.6	0.0439977	Goblet	Trak1	Stable
1.92102e-06	-0.683168	0.114	0.174	0.0440682	Goblet	Acss3	Down
1.939e-06	0.409623	0.38	0.31	0.0444808	Goblet	Afg3l2	Stable
1.97709e-06	0.395286	0.674	0.645	0.0453545	Goblet	Map2k2	Stable
1.99024e-06	0.626838	0.202	0.144	0.0456561	Goblet	Ctsb	Up
2.06177e-06	0.553959	0.209	0.147	0.0472971	Goblet	Bltp2	Up
2.10221e-06	0.473063	0.438	0.378	0.0482248	Goblet	Npas2	Stable
2.15738e-06	-0.42937	0.313	0.386	0.0494902	Goblet	Tmprss4	Stable
2.18321e-06	0.607203	0.172	0.116	0.0500828	Goblet	Slc6a8	Stable
2.20978e-06	-0.551182	0.124	0.186	0.0506924	Goblet	Cdin1	Stable
2.26614e-06	-0.9081	0.056	0.103	0.0519853	Goblet	Sec11c	Stable
2.2736e-06	-0.890434	0.085	0.138	0.0521564	Goblet	A4galt	Stable
2.32288e-06	-0.407855	0.29	0.365	0.0532869	Goblet	Plce1	Stable
2.39036e-06	0.7661	0.102	0.058	0.0548348	Goblet	Efhd2	Stable
2.461e-06	0.491212	0.273	0.205	0.0564554	Goblet	Wsb1	Stable
2.50769e-06	-0.500292	0.164	0.234	0.0575264	Goblet	Arhgef26	Stable
2.52185e-06	-0.701896	0.095	0.151	0.0578514	Goblet	Brca1	Stable
2.64137e-06	0.582727	0.222	0.162	0.0605931	Goblet	Mov10	Stable
2.72708e-06	0.51483	0.247	0.182	0.0625591	Goblet	Fhod1	Stable
2.73581e-06	-0.50286	0.158	0.225	0.0627595	Goblet	LOC100912041	Stable
2.80742e-06	0.46508	0.308	0.242	0.0644023	Goblet	Lpin3	Stable
2.84578e-06	0.178588	0.875	0.845	0.0652822	Goblet	Snrnp70	Stable
2.93784e-06	0.35625	0.42	0.351	0.067394	Goblet	Aco2	Stable
2.94336e-06	0.570495	0.153	0.099	0.0675206	Goblet	P4ha2	Stable
2.97267e-06	0.645979	0.248	0.188	0.0681931	Goblet	Inpp5b	Stable
2.98315e-06	0.369388	0.338	0.266	0.0684335	Goblet	Litaf	Stable
3.01654e-06	0.429426	0.32	0.247	0.0691993	Goblet	Actr3	Stable
3.11931e-06	-0.570585	0.202	0.27	0.0715569	Goblet	Ypel3	Stable
3.30995e-06	0.651287	0.148	0.097	0.0759303	Goblet	Fhip1b	Stable
3.37174e-06	-0.87002	0.056	0.101	0.0773477	Goblet	Arhgap19	Stable
3.39274e-06	-0.645262	0.095	0.151	0.0778296	Goblet	Dut	Stable
3.45147e-06	0.502078	0.266	0.2	0.0791766	Goblet	Abcd3	Stable
3.50482e-06	0.372162	0.474	0.416	0.0804006	Goblet	Maml2	Stable
3.52821e-06	-0.681554	0.112	0.169	0.0809372	Goblet	Slc7a8	Stable
3.56214e-06	-0.417695	0.296	0.369	0.0817155	Goblet	Usp48	Stable
3.57944e-06	-0.739382	0.112	0.169	0.0821124	Goblet	Top2a	Stable
3.58683e-06	0.336641	0.428	0.354	0.082282	Goblet	Tsc22d4	Stable
3.68081e-06	0.61601	0.181	0.125	0.0844378	Goblet	S100a10	Stable
3.76368e-06	0.551172	0.278	0.214	0.0863389	Goblet	Arhgap27	Stable
3.77239e-06	-0.738513	0.109	0.165	0.0865386	Goblet	Wdhd1	Stable
3.96048e-06	0.66349	0.204	0.148	0.0908534	Goblet	LOC100360522	Stable
4.04762e-06	0.37143	0.403	0.337	0.0928525	Goblet	Wwp2	Stable
4.13307e-06	-0.277812	0.512	0.594	0.0948126	Goblet	LOC102546766	Stable
4.14579e-06	-0.884037	0.069	0.117	0.0951045	Goblet	Zfp385b	Stable
4.19309e-06	-0.385627	0.262	0.339	0.0961895	Goblet	Aplp2	Stable
4.21983e-06	0.897455	0.116	0.072	0.0968028	Goblet	Slc20a1	Stable
4.2219e-06	0.602627	0.239	0.181	0.0968505	Goblet	Eif4g2	Stable
4.28799e-06	0.875415	0.119	0.074	0.0983664	Goblet	Abcd4	Stable
4.40281e-06	0.684209	0.181	0.126	0.101001	Goblet	Lgmn	Stable
4.47449e-06	0.491509	0.288	0.225	0.102645	Goblet	Ptprh	Stable
4.61086e-06	0.611868	0.172	0.117	0.105773	Goblet	Saraf	Stable
4.77432e-06	0.382648	0.396	0.321	0.109523	Goblet	Mlph	Stable
4.80036e-06	-0.591963	0.132	0.192	0.11012	Goblet	Rev3l	Stable
4.86016e-06	-0.738687	0.101	0.156	0.111492	Goblet	Krtcap2	Stable
4.86811e-06	0.830745	0.128	0.081	0.111674	Goblet	Tspan5	Stable
4.99076e-06	-0.283556	0.507	0.569	0.114488	Goblet	Utrn	Stable
5.03243e-06	-0.395494	0.25	0.32	0.115444	Goblet	LOC685767	Stable
5.20808e-06	-0.439898	0.223	0.291	0.119473	Goblet	Efcab14	Stable
5.32827e-06	0.453285	0.307	0.241	0.122231	Goblet	Itpk1	Stable
5.33648e-06	-0.385929	0.338	0.407	0.122419	Goblet	Atxn7l1	Stable
5.41133e-06	-0.818769	0.071	0.12	0.124136	Goblet	Ethe1	Stable
5.43928e-06	-0.444856	0.222	0.29	0.124777	Goblet	Sec61a1	Stable
5.52174e-06	0.63326	0.196	0.14	0.126669	Goblet	Cblc	Stable
5.66672e-06	-0.6852	0.106	0.162	0.129995	Goblet	Selenok	Stable
5.68415e-06	-0.413226	0.272	0.342	0.130394	Goblet	Map3k20	Stable
5.7806e-06	-0.678534	0.128	0.184	0.132607	Goblet	LOC120093053	Stable
5.9933e-06	-0.648686	0.096	0.15	0.137486	Goblet	Tbc1d16	Stable
6.01894e-06	-0.335284	0.273	0.353	0.138075	Goblet	Rab15	Stable
6.06513e-06	-0.882137	0.061	0.107	0.139134	Goblet	Bora	Stable
6.36244e-06	0.340517	0.373	0.301	0.145954	Goblet	Rps21	Stable
6.36912e-06	0.485371	0.217	0.156	0.146108	Goblet	Mtmr4	Stable
6.47222e-06	-0.61712	0.141	0.201	0.148473	Goblet	Mgat4b	Stable
6.52025e-06	-0.362551	0.236	0.308	0.149575	Goblet	Lnpk	Stable
6.5333e-06	0.757861	0.127	0.081	0.149874	Goblet	Prkaa1	Stable
6.55958e-06	-0.610835	0.112	0.169	0.150477	Goblet	Ldaf1	Stable
6.79452e-06	0.795056	0.132	0.085	0.155866	Goblet	Antxr2	Stable
6.86378e-06	0.613398	0.133	0.085	0.157455	Goblet	Midn	Stable
7.27953e-06	0.75284	0.137	0.09	0.166992	Goblet	Sri	Stable
7.37682e-06	-0.515188	0.16	0.222	0.169224	Goblet	Zmym4	Stable
7.53017e-06	-0.560247	0.171	0.233	0.172742	Goblet	Slc35b3	Stable
7.54802e-06	0.761795	0.162	0.112	0.173152	Goblet	Sbf1	Stable
7.95617e-06	-0.69753	0.072	0.12	0.182515	Goblet	Plaat3	Stable
8.12366e-06	-0.585175	0.202	0.264	0.186357	Goblet	Fer	Stable
8.1416e-06	-0.718588	0.075	0.123	0.186768	Goblet	Otc	Stable
8.29314e-06	0.681682	0.117	0.072	0.190245	Goblet	Pgm2	Stable
8.49668e-06	-0.464538	0.236	0.301	0.194914	Goblet	Chd6	Stable
8.56322e-06	-0.541606	0.181	0.243	0.19644	Goblet	Mrps28	Stable
8.63863e-06	-0.449032	0.196	0.263	0.19817	Goblet	Grhl2	Stable
9.08053e-06	0.591323	0.166	0.114	0.208307	Goblet	Bltp3b	Stable
9.4324e-06	-0.54493	0.114	0.17	0.216379	Goblet	Alms1	Stable
9.438e-06	0.558474	0.202	0.145	0.216508	Goblet	Pde8a	Stable
9.65307e-06	-0.367892	0.322	0.394	0.221441	Goblet	Ercc6l2	Stable
9.65709e-06	0.334186	0.452	0.373	0.221534	Goblet	Rhobtb1	Stable
9.93215e-06	-0.364483	0.332	0.406	0.227844	Goblet	Tut7	Stable
1.01314e-05	0.843072	0.101	0.061	0.232414	Goblet	Micall1	Stable
1.07222e-05	0.408964	0.38	0.318	0.245966	Goblet	Rplp0	Stable
1.07352e-05	-0.577182	0.141	0.2	0.246265	Goblet	LOC103691253	Stable
1.08967e-05	-0.442018	0.138	0.201	0.249971	Goblet	Pola1	Stable
1.09197e-05	0.781566	0.148	0.101	0.250497	Goblet	Snx15	Stable
1.13384e-05	0.690488	0.145	0.097	0.260102	Goblet	Entpd8	Stable
1.17392e-05	-0.36688	0.286	0.357	0.269298	Goblet	Ptpn2	Stable
1.18481e-05	-0.239228	0.52	0.596	0.271795	Goblet	Dpyd	Stable
1.20354e-05	-0.305574	0.765	0.811	0.276091	Goblet	Rrbp1	Stable
1.21166e-05	0.483346	0.269	0.21	0.277955	Goblet	Ctss	Stable
1.24888e-05	-0.620892	0.178	0.237	0.286493	Goblet	Olfm4	Stable
1.25822e-05	0.503546	0.137	0.089	0.288635	Goblet	Asap1	Stable
1.27918e-05	0.526556	0.259	0.2	0.293444	Goblet	Heph	Stable
1.36084e-05	0.456721	0.228	0.169	0.312178	Goblet	Sdc4	Stable
1.36764e-05	-0.332878	0.189	0.256	0.313737	Goblet	Ntn4	Stable
1.37508e-05	-0.296154	0.366	0.435	0.315444	Goblet	Dock1	Stable
1.38043e-05	0.444421	0.268	0.205	0.31667	Goblet	Sec23a	Stable
1.40386e-05	0.64173	0.117	0.074	0.322045	Goblet	Bcl7b	Stable
1.42214e-05	0.264289	0.59	0.543	0.32624	Goblet	Erbin	Stable
1.44146e-05	0.37974	0.371	0.311	0.33067	Goblet	Hmgcs1	Stable
1.44646e-05	0.381452	0.378	0.315	0.331819	Goblet	Camta2	Stable
1.47821e-05	-0.367584	0.293	0.366	0.339102	Goblet	Hm13	Stable
1.4935e-05	0.273191	0.422	0.347	0.342609	Goblet	S100a6	Stable
1.57009e-05	0.365461	0.352	0.289	0.360178	Goblet	Eps8	Stable
1.59832e-05	0.403108	0.361	0.295	0.366655	Goblet	Eif5b	Stable
1.61857e-05	-0.37012	0.25	0.318	0.371299	Goblet	Eri3	Stable
1.6362e-05	-0.270822	0.423	0.508	0.375344	Goblet	Sipa1l1	Stable
1.63743e-05	0.577446	0.157	0.107	0.375628	Goblet	Ets1	Stable
1.64293e-05	0.703557	0.112	0.07	0.376888	Goblet	Mid1ip1	Stable
1.66898e-05	-0.384256	0.227	0.293	0.382864	Goblet	Thada	Stable
1.67091e-05	-0.651911	0.113	0.167	0.383307	Goblet	Vrk1	Stable
1.68397e-05	-0.56822	0.158	0.218	0.386303	Goblet	Cxadrl1	Stable
1.72064e-05	-0.291895	0.352	0.427	0.394714	Goblet	Pspc1	Stable
1.72338e-05	0.44609	0.276	0.217	0.395343	Goblet	Cblb	Stable
1.76306e-05	-0.331266	0.399	0.469	0.404447	Goblet	Arhgef38	Stable
1.85419e-05	0.798073	0.117	0.075	0.425351	Goblet	Gng10	Stable
1.85873e-05	-0.666277	0.106	0.158	0.426392	Goblet	Yipf2	Stable
1.89444e-05	-0.33959	0.394	0.462	0.434585	Goblet	Mia3	Stable
1.92555e-05	0.749435	0.13	0.086	0.44172	Goblet	Furin	Stable
1.94e-05	0.56805	0.164	0.115	0.445035	Goblet	Ccl25	Stable
2.00767e-05	0.514703	0.281	0.223	0.46056	Goblet	Pstpip2	Stable
2.01373e-05	0.668314	0.154	0.106	0.461951	Goblet	Nudt5	Stable
2.03794e-05	0.299769	0.488	0.424	0.467503	Goblet	Slc38a1	Stable
2.04289e-05	0.723338	0.136	0.091	0.468639	Goblet	LOC100912312	Stable
2.04331e-05	-0.366513	0.299	0.366	0.468735	Goblet	Kat6b	Stable
2.06676e-05	0.447432	0.256	0.196	0.474115	Goblet	F11r	Stable
2.08591e-05	-0.833915	0.062	0.104	0.478508	Goblet	Prr11	Stable
2.09576e-05	-0.432188	0.322	0.385	0.480767	Goblet	Sppl2a	Stable
2.11187e-05	0.687742	0.135	0.09	0.484462	Goblet	Kif3b	Stable
2.13029e-05	-0.591468	0.088	0.136	0.488688	Goblet	LOC689800	Stable
2.18958e-05	-0.564564	0.094	0.144	0.50229	Goblet	Mbnl3	Stable
2.20572e-05	-0.24597	0.571	0.645	0.505993	Goblet	Gnaq	Stable
2.22187e-05	-0.744403	0.069	0.114	0.509697	Goblet	Timeless	Stable
2.31261e-05	-0.806684	0.066	0.109	0.530514	Goblet	Sorcs2	Stable
2.34727e-05	0.337821	0.504	0.458	0.538463	Goblet	Myo15b	Stable
2.45483e-05	-0.631708	0.093	0.143	0.563138	Goblet	Slc50a1	Stable
2.51095e-05	0.67772	0.123	0.08	0.576012	Goblet	Zbtb7b	Stable
2.5471e-05	0.481644	0.292	0.235	0.584304	Goblet	Scarb2	Stable
2.54946e-05	-0.770645	0.112	0.162	0.584847	Goblet	Mlec	Stable
2.55665e-05	-0.285265	0.416	0.488	0.586495	Goblet	Nfib	Stable
2.62703e-05	0.519128	0.204	0.149	0.60264	Goblet	Sec16b	Stable
2.65728e-05	-0.353062	0.224	0.292	0.60958	Goblet	Usp54	Stable
2.68188e-05	-0.72843	0.088	0.135	0.615222	Goblet	Zhx2	Stable
2.72435e-05	0.256762	0.598	0.548	0.624966	Goblet	Zzef1	Stable
2.78394e-05	-0.375861	0.202	0.266	0.638637	Goblet	Bcl11a	Stable
2.83006e-05	0.454984	0.298	0.242	0.649216	Goblet	Itpr2	Stable
2.85704e-05	0.656586	0.148	0.102	0.655404	Goblet	Agrn	Stable
3.0211e-05	0.450017	0.23	0.173	0.69304	Goblet	RGD1561149	Stable
3.02911e-05	-0.279542	0.358	0.433	0.694879	Goblet	Fkbp8	Stable
3.08489e-05	0.43532	0.216	0.16	0.707674	Goblet	Brd2	Stable
3.12265e-05	0.664352	0.102	0.064	0.716336	Goblet	Mafk	Stable
3.18198e-05	-0.508739	0.161	0.218	0.729947	Goblet	Cd200	Stable
3.24695e-05	0.563374	0.169	0.12	0.74485	Goblet	Abcg2	Stable
3.25861e-05	0.392577	0.29	0.23	0.747524	Goblet	Kras	Stable
3.2685e-05	-0.51399	0.185	0.243	0.749793	Goblet	Agap3	Stable
3.33729e-05	0.509358	0.177	0.126	0.765573	Goblet	LOC103691235	Stable
3.41208e-05	0.556164	0.188	0.138	0.782731	Goblet	Plin3	Stable
3.43977e-05	0.538947	0.225	0.172	0.789083	Goblet	Atf4	Stable
3.50362e-05	0.46547	0.296	0.24	0.803731	Goblet	Cds1	Stable
3.50978e-05	-0.361729	0.308	0.375	0.805143	Goblet	U2af2	Stable
3.51656e-05	-0.229104	0.562	0.632	0.806699	Goblet	Baiap2l2	Stable
3.5201e-05	0.622752	0.116	0.074	0.80751	Goblet	Trim15	Stable
3.54602e-05	0.54066	0.109	0.069	0.813457	Goblet	Pkp3	Stable
3.59317e-05	0.320587	0.417	0.359	0.824274	Goblet	Hectd1	Stable
3.6079e-05	0.559149	0.132	0.088	0.827653	Goblet	LOC120095871	Stable
3.74049e-05	-0.259573	0.412	0.483	0.858067	Goblet	Fam120a	Stable
3.75722e-05	-0.364141	0.253	0.321	0.861906	Goblet	Rnf216	Stable
3.76268e-05	0.371162	0.465	0.413	0.86316	Goblet	Nfatc3	Stable
3.7682e-05	0.406723	0.373	0.32	0.864424	Goblet	Tjp3	Stable
3.78399e-05	-0.295435	0.332	0.401	0.868048	Goblet	Tpm1	Stable
3.8433e-05	-0.623626	0.07	0.114	0.881653	Goblet	Gas2l3	Stable
3.86399e-05	-0.7164	0.108	0.155	0.8864	Goblet	Pigf	Stable
3.91008e-05	-0.278726	0.437	0.505	0.896973	Goblet	Mgat4a	Stable
3.94597e-05	0.684844	0.142	0.097	0.905204	Goblet	Stx7	Stable
3.96343e-05	0.607611	0.132	0.088	0.909211	Goblet	Efna1	Stable
4.00934e-05	-0.455918	0.238	0.296	0.919743	Goblet	LOC106182250	Stable
4.25508e-05	-0.646706	0.104	0.153	0.976115	Goblet	Bmal2	Stable
4.28498e-05	0.607211	0.143	0.099	0.982974	Goblet	Kifc2	Stable
4.32921e-05	-0.494819	0.173	0.229	0.993121	Goblet	Sesn3	Stable
4.33902e-05	0.425952	0.25	0.193	0.995371	Goblet	Bcl3	Stable
4.34967e-05	-0.847102	0.066	0.107	0.997815	Goblet	Fanca	Stable
4.38031e-05	-0.58197	0.129	0.181	1	Goblet	Tmem63a	Stable
4.39098e-05	0.592224	0.202	0.151	1	Goblet	Npc1l1	Stable
4.42264e-05	0.737952	0.117	0.077	1	Goblet	Got1	Stable
4.42704e-05	-0.399295	0.272	0.335	1	Goblet	Rasef	Stable
4.45205e-05	0.400499	0.377	0.318	1	Goblet	Patj	Stable
4.47416e-05	-0.94546	0.072	0.115	1	Goblet	Myh11	Stable
4.47565e-05	0.378379	0.24	0.18	1	Goblet	Pdcd6ip	Stable
4.51862e-05	-0.393338	0.208	0.272	1	Goblet	Cdadc1	Stable
4.55522e-05	-0.62354	0.066	0.108	1	Goblet	Htra2	Stable
4.61698e-05	0.411255	0.292	0.235	1	Goblet	Casp8	Stable
4.6509e-05	0.53228	0.238	0.184	1	Goblet	Tmem106a	Stable
4.69847e-05	-0.557164	0.091	0.138	1	Goblet	Fancd2	Stable
4.74164e-05	0.613447	0.138	0.093	1	Goblet	Mical1	Stable
4.78587e-05	0.535006	0.186	0.136	1	Goblet	Naip5	Stable
4.83543e-05	0.352135	0.376	0.317	1	Goblet	Bmp2k	Stable
4.93465e-05	-0.29936	0.328	0.394	1	Goblet	Neurl1	Stable
4.93583e-05	-0.694582	0.071	0.113	1	Goblet	LOC120095162	Stable
5.01743e-05	0.558974	0.178	0.129	1	Goblet	Arl5a	Stable
5.037e-05	-0.661804	0.096	0.143	1	Goblet	Ankrd10	Stable
5.07356e-05	-0.442055	0.21	0.271	1	Goblet	Atrx	Stable
5.09679e-05	0.706995	0.166	0.12	1	Goblet	Armc7	Stable
5.13352e-05	-0.687331	0.088	0.134	1	Goblet	Tmem129	Stable
5.21865e-05	0.325426	0.386	0.322	1	Goblet	Map3k2	Stable
5.22353e-05	0.505812	0.208	0.157	1	Goblet	Calml4	Stable
5.264e-05	-0.452752	0.223	0.282	1	Goblet	LOC103693867	Stable
5.45411e-05	-0.261698	0.498	0.557	1	Goblet	Arl15	Stable
5.51415e-05	0.551022	0.201	0.151	1	Goblet	Dglucy	Stable
5.52441e-05	0.460308	0.26	0.208	1	Goblet	Ttc7a	Stable
5.64181e-05	0.339799	0.564	0.527	1	Goblet	Rab24	Stable
5.66095e-05	-0.511751	0.162	0.219	1	Goblet	Ephb4	Stable
5.66928e-05	0.512967	0.21	0.157	1	Goblet	Ippk	Stable
5.67177e-05	0.507966	0.258	0.204	1	Goblet	Shc1	Stable
5.75437e-05	-0.387562	0.218	0.28	1	Goblet	LOC120100714	Stable
5.87774e-05	-0.716734	0.071	0.113	1	Goblet	LOC120093550	Stable
6.03874e-05	-0.773646	0.094	0.139	1	Goblet	Kif23	Stable
6.08555e-05	-0.18829	0.667	0.72	1	Goblet	Zcchc7	Stable
6.1404e-05	-0.36721	0.22	0.284	1	Goblet	Insr	Stable
6.17926e-05	0.344078	0.312	0.253	1	Goblet	Lpin2	Stable
6.19776e-05	0.263005	0.592	0.536	1	Goblet	Macf1	Stable
6.3333e-05	0.534881	0.132	0.089	1	Goblet	Bltp3a	Stable
6.37302e-05	-0.281383	0.396	0.463	1	Goblet	Carmil1	Stable
6.40668e-05	-0.590038	0.102	0.15	1	Goblet	Adamts17	Stable
6.46648e-05	0.463159	0.189	0.139	1	Goblet	Stat5b	Stable
6.59901e-05	-0.49603	0.143	0.197	1	Goblet	Dpf3	Stable
6.61901e-05	-0.571411	0.073	0.117	1	Goblet	G2e3	Stable
7.03494e-05	0.392713	0.322	0.266	1	Goblet	Lamp1	Stable
7.08836e-05	0.529138	0.153	0.108	1	Goblet	Aars1	Stable
7.10338e-05	0.270598	0.548	0.486	1	Goblet	Akap13	Stable
7.12183e-05	0.713242	0.116	0.077	1	Goblet	Cd59b	Stable
7.15149e-05	-0.547875	0.105	0.154	1	Goblet	C13h1orf116	Stable
7.16864e-05	0.392932	0.398	0.348	1	Goblet	Itsn2	Stable
7.20009e-05	-0.54632	0.142	0.194	1	Goblet	Pigl	Stable
7.20239e-05	-0.383217	0.335	0.396	1	Goblet	Cd164	Stable
7.72019e-05	-0.169298	0.458	0.537	1	Goblet	Snd1	Stable
7.72689e-05	0.657042	0.154	0.11	1	Goblet	Itga1	Stable
8.07964e-05	-0.432858	0.209	0.266	1	Goblet	Nectin1	Stable
8.22941e-05	0.278459	0.512	0.461	1	Goblet	Ahcyl2	Stable
8.33689e-05	-0.655205	0.071	0.112	1	Goblet	Rims2	Stable
8.34455e-05	0.415038	0.276	0.221	1	Goblet	Plec	Stable
8.34464e-05	0.506736	0.201	0.151	1	Goblet	Fam107b	Stable
8.37418e-05	-0.275677	0.301	0.369	1	Goblet	Phc3	Stable
8.37683e-05	0.448266	0.22	0.166	1	Goblet	Ube2z	Stable
8.40261e-05	0.325229	0.448	0.395	1	Goblet	Epb41l3	Stable
8.53306e-05	-0.57187	0.098	0.146	1	Goblet	Tmem123	Stable
8.60453e-05	-0.779376	0.062	0.101	1	Goblet	LOC120094235	Stable
8.65266e-05	0.316105	0.394	0.336	1	Goblet	Naga	Stable
8.71825e-05	0.371711	0.395	0.337	1	Goblet	Plpp1	Stable
8.76569e-05	0.372351	0.348	0.291	1	Goblet	Vps13d	Stable
8.85636e-05	-0.530993	0.114	0.163	1	Goblet	Grtp1	Stable
8.9267e-05	-0.588442	0.1	0.146	1	Goblet	Adpgk	Stable
9.27287e-05	0.439149	0.238	0.184	1	Goblet	Dnajc22	Stable
9.2868e-05	-0.430731	0.215	0.273	1	Goblet	Lnx1	Stable
9.39396e-05	0.617553	0.108	0.07	1	Goblet	Hif3a	Stable
9.40747e-05	0.512591	0.168	0.122	1	Goblet	Epn1	Stable
9.43577e-05	-0.763918	0.068	0.107	1	Goblet	Adgra3	Stable
9.49269e-05	0.318646	0.374	0.315	1	Goblet	Myl6	Stable
9.52913e-05	0.4511	0.194	0.145	1	Goblet	Prr13	Stable
9.53837e-05	-0.424159	0.168	0.223	1	Goblet	Slfn13	Stable
9.59097e-05	-0.749582	0.07	0.11	1	Goblet	Ncapg2	Stable
9.70767e-05	0.38839	0.272	0.215	1	Goblet	Lrrc75a	Stable
9.90913e-05	0.358878	0.311	0.253	1	Goblet	Trim14	Stable
[truncated: 3,981 more rows]

## Sheet: T
p_val	avg_log2FC	pct.1	pct.2	p_val_adj	cluster	gene	type
[truncated: 6,730 more rows]

[truncated: 13 more sheets: Olfm4+stem, Lgr5+stem, TA2, SMC, Enterocyte, Fat, B, Paneth, NAC, EEC, Fibroblast, Endothelial, Neutrophil]
